# Supplementary material for: Surface-Shaving of Staphylococcus aureus Strains and Quantitative Proteomic Analysis Reveal Differences in Protein Abundance of the Surfaceome
Source: Microorganisms. 2024 Aug 21;12(8):1725. doi: 10.3390/microorganisms12081725 (PMC11357550; doi:10.3390/microorganisms12081725)
Supplement: Supplementary file 1 [file microorganisms-12-01725-s001.zip]

Archive with 8 entries (8 files):
- Supplemental information  File S4_Heatmap-mutants_240813.pdf
- Supplemental information  File S5_Heatmap-clinical-sorted_240813.pdf
- Supplemental information  File S6_2498_Qualitative_ID_240813.xlsx
- Supplemental information  File S7_2748_Mutant_Set_Functional-annotation-240813.xlsx
- Supplemental information  File S8_2762_Clinical_Set_Functional-annotation-240813.xlsx
- Supplemental_information  File S3_Newman genomes NC_009641.1 240813.xlsx
- Supplemental_information File S2_Modified_fractionation_protocol_240813.pdf
- Supplementary_information  File S1-qPCR_details.xlsx
