# Supplementary material for: Surface-Shaving of Staphylococcus aureus Strains and Quantitative Proteomic Analysis Reveal Differences in Protein Abundance of the Surfaceome
Source: Microorganisms. 2024 Aug 21;12(8):1725. doi: 10.3390/microorganisms12081725 (PMC11357550; doi:10.3390/microorganisms12081725)
Supplement: Supplementary file 1 [file microorganisms-12-01725-s001.zip › Supplemental information File S6_2498_Qualitative_ID_240813.xlsx]

## Sheet: ALL PROTEINS
Accession	Description	0	Σ# Unique Peptides	Σ# Peptides	MW [kDa]	0			NM PBS	0			Δspa PBS	0			NM 10% TEAB	0			Δspa 10% TEAB	0			NM 25% TEAB	0			Δspa 25% TEAB	0			NM 100% TEAB	0			Δspa 100% TEAB	0	0	0	0	0	0	0	0	0	0	0	0
Accession	Description	0	Σ# Unique Peptides	Σ# Peptides	MW [kDa]	1278	1279	1280	MEAN 1278-1280	1281	1282	1283	MEAN 1281-1283	1284	1285	1286	MEAN 1284-1286	1287	1288	1289	MEAN 1287-1289	1290	1291	1292	MEAN 1290-1292	1293	1294	1295	MEAN 1293-1295	1296	1297	1298	MEAN 1296-1298	1299	1300	1301	MEAN 1299-1301	1278	1279	1280	1281	1282	1283	1284	1285	1286	1287	1288	1289
Accession	Description	Σ# Proteins	Σ# Unique Peptides	Σ# Peptides	MW [kDa]	# Peptides A2	# Peptides B2	# Peptides C2	MEAN A-C	# Peptides D2	# Peptides E2	# Peptides F2	MEAN D-F	# Peptides G2	# Peptides H2	# Peptides I2	MEAN G-I	# Peptides J2	# Peptides K2	# Peptides L2	MEAN J-L	# Peptides M2	# Peptides N2	# Peptides O2	MEAN M-O	# Peptides P2	# Peptides Q2	# Peptides R2	MEAN P-R	# Peptides S2	# Peptides T2	# Peptides U2	MEAN S-U	# Peptides V2	# Peptides W2	# Peptides X2	MEAN W-X	# PSM A2	# PSM B2	# PSM C2	# PSM D2	# PSM E2	# PSM F2	# PSM G2	# PSM H2	# PSM I2	# PSM J2	# PSM K2	# PSM L2
WP_000728763.1	immunoglobulin G-binding protein A	1	18	18	55.5209	6	9	9	8	0	0	0	0	13	12	11	12	0	0	0	0	10	12	10	10.6667	0	0	0	0	10	15	17	14	0	0	0	0	9	13	14	0	0	0	23	21	18	0	0	0
0	Sequence	# Proteins	# Protein Groups	Protein Group Accessions	Modifications	MH+ [Da]	A2	G2	0	M2	S2	IonScore G2	0	IonScore M2	IonScore S2	Exp Value G2	0	Exp Value M2	Exp Value S2	B2	0	H2	N2	T2	0	IonScore H2	IonScore N2	IonScore T2	0	Exp Value H2	Exp Value N2	Exp Value T2	0	IonScore I2	IonScore O2	IonScore U2	0	Exp Value I2	Exp Value O2	Exp Value U2	IonScore J2	IonScore P2	IonScore V2	Exp Value J2	Exp Value P2	Exp Value V2	IonScore K2	IonScore Q2	IonScore W2
0	ADAQQNNFNK	1	1	WP_000728763.1	0	1149.53	High	High	383.176	High	High	32.32	10.7733	22.81	43.06	0.0116938	21.9606	0.104462	0.000986181	High	0.0351493	High	High	High	0	28.5	26.02	36.93	30.4833	0.028181	0.0498835	0.00404535	0.0273699	19.73	30.31	48.86	32.9667	0.212303	0.0185762	0.000259392	0	0	0	0	0	0	0	0	0
0	ANGTTADKIAADNK	1	1	WP_000728763.1	0	1389.7	0	0	463.232	0	0	0	0	0	0	0	0	0	0	0	0	High	0	0	0	27.75	0	0	9.25	0.0334932	0	0	0.0111644	0	0	0	0	0	0	0	0	0	0	0	0	0	0	0	0
0	DDPSQSANLLAEAK	1	1	WP_000728763.1	0	1458.71	0	High	486.235	High	High	66.36	22.12	42.9	89.24	4.61271e-06	44.0467	0.00102319	2.3766e-08	0	0.000341071	High	High	High	0	39.47	65.72	71.58	58.9233	0.00225401	5.34511e-06	1.38662e-06	0.000753582	46.11	39.54	79.57	55.0733	0.000488603	0.00221797	2.20271e-07	0	0	0	0	0	0	0	0	0
0	DDPSQSANLLSEAK	1	1	WP_000728763.1	0	1474.7	0	High	491.567	High	High	80.07	26.69	72.36	85.34	1.96316e-07	52.5667	1.15866e-06	5.83387e-08	0	4.05667e-07	High	High	High	0	85.87	91.6	88.47	88.6467	5.16365e-08	1.38025e-08	2.83764e-08	3.12718e-08	92.55	86.33	104.31	94.3967	1.10906e-08	4.64469e-08	7.39531e-10	0	0	0	0	0	0	0	0	0
0	DDPSQSANVLGEAQK	1	1	WP_000728763.1	0	1558.73	High	High	519.578	High	High	89.6	29.8667	83.05	96.52	2.18754e-08	59.8567	9.88454e-08	4.44587e-09	High	3.44304e-08	High	High	High	0	97.12	96.63	96.49	96.7467	3.87219e-09	4.33468e-09	4.47669e-09	4.22785e-09	84.24	73.61	86.8	81.55	7.51548e-08	8.68874e-07	4.16828e-08	0	0	0	0	0	0	0	0	0
0	DDPSQSTNVLGEAK	1	1	WP_000728763.1	0	1460.69	High	High	486.895	High	High	85.02	28.34	98.62	85.07	6.27996e-08	61.23	2.7413e-09	6.20807e-08	High	2.16073e-08	High	High	High	0	85.08	85.38	98.87	89.7767	6.19379e-08	5.78038e-08	2.58795e-09	4.07766e-08	98.67	85.14	84.9	89.57	2.70992e-09	6.10881e-08	6.4559e-08	0	0	0	0	0	0	0	0	0
0	DQQSAFYEILNMPNLNEAQR	1	1	WP_000728763.1	M12(Oxidation)	2397.11	0	0	799.036	0	0	0	0	0	0	0	0	0	0	0	0	0	0	0	0	0	0	0	0	0	0	0	0	0	0	48.19	16.0633	0	0	0.000302661	0	0	0	0	0	0	0	0	0
0	KLNDAQAPK	1	1	WP_000728763.1	0	984.547	0	High	328.182	High	High	47.36	15.7867	53.05	36.88	0.000366401	29.9768	9.88454e-05	0.0040922	High	0.00139701	High	High	High	0	46.13	46.62	44.06	45.6033	0.000486359	0.000434467	0.000783351	0.000568059	50.22	35.58	31.18	38.9933	0.000189652	0.00552022	0.015204	0	0	0	0	0	0	0	0	0
0	KLNESQAPK	1	1	WP_000728763.1	0	1014.56	High	High	338.186	High	High	39.09	13.03	54.37	39.05	0.00246012	31.1408	7.29385e-05	0.00248288	High	0.000851941	High	High	High	0	45.93	28.64	52.86	42.4767	0.00050928	0.027287	0.000103266	0.00929986	41.94	50.98	36.66	43.1933	0.00127631	0.000159205	0.00430484	0	0	0	0	0	0	0	0	0
0	LNDAQAPK	1	1	WP_000728763.1	0	856.452	0	High	285.484	0	High	40.01	13.3367	0	46	0.00199047	15.334	0	0.000501137	0	0.000167046	High	0	High	0	41.96	0	46.17	29.3767	0.00127045	0	0.0004819	0.000584116	37.97	0	47.17	28.38	0.00318388	0	0.000382786	0	0	0	0	0	0	0	0	0
0	LNDSQAPK	1	1	WP_000728763.1	0	872.447	High	High	290.816	High	High	42.81	14.27	44.71	43.59	0.00104462	29.4337	0.000674461	0.000872884	High	0.000515782	High	High	High	0	32.46	49.22	42.39	41.3567	0.0113229	0.000238757	0.00115069	0.00423744	46.78	37.85	53.42	46.0167	0.000418752	0.00327308	9.0773e-05	0	0	0	0	0	0	0	0	0
0	LNESQAPK	1	1	WP_000728763.1	0	886.463	0	High	295.488	High	0	45.81	15.27	55.68	0	0.000523548	18.5602	5.39457e-05	0	0	1.79819e-05	High	High	High	0	62.49	62.49	45.94	56.9733	1.12449e-05	1.12449e-05	0.000508109	0.000176866	45.9	55.85	50.7	50.8167	0.00051281	5.18748e-05	0.000169807	0	0	0	0	0	0	0	0	0
0	NGFIQSLK	1	1	WP_000728763.1	0	906.504	High	High	302.168	High	High	40.71	13.57	41.01	47.29	0.00169417	29.4339	0.00158109	0.000372354	High	0.000651148	High	High	High	0	50.52	55.25	39.83	48.5333	0.000176993	5.95603e-05	0.00207471	0.00077042	47.29	40.98	49.57	45.9467	0.000372354	0.00159205	0.000220271	0	0	0	0	0	0	0	0	0
0	NGFIQSLKDDPSQSANLLAEAK	1	1	WP_000728763.1	0	2346.19	0	0	782.064	0	0	0	0	0	0	0	0	0	0	0	0	0	0	0	0	0	0	0	0	0	0	0	0	0	0	63.56	21.1867	0	0	8.78935e-06	0	0	0	0	0	0	0	0	0
0	NGFIQSLKDDPSQSANLLSEAK	1	1	WP_000728763.1	0	2362.19	0	0	787.395	0	0	0	0	0	0	0	0	0	0	0	0	0	0	High	0	0	0	22.6	7.53333	0	0	0.109637	0.0365456	0	0	85.62	28.54	0	0	5.46961e-08	0	0	0	0	0	0	0	0	0
0	NGFIQSLKDDPSQSANVLGEAQK	1	1	WP_000728763.1	0	2446.22	0	High	815.407	0	0	41.57	13.8567	0	0	0.00138981	0.000463271	0	0	High	0	0	High	High	0	0	53.8	73.84	42.5467	0	8.31681e-05	8.24056e-07	2.79974e-05	0	0	96.5	32.1667	0	0	4.46639e-09	0	0	0	0	0	0	0	0	0
0	NGFIQSLKDDPSQSTNVLGEAK	1	1	WP_000728763.1	0	2348.17	0	High	782.724	0	0	47.07	15.69	0	0	0.000391703	0.000130568	0	0	High	0	0	High	High	0	0	40.86	74.49	38.45	0	0.00163665	7.09507e-07	0.000545787	0	0	92.28	30.76	0	0	1.1802e-08	0	0	0	0	0	0	0	0	0
0	NGFIQSLKDDPSVSK	1	1	WP_000728763.1	0	1634.84	0	0	544.946	0	0	0	0	0	0	0	0	0	0	0	0	0	0	High	0	0	0	67.57	22.5233	0	0	3.49105e-06	1.16368e-06	0	0	55.87	18.6233	0	0	5.16365e-05	0	0	0	0	0	0	0	0	0
WP_001074508.1	mannosyl-glycoprotein endo-beta-N-acetylglucosamidase	1	38	38	137.308	3	5	13	7	16	9	11	12	19	19	17	18.3333	8	16	13	12.3333	12	15	11	12.6667	18	5	11	11.3333	23	27	30	26.6667	34	30	10	24.6667	4	7	21	27	12	16	31	32	28	11	23	18
0	Sequence	# Proteins	# Protein Groups	Protein Group Accessions	Modifications	MH+ [Da]	A2	G2	0	M2	S2	IonScore G2	0	IonScore M2	IonScore S2	Exp Value G2	0	Exp Value M2	Exp Value S2	B2	0	H2	N2	T2	0	IonScore H2	IonScore N2	IonScore T2	0	Exp Value H2	Exp Value N2	Exp Value T2	0	IonScore I2	IonScore O2	IonScore U2	0	Exp Value I2	Exp Value O2	Exp Value U2	IonScore J2	IonScore P2	IonScore V2	Exp Value J2	Exp Value P2	Exp Value V2	IonScore K2	IonScore Q2	IonScore W2
0	AFNEQPFAVVK	1	1	WP_001074508.1	0	1249.66	0	0	416.552	0	0	0	0	0	0	0	0	0	0	0	0	0	0	0	0	0	0	0	0	0	0	0	0	0	0	0	0	0	0	0	0	0	18.56	0	0	0.277944	0	0	0
0	ANQSATTNNTQPVAK	1	1	WP_001074508.1	0	1544.77	0	High	514.922	High	High	34.54	11.5133	41.88	18.62	0.00701385	20.169	0.00129407	0.27413	0	0.091808	High	High	High	0	17.07	25.97	13.56	18.8667	0.391703	0.0504611	0.878935	0.440366	40.03	29.53	0	23.1867	0.00198133	0.0222309	0	34.82	39.95	51.31	0.00657592	0.00201816	0.000147556	32.83	0	51.32
0	AYLAVPAAPK	1	1	WP_001074508.1	0	1000.58	0	High	333.528	High	High	56.13	18.71	33.49	43.29	4.86359e-05	25.5933	0.00893216	0.000935312	0	0.00328916	High	High	High	0	45.74	43.91	45.61	45.0867	0.000532055	0.00081088	0.000548222	0.000630386	53.38	32.33	46.79	44.1667	9.16129e-05	0.0116669	0.000417789	0	49.17	55.88	0	0.000241522	5.15177e-05	51.18	0	55.74
0	AYTVTKPQTTQTVSK	1	1	WP_001074508.1	0	1652.88	0	High	550.962	0	High	63.58	21.1933	0	61.79	8.74896e-06	20.5967	0	1.32116e-05	0	4.40388e-06	High	High	High	0	59.04	52.74	55.2	55.66	2.48861e-05	0.000106159	6.02499e-05	6.3765e-05	62.05	0	53.92	38.6567	1.24439e-05	0	8.09015e-05	0	38.32	54.43	0	0.00293736	7.19377e-05	58.3	0	54.04
0	DLNVQNLGK	1	1	WP_001074508.1	0	1000.54	0	High	333.514	High	High	33.79	11.2633	20.31	39.62	0.00833598	19.9794	0.185762	0.00217749	0	0.0626465	High	High	High	0	32.24	36.73	46.61	38.5267	0.0119112	0.00423601	0.000435468	0.00552757	31.46	38.85	33.85	34.72	0.0142547	0.0025999	0.0082216	0	28.77	34.02	0	0.0264824	0.007906	36.91	0	29.73
0	DLTAPTAVKPTTSAAK	1	1	WP_001074508.1	0	1571.86	0	High	523.955	High	High	57.77	19.2567	25.61	61.22	3.33393e-05	28.9433	0.0548222	1.50646e-05	Medium	0.0182791	High	High	High	0	57.46	64.95	57.35	59.92	3.58061e-05	6.382e-06	3.67246e-05	2.63042e-05	67	16.46	57.21	46.89	3.98067e-06	0.450772	3.79277e-05	16.89	57.7	57.35	0.408279	3.3881e-05	3.67246e-05	45.06	0	59.02
0	DVYLYGTINNR	1	1	WP_001074508.1	0	1327.66	0	0	442.555	0	High	0	0	0	17.54	0	5.84667	0	0.351525	0	0.117175	0	0	High	0	0	0	28.31	9.43667	0	0	0.0294413	0.00981376	0	0	55.98	18.66	0	0	5.0345e-05	0	0	50.15	0	0	0.000192733	0	0	50.56
0	DYNYTYVIK	1	1	WP_001074508.1	0	1178.57	0	High	392.857	0	High	27.53	9.17667	0	35.39	0.0352336	11.8084	0	0.00576709	0	0.00192236	High	High	High	0	23.93	42.67	26.6	31.0667	0.0807154	0.00107884	0.0436472	0.0418138	28.99	0	29.15	19.38	0.0251743	0	0.0242637	0	21.25	42.66	0	0.149609	0.00108133	0	0	26.15
0	EGDVVYNTAK	1	1	WP_001074508.1	0	1095.53	0	High	365.177	High	High	47.09	15.6967	29.96	42.34	0.000389903	24.1001	0.0201352	0.00116401	High	0.00709975	High	High	High	0	49.22	45.01	76.15	56.7933	0.000238757	0.000629443	4.84124e-07	0.000289562	41.51	47.22	60.93	49.8867	0.00140915	0.000378405	1.61048e-05	41.01	39.19	53.03	0.00158109	0.00240412	9.93017e-05	59.59	22.65	62.66
0	FIGNSYVK	1	1	WP_001074508.1	0	927.493	0	0	309.164	0	0	0	0	0	0	0	0	0	0	0	0	0	0	0	0	0	0	0	0	0	0	0	0	0	0	0	0	0	0	0	0	0	16.32	0	0	0.46554	0	0	0
0	FYLVQDYNSGNK	1	1	WP_001074508.1	0	1447.68	0	0	482.562	0	0	0	0	0	0	0	0	0	0	0	0	0	0	High	0	0	0	33.74	11.2467	0	0	0.0084325	0.00281083	0	0	19.85	6.61667	0	0	0.206517	0	0	23.98	0	0	0.0797915	0	0	14.99
0	GADVVNNKVVTNSNTK	1	1	WP_001074508.1	0	1659.87	0	0	553.289	0	0	0	0	0	0	0	0	0	0	0	0	0	0	0	0	0	0	0	0	0	0	0	0	0	0	0	0	0	0	0	0	0	0	0	0	0	19.52	0	0
0	GVLENQGAAFNK	1	1	WP_001074508.1	0	1247.64	0	0	415.879	0	High	0	0	0	38.29	0	12.7633	0	0.00295772	0	0.000985906	0	0	High	0	0	0	62.63	20.8767	0	0	1.08882e-05	3.6294e-06	0	0	79.05	26.35	0	0	2.48288e-07	0	0	79.34	0	0	2.3225e-07	0	0	68.72
0	IAQVKPNNTGIR	1	1	WP_001074508.1	0	1310.75	High	High	436.918	High	High	42.38	14.1267	48.17	49.6	0.00115334	32.5904	0.000304058	0.000218754	High	0.000174271	High	High	High	0	51.19	50.66	53.68	51.8433	0.00015169	0.000171379	8.54981e-05	0.000136189	39.88	36.19	54.21	43.4267	0.00205096	0.00479685	7.56757e-05	25.04	33.8	49.38	0.062511	0.00831681	0.000230121	53.14	34.57	52.13
0	IEEDYTSYFPK	1	1	WP_001074508.1	0	1391.63	0	0	463.878	0	0	0	0	0	0	0	0	0	0	0	0	0	0	High	0	0	0	43.7	14.5667	0	0	0.000851053	0.000283684	0	0	68.19	22.73	0	0	3.02661e-06	0	0	68.04	0	0	3.13297e-06	0	0	72.71
0	LDQPQNISIDK	1	1	WP_001074508.1	0	1270.66	0	0	423.554	0	High	0	0	0	28.52	0	9.50667	0	0.0280515	0	0.00935051	0	0	High	0	0	0	50.37	16.79	0	0	0.000183213	6.1071e-05	0	0	44.75	14.9167	0	0	0.000668277	0	0	51.94	0	0	0.000127631	0	0	0
0	LTVSSLNGVAQINAK	1	1	WP_001074508.1	0	1514.85	0	High	504.951	High	High	16.88	5.62667	26.83	36.35	0.40922	21.1964	0.0413958	0.00462335	0	0.0153397	High	High	High	0	22.68	16.48	97.17	45.4433	0.107636	0.448701	3.82786e-09	0.185445	30.1	0	82.98	37.6933	0.0194965	0	1.00452e-07	0	35.94	94.69	0	0.00508109	6.77574e-09	0	0	94.27
0	LYTVPWGTSK	1	1	WP_001074508.1	0	1151.61	0	0	383.869	0	High	0	0	0	17.57	0	5.85667	0	0.349105	0	0.116368	0	0	High	0	0	0	23.48	7.82667	0	0	0.0895275	0.0298425	0	0	33.71	11.2367	0	0	0.00849096	0	0	40.29	0	0	0.00186619	0	0	19.33
0	NGNGYYYVTPNSDTAK	1	1	WP_001074508.1	0	1763.79	0	0	587.929	0	High	0	0	0	28.18	0	9.39333	0	0.0303359	0	0.010112	0	0	High	0	0	0	55.35	18.45	0	0	5.82045e-05	1.94015e-05	0	0	57.35	19.1167	0	0	3.67246e-05	0	14.76	49.92	0	0.66674	0.000203215	0	0	63.18
0	NGVGRPEGIVVHDTANDR	1	1	WP_001074508.1	0	1905.95	0	High	635.317	0	High	14.85	4.95	0	27.35	0.653065	9.33436	0	0.0367246	0	0.0122415	0	0	High	0	0	0	31.47	10.49	0	0	0.0142219	0.00474062	0	0	39.04	13.0133	0	0	0.00248861	0	17.07	50.2	0	0.391703	0.000190527	0	0	32.42
0	NNGLFTTVYDK	1	1	WP_001074508.1	0	1271.63	0	High	423.875	0	High	39.1	13.0333	0	65.47	0.00245446	21.8242	0	5.66183e-06	0	1.88728e-06	High	0	High	0	21.71	0	54.13	25.28	0.134573	0	7.70826e-05	0.0448832	32.41	0	67.05	33.1533	0.011454	0	3.93511e-06	0	48.75	62.28	0	0.000266046	1.1802e-05	38.01	0	66.96
0	NPTQNISGTQVYQDPAIVQPK	1	1	WP_001074508.1	0	2298.18	0	0	766.06	0	0	0	0	0	0	0	0	0	0	0	0	0	0	0	0	0	0	0	0	0	0	0	0	0	0	28.38	9.46	0	0	0.0289705	0	0	50.86	0	0	0.000163665	0	0	52.71
0	NQVILTGNNIAQGTFNATK	1	1	WP_001074508.1	0	2004.05	0	0	668.016	0	0	0	0	0	0	0	0	0	0	0	0	0	0	0	0	0	0	0	0	0	0	0	0	0	0	0	0	0	0	0	0	0	16.56	0	0	0.440511	0	0	0
0	QAGWDTVSK	1	1	WP_001074508.1	0	991.484	0	0	330.495	0	0	0	0	0	0	0	0	0	0	0	0	0	0	0	0	0	0	0	0	0	0	0	0	0	0	18.33	6.11	0	0	0.29306	0	0	19.59	0	0	0.219259	0	0	16.42
0	QEAGAVSGTGNQTFK	1	1	WP_001074508.1	0	1494.72	0	0	498.24	High	High	0	0	22.57	25.01	0	15.86	0.110397	0.0629443	0	0.0577804	High	High	High	0	22.23	15.21	98.85	45.43	0.119387	0.601114	2.5999e-09	0.240167	0	0	94.6	31.5333	0	0	6.91762e-09	0	0	99.58	0	0	2.19764e-09	0	0	73.27
0	QGDVIYNNAK	1	1	WP_001074508.1	0	1121.56	0	High	373.853	High	High	31.89	10.63	34.5	67.59	0.0129109	34.0343	0.00707875	3.47501e-06	0	0.00236074	High	High	High	0	42.07	43.42	74.75	53.4133	0.00123867	0.00090773	6.68277e-07	0.00071569	35.51	38.81	75.33	49.8833	0.00560992	0.00262396	5.84732e-07	18.68	19.38	70.1	0.270369	0.230121	1.94965e-06	35.46	15.64	73.68
0	QVAGSVSGSGNQTFK	1	1	WP_001074508.1	0	1466.72	0	High	488.907	High	High	71.37	23.79	84.75	96.78	1.45531e-06	60.51	6.68277e-08	4.18752e-09	0	2.36717e-08	High	High	High	0	111.96	81.12	100.95	98.01	1.27045e-10	1.54155e-07	1.60309e-09	5.19616e-08	98.38	33.64	117.48	83.1667	2.89705e-09	0.00862892	3.56415e-11	19.77	34.67	103.25	0.210357	0.00680701	9.43966e-10	75.07	0	111.06
0	QVSVGKDVYLYGTINNR	1	1	WP_001074508.1	0	1926.01	0	0	642.003	0	0	0	0	0	0	0	0	0	0	0	0	0	0	0	0	0	0	0	0	0	0	0	0	0	0	24.13	8.04333	0	0	0.0770826	0	0	23.86	0	0	0.082027	0	0	32.78
0	SAAKPAALETQYK	1	1	WP_001074508.1	0	1377.74	0	High	459.245	0	0	42.67	14.2233	0	0	0.00107884	0.000359613	0	0	0	0	High	High	0	0	33.92	16.73	0	16.8833	0.00809015	0.423601	0	0.143897	39.7	18.13	0	19.2767	0.00213775	0.306872	0	0	44.91	0	0	0.000644105	0	41.58	0	0
0	SIYLFGTVNGK	1	1	WP_001074508.1	0	1198.65	0	0	399.549	0	0	0	0	0	0	0	0	0	0	0	0	0	0	High	0	0	0	25.04	8.34667	0	0	0.062511	0.020837	0	0	56.51	18.8367	0	0	4.45612e-05	0	0	44.54	0	0	0.000701385	0	0	36.27
0	SIYLYGSVNGK	1	1	WP_001074508.1	0	1200.62	0	0	400.208	0	High	0	0	0	19.74	0	6.58	0	0.211815	0	0.070605	0	0	High	0	0	0	41.74	13.9133	0	0	0.00133646	0.000445487	0	0	69.43	23.1433	0	0	2.27487e-06	0	0	60.78	0	0	1.66708e-05	0	0	45.18
0	SPVNVMQTYTVKPGTK	1	1	WP_001074508.1	M6(Oxidation)	1765.92	0	High	588.639	0	0	30.28	10.0933	0	0	0.018705	0.00623498	0	0	0	0	High	0	0	0	29.88	0	0	9.96	0.0205096	0	0	0.00683652	0	0	0	0	0	0	0	0	0	49.01	0	0	0.000250586	0	0	0
0	SPVNVNQSYSIKPGTK	1	1	WP_001074508.1	0	1718.91	0	High	572.969	0	High	39.4	13.1333	0	46.89	0.00229064	15.6308	0	0.000408279	0	0.000136093	High	0	High	0	30.63	0	66.15	32.26	0.0172567	0	4.84124e-06	0.00575383	25.42	0	68.36	31.26	0.0572739	0	2.91043e-06	0	28.61	63.3	0	0.0274762	9.33161e-06	18.48	0	67.06
0	STINGEISYMK	1	1	WP_001074508.1	0	1242.6	0	0	414.201	0	0	0	0	0	0	0	0	0	0	0	0	0	0	High	0	0	0	34.48	11.4933	0	0	0.00711142	0.00237047	0	0	31.54	10.5133	0	0	0.0139945	0	0	0	0	0	0	0	0	15.84
0	STINGEISYMK	1	1	WP_001074508.1	M10(Oxidation)	1258.6	0	0	419.532	0	0	0	0	0	0	0	0	0	0	0	0	0	0	0	0	0	0	0	0	0	0	0	0	0	0	0	0	0	0	0	0	0	14.03	0	0	0.788781	0	0	0
0	TGNAQVSQKVDTAQVNGDTR	1	1	WP_001074508.1	0	2089.03	0	High	696.342	0	0	17.32	5.77333	0	0	0.369791	0.123264	0	0	0	0	High	0	0	0	60.14	0	0	20.0467	1.93178e-05	0	0	6.43925e-06	37.44	0	0	12.48	0.00359713	0	0	0	0	0	0	0	0	54.15	0	0
0	VDTAQVNGDTR	1	1	WP_001074508.1	0	1175.56	High	High	391.854	High	High	90.93	30.31	92.66	90.86	1.61048e-08	61.1733	1.08133e-08	1.63665e-08	High	9.05993e-09	High	High	High	0	91.47	102.32	90.84	94.8767	1.42219e-08	1.16938e-09	1.64421e-08	1.06111e-08	97.14	91.26	90.72	93.04	3.8544e-09	1.49265e-08	1.69027e-08	90.98	90.75	96.92	1.59205e-08	1.67864e-08	4.05468e-09	97.15	90.96	91.32
0	VTTFSASAQPR	1	1	WP_001074508.1	0	1164.6	High	High	388.2	High	High	78.23	26.0767	60.24	60.24	2.99886e-07	40.16	1.8878e-05	1.8878e-05	High	1.25854e-05	High	High	High	0	60.34	60.3	81.02	67.22	1.84483e-05	1.8619e-05	1.57745e-07	1.24084e-05	63.34	60.22	70.5	64.6867	9.24606e-06	1.89652e-05	1.7781e-06	68.08	60.29	63.88	3.10425e-06	1.86619e-05	8.16501e-06	60.4	67.01	64.79
0	YKPQVNSSINDYIR	1	1	WP_001074508.1	0	1696.86	0	0	565.622	0	0	0	0	0	0	0	0	0	0	0	0	0	0	0	0	0	0	0	0	0	0	0	0	0	0	17.2	5.73333	0	0	0.380151	0	0	0	0	0	0	0	0	23.45
WP_000215236.1	MULTISPECIES: Asp23/Gls24 family envelope stress response protein	1	9	9	19.1797	2	5	7	4.66667	7	7	6	6.66667	7	5	6	6	4	6	3	4.33333	6	8	7	7	8	7	6	7	6	7	7	6.66667	7	8	3	6	2	6	9	14	9	10	10	7	10	4	8	4
0	Sequence	# Proteins	# Protein Groups	Protein Group Accessions	Modifications	MH+ [Da]	A2	G2	0	M2	S2	IonScore G2	0	IonScore M2	IonScore S2	Exp Value G2	0	Exp Value M2	Exp Value S2	B2	0	H2	N2	T2	0	IonScore H2	IonScore N2	IonScore T2	0	Exp Value H2	Exp Value N2	Exp Value T2	0	IonScore I2	IonScore O2	IonScore U2	0	Exp Value I2	Exp Value O2	Exp Value U2	IonScore J2	IonScore P2	IonScore V2	Exp Value J2	Exp Value P2	Exp Value V2	IonScore K2	IonScore Q2	IonScore W2
0	KVTELVK	1	1	WP_000215236.1	0	816.518	0	0	272.173	0	0	0	0	0	0	0	0	0	0	0	0	0	0	High	0	0	0	24.33	8.11	0	0	0.0736133	0.0245378	0	0	25.45	8.48333	0	0	0.0568796	0	0	23.11	0	0	0.0974892	0	0	34.28
0	LTFSDEVVEK	1	1	WP_000215236.1	0	1166.59	0	High	388.864	High	High	31.08	10.36	56.36	46.57	0.0155581	34.3152	4.61271e-05	0.000439498	0	0.000161875	0	High	High	0	0	46.45	44.83	30.4267	0	0.000451811	0.00065608	0.000369297	0	44.43	46.33	30.2533	0	0.000719377	0.000464469	0	44.49	46.29	0	0.000709507	0.000468767	61.45	58.63	47.06
0	NKLTFSDEVVEK	1	1	WP_000215236.1	0	1408.73	0	High	469.577	0	High	29.68	9.89333	0	31.05	0.0214762	10.3572	0	0.0156659	0	0.00522198	0	High	High	0	0	41.1	53.2	31.4333	0	0.00154866	9.54897e-05	0.00054805	28.43	0	56.59	28.34	0.0286389	0	4.37478e-05	0	47.42	55.17	0	0.000361374	6.06676e-05	0	21.82	52.49
0	QAYDNQTGVNEK	1	1	WP_000215236.1	0	1366.62	0	High	455.541	High	High	46.68	15.56	66.88	78.12	0.000428506	48.3335	4.0922e-06	3.07579e-07	High	1.46659e-06	High	High	High	0	24.18	65.67	73.92	54.59	0.0762003	5.407e-06	8.09015e-07	0.0254022	54.14	62.87	76.84	64.6167	7.69054e-05	1.03028e-05	4.13006e-07	23.84	60.67	76.78	0.0824056	1.70984e-05	4.18752e-07	35.33	48.99	79.69
0	QAYDNQTGVNEKER	1	1	WP_000215236.1	0	1651.77	High	High	550.589	High	0	45.7	15.2333	34.27	0	0.000536978	11.4235	0.00746374	0	Medium	0.00248791	High	High	0	0	22.75	37.47	0	20.0733	0.105915	0.00357237	0	0.0364957	41.42	42.81	0	28.0767	0.00143865	0.00104462	0	37.4	39.94	0	0.00363042	0.00202282	0	19.86	42.08	0
0	QKQQEQNQEPQFK	1	1	WP_000215236.1	0	1659.81	0	High	553.269	High	High	42.59	14.1967	39.15	44.94	0.0010989	28.0304	0.00242637	0.000639671	Medium	0.00102201	High	High	High	0	36.68	39.53	39.39	38.5333	0.00428506	0.00222309	0.00229592	0.00293469	31.01	31.82	41.82	34.8833	0.0158109	0.0131207	0.00131207	0	40.76	47.67	0	0.00167478	0.000341159	39.73	45.53	41.2
0	QQEQNQEPQFK	1	1	WP_000215236.1	0	1403.65	0	High	467.885	High	High	18.02	6.00667	60.24	54.05	0.314743	38.2016	1.8878e-05	7.85157e-05	High	3.24646e-05	High	High	High	0	33.12	58.98	71.18	54.4267	0.0097265	2.52323e-05	1.5204e-06	0.00325108	60.29	78.19	78.22	72.2333	1.86619e-05	3.02661e-07	3.00578e-07	14.29	65.86	66.64	0.742945	5.17555e-06	4.32471e-06	24.08	72.46	66.76
0	VILEYGESAPK	1	1	WP_000215236.1	0	1205.64	High	High	401.88	High	High	61.7	20.5667	61.6	61.13	1.34883e-05	40.91	1.38025e-05	1.538e-05	High	9.72749e-06	High	High	High	0	55.83	58.85	58.73	57.8033	5.21143e-05	2.5999e-05	2.67274e-05	3.49469e-05	56	58.77	58.75	57.84	5.01137e-05	2.64824e-05	2.66046e-05	43.62	58.75	58.68	0.000866875	2.66046e-05	2.70369e-05	59.92	55.32	58.68
0	VTELVKEQVK	1	1	WP_000215236.1	0	1172.69	0	0	390.896	0	0	0	0	0	0	0	0	0	0	0	0	0	High	0	0	0	17.43	0	5.81	0	0.360543	0	0.120181	0	46.95	0	15.65	0	0.000402677	0	0	32.86	0	0	0.0103266	0	0	0	35.14
WP_001056178.1	clumping factor A	1	10	10	97.0018	3	4	5	4	5	4	4	4.33333	5	4	5	4.66667	4	5	5	4.66667	4	5	5	4.66667	5	3	5	4.33333	7	7	8	7.33333	8	7	5	6.66667	5	7	8	8	8	7	12	10	10	8	11	9
0	Sequence	# Proteins	# Protein Groups	Protein Group Accessions	Modifications	MH+ [Da]	A2	G2	0	M2	S2	IonScore G2	0	IonScore M2	IonScore S2	Exp Value G2	0	Exp Value M2	Exp Value S2	B2	0	H2	N2	T2	0	IonScore H2	IonScore N2	IonScore T2	0	Exp Value H2	Exp Value N2	Exp Value T2	0	IonScore I2	IonScore O2	IonScore U2	0	Exp Value I2	Exp Value O2	Exp Value U2	IonScore J2	IonScore P2	IonScore V2	Exp Value J2	Exp Value P2	Exp Value V2	IonScore K2	IonScore Q2	IonScore W2
0	DVVNQAVNTSAPR	1	1	WP_001056178.1	0	1370.7	High	High	456.9	High	High	96.3	32.1	103.52	103.45	4.67688e-09	68.99	8.87067e-10	9.01481e-10	High	5.96183e-10	High	High	High	0	100	99.93	100.52	100.15	1.99506e-09	2.02748e-09	1.76993e-09	1.93082e-09	103.54	99.9	103.43	102.29	8.82992e-10	2.04153e-09	9.05642e-10	81.17	99.97	103.54	1.5239e-07	2.00889e-09	8.82992e-10	99.92	92.86	98.8
0	ELNLNGVTSTAK	1	1	WP_001056178.1	0	1246.66	0	0	415.554	0	High	0	0	0	55.66	0	18.5533	0	5.41947e-05	0	1.80649e-05	0	0	High	0	0	0	58.36	19.4533	0	0	2.91043e-05	9.70142e-06	0	0	56.88	18.96	0	0	4.0922e-05	0	0	54.18	0	0	7.62003e-05	0	0	53.98
0	FYNLSIK	1	1	WP_001056178.1	0	884.487	0	0	294.829	0	High	0	0	0	27.14	0	9.04667	0	0.038544	0	0.012848	0	0	High	0	0	0	24.54	8.18	0	0	0.0701385	0.0233795	0	0	25.12	8.37333	0	0	0.0613701	0	0	21.42	0	0	0.143865	0	0	23.6
0	GTIDQIDKTNNTYR	1	1	WP_001056178.1	0	1638.81	0	0	546.27	0	High	0	0	0	23.76	0	7.92	0	0.0839376	0	0.0279792	0	0	High	0	0	0	19.99	6.66333	0	0	0.199966	0.0666554	0	0	51.46	17.1533	0	0	0.000142547	0	0	33.25	0	0	0.00943966	0	0	52.96
0	LNYGFSVPNSAVK	1	1	WP_001056178.1	0	1395.73	0	0	465.242	0	0	0	0	0	0	0	0	0	0	0	0	0	0	0	0	0	0	0	0	0	0	0	0	0	0	0	0	0	0	0	0	0	0	0	0	0	0	0	18.36
0	SNDSSSVSAAPK	1	1	WP_001056178.1	0	1149.54	High	High	383.179	High	High	88.46	29.4867	75.04	88.35	2.84418e-08	54.4633	6.2511e-07	2.91714e-08	High	2.18094e-07	High	High	High	0	88.93	88.64	89.35	88.9733	2.55245e-08	2.7287e-08	2.31716e-08	2.53277e-08	88.68	88.48	88.4	88.52	2.70369e-08	2.83111e-08	2.88374e-08	88.43	75.75	90.94	2.86389e-08	5.30831e-07	1.60678e-08	88.54	88.36	87.77
0	SNDSSSVSAAPKTDDTNVSDTK	1	1	WP_001056178.1	0	2226	0	High	742	0	0	74.93	24.9767	0	0	6.41145e-07	2.13715e-07	0	0	High	0	High	High	0	0	88.71	31.43	0	40.0467	2.68508e-08	0.0143535	0	0.0047845	88.04	58.48	0	48.84	3.13297e-08	2.83111e-05	0	73.1	87.3	0	9.77139e-07	3.71498e-08	0	73.32	0	0
0	TDDTNVSDTK	1	1	WP_001056178.1	0	1095.48	High	High	365.16	0	0	85.94	28.6467	0	0	5.08109e-08	1.6937e-08	0	0	High	0	0	High	0	0	0	73.99	0	24.6633	0	7.9608e-07	0	2.6536e-07	62.78	78.53	76.31	72.54	1.05186e-05	2.7987e-07	4.66613e-07	78.4	71.18	84.23	2.88374e-07	1.5204e-06	7.5328e-08	72.75	78.54	0
0	TGNVTLATGIGSTTANK	1	1	WP_001056178.1	0	1605.84	0	High	535.281	High	High	47.43	15.81	47.43	102.72	0.000360543	50.0501	0.000360543	1.06649e-09	0	0.000120181	High	High	High	0	48.74	36.61	93.7	59.6833	0.000266659	0.00435468	8.51053e-09	0.00154045	34.05	83.15	88.67	68.6233	0.00785157	9.65954e-08	2.70992e-08	0	72.16	103.2	0	1.21327e-06	9.54897e-10	42.2	0	90.18
0	TVLVDYEK	1	1	WP_001056178.1	0	966.515	0	0	322.172	High	High	0	0	38.92	45.56	0	28.16	0.00255833	0.00055457	0	0.00103763	0	0	High	0	0	0	29.84	9.94667	0	0	0.0206993	0.00689978	0	0	28.54	9.51333	0	0	0.0279226	0	0	32.38	0	0	0.0115334	0	0	0
WP_001040568.1	MULTISPECIES: elongation factor Tu	1	11	11	43.0766	2	4	4	3.33333	5	4	4	4.33333	5	5	4	4.66667	2	5	3	3.33333	4	6	3	4.33333	5	3	3	3.66667	6	8	8	7.33333	9	10	5	8	2	5	5	10	6	5	8	6	5	3	6	4
0	Sequence	# Proteins	# Protein Groups	Protein Group Accessions	Modifications	MH+ [Da]	A2	G2	0	M2	S2	IonScore G2	0	IonScore M2	IonScore S2	Exp Value G2	0	Exp Value M2	Exp Value S2	B2	0	H2	N2	T2	0	IonScore H2	IonScore N2	IonScore T2	0	Exp Value H2	Exp Value N2	Exp Value T2	0	IonScore I2	IonScore O2	IonScore U2	0	Exp Value I2	Exp Value O2	Exp Value U2	IonScore J2	IonScore P2	IonScore V2	Exp Value J2	Exp Value P2	Exp Value V2	IonScore K2	IonScore Q2	IonScore W2
0	AEVYVLSK	1	1	WP_001040568.1	0	908.51	0	0	302.837	0	0	0	0	0	0	0	0	0	0	0	0	0	0	High	0	0	0	35.22	11.74	0	0	0.00599731	0.0019991	0	0	0	0	0	0	0	0	0	32.71	0	0	0.0106895	0	0	32.71
0	ALEGDAQYEEK	1	1	WP_001040568.1	0	1252.57	High	High	417.522	High	High	58.01	19.3367	55.75	55.65	3.15469e-05	37.1333	5.30831e-05	5.43196e-05	High	3.58009e-05	High	High	High	0	62.42	55.74	55.48	57.88	1.14276e-05	5.32055e-05	5.6488e-05	4.03737e-05	57.95	55.76	51.98	55.23	3.19858e-05	5.2961e-05	0.000126461	48.46	46.8	58.53	0.000284418	0.000416828	2.7987e-05	45.63	62.44	58.49
0	EHILLSR	1	1	WP_001040568.1	0	867.505	0	High	289.168	High	High	22.76	7.58667	31.42	28.63	0.105671	20.0519	0.0143865	0.02735	High	0.0139122	High	High	High	0	30.63	27.72	30.02	29.4567	0.0172567	0.0337254	0.019859	0.0236137	26.86	25.79	39.95	30.8667	0.0411109	0.0525965	0.00201816	0	25.02	38.71	0	0.0627996	0.00268508	27.3	26.56	36.69
0	GITINTSHIEYQTDK	1	1	WP_001040568.1	0	1719.85	0	0	573.285	0	0	0	0	0	0	0	0	0	0	0	0	0	0	High	0	0	0	55.7	18.5667	0	0	5.36978e-05	1.78993e-05	0	0	66.66	22.22	0	0	4.30484e-06	0	0	66.24	0	0	4.74195e-06	0	0	62.47
0	GQVLAAPGSITPHTEFK	1	1	WP_001040568.1	0	1752.92	0	0	584.307	0	0	0	0	0	0	0	0	0	0	0	0	0	0	0	0	0	0	0	0	0	0	0	0	0	0	17.99	5.99667	0	0	0.316925	0	0	31.08	0	0	0.0155581	0	0	18.68
0	LLDYAEAGDNIGALLR	1	1	WP_001040568.1	0	1703.9	0	0	567.968	0	0	0	0	0	0	0	0	0	0	0	0	0	0	0	0	0	0	0	0	0	0	0	0	0	0	0	0	0	0	0	0	0	0	0	0	0	0	0	70.61
0	NGDSVAQSYDMIDNAPEEK	1	1	WP_001040568.1	M11(Oxidation)	2098.89	0	0	699.63	0	High	0	0	0	40.63	0	13.5433	0	0.00172567	0	0.000575222	0	High	High	0	0	30.45	58.55	29.6667	0	0.0179869	2.78584e-05	0.00600492	0	0	37.47	12.49	0	0	0.00357237	0	23.57	96.12	0	0.0876913	4.8748e-09	0	0	72.14
0	NGDSVAQSYDMIDNAPEEK	1	1	WP_001040568.1	0	2082.89	0	0	694.298	0	High	0	0	0	29.92	0	9.97333	0	0.0203215	0	0.00677385	0	0	High	0	0	0	90.9	30.3	0	0	1.62165e-08	5.40549e-09	0	0	109.04	36.3467	0	0	2.48861e-10	0	35.77	108.88	0	0.00528392	2.582e-10	0	0	108.75
0	NGDSVAQSYDMIDNAPEEKER	1	1	WP_001040568.1	0	2368.03	0	High	789.344	0	0	41.51	13.8367	0	0	0.00140915	0.000469716	0	0	0	0	0	0	0	0	0	0	0	0	0	0	0	0	0	0	0	0	0	0	0	0	0	0	0	0	0	0	0	0
0	NGDSVAQSYDMIDNAPEEKER	1	1	WP_001040568.1	M11(Oxidation)	2384.03	0	0	794.677	0	0	0	0	0	0	0	0	0	0	0	0	High	High	0	0	20.61	25.57	0	15.3933	0.173363	0.0553295	0	0.0762308	0	0	0	0	0	0	0	0	0	0	0	0	0	19.28	0	0
0	TTVTGVEMFR	1	1	WP_001040568.1	0	1140.57	0	0	380.19	0	High	0	0	0	42.11	0	14.0367	0	0.00122732	0	0.000409105	0	0	High	0	0	0	66.07	22.0233	0	0	4.93124e-06	1.64375e-06	0	0	55.97	18.6567	0	0	5.04611e-05	0	0	52.1	0	0	0.000123015	0	0	52.11
0	TTVTGVEMFR	1	1	WP_001040568.1	M8(Oxidation)	1156.57	0	0	385.523	0	0	0	0	0	0	0	0	0	0	0	0	0	0	0	0	0	0	0	0	0	0	0	0	0	0	19.88	6.62667	0	0	0.205096	0	0	31.57	0	0	0.0138981	0	0	38.41
0	TVGSGVVTEIIK	1	1	WP_001040568.1	0	1202.7	High	High	400.9	High	High	39.94	13.3133	40.13	41.67	0.00202282	27.2673	0.00193623	0.00135818	High	0.00109814	High	High	High	0	36.79	33.6	39.74	36.71	0.00417789	0.00870876	0.00211815	0.0050016	38.42	16.25	35.61	30.0933	0.00287049	0.473104	0.00548222	13.12	39.79	50.81	0.97265	0.0020939	0.00016556	35.3	41.17	44.9
0	VGEEVEIIGLHDTSK	1	1	WP_001040568.1	0	1625.84	0	High	541.946	High	High	53.25	17.75	22.72	42.7	9.43966e-05	21.8067	0.106649	0.00107141	High	0.0359068	High	High	High	0	29.34	42.54	64.76	45.5467	0.023225	0.00111162	6.6674e-06	0.00811444	33.57	0	64.83	32.8	0.00876913	0	6.5608e-06	0	53.18	77.19	0	9.59305e-05	3.81028e-07	17.08	0	64.85
WP_001041586.1	MULTISPECIES: iron-regulated surface determinant protein B	1	17	18	72.1479	3	3	3	3	6	4	5	5	6	8	5	6.33333	3	4	3	3.33333	4	4	4	4	4	3	3	3.33333	9	12	13	11.3333	15	12	4	10.3333	3	6	6	9	7	8	9	13	8	6	7	6
0	Sequence	# Proteins	# Protein Groups	Protein Group Accessions	Modifications	MH+ [Da]	A2	G2	0	M2	S2	IonScore G2	0	IonScore M2	IonScore S2	Exp Value G2	0	Exp Value M2	Exp Value S2	B2	0	H2	N2	T2	0	IonScore H2	IonScore N2	IonScore T2	0	Exp Value H2	Exp Value N2	Exp Value T2	0	IonScore I2	IonScore O2	IonScore U2	0	Exp Value I2	Exp Value O2	Exp Value U2	IonScore J2	IonScore P2	IonScore V2	Exp Value J2	Exp Value P2	Exp Value V2	IonScore K2	IonScore Q2	IonScore W2
0	APETKPVANAVSVSNK	1	1	WP_001041586.1	0	1611.87	0	High	537.29	0	High	35.46	11.82	0	46.91	0.00567488	15.6386	0	0.000406403	0	0.000135468	High	0	High	0	46.39	0	40.64	29.01	0.000458096	0	0.0017217	0.000726597	19.22	0	55.04	24.7533	0.238757	0	6.2511e-05	0	0	48.94	0	0	0.000254658	0	0	50.3
0	APETKPVANAVSVSNKEVEAPTSETK	1	1	WP_001041586.1	0	2683.37	0	0	894.458	0	0	0	0	0	0	0	0	0	0	0	0	0	0	0	0	0	0	0	0	0	0	0	0	0	0	0	0	0	0	0	0	0	0	0	0	0	0	0	0
0	ATNNTYPILNQELR	1	1	WP_001041586.1	0	1646.85	0	0	548.95	0	0	0	0	0	0	0	0	0	0	0	0	0	0	0	0	0	0	0	0	0	0	0	0	0	0	31.31	10.4367	0	0	0.0147556	0	0	61.97	0	0	1.26753e-05	0	0	64.9
0	DVVQTSAGSSEAK	1	1	WP_001041586.1	0	1278.62	0	0	426.206	High	High	0	0	35.44	42.8	0	26.08	0.00570107	0.00104702	0	0.00224937	0	0	High	0	0	0	39.94	13.3133	0	0	0.00202282	0.000674272	0	0	32.26	10.7533	0	0	0.0118565	0	0	44.67	0	0	0.000680701	0	0	47.8
0	EATPATPSKPTPSPVEK	1	1	WP_001041586.1	0	1736.91	High	High	578.969	High	High	63.92	21.3067	73.81	73.64	8.09015e-06	49.15	8.29768e-07	8.62892e-07	High	5.6422e-07	High	High	High	0	62.12	73.58	62.03	65.91	1.22449e-05	8.74896e-07	1.25013e-05	8.54039e-06	50.99	46.81	50.94	49.58	0.000158839	0.000415869	0.000160678	39.84	58.16	62.12	0.00206993	3.04759e-05	1.22449e-05	62.03	27.01	62.02
0	EATPATPSKPTPSPVEKESQK	1	1	WP_001041586.1	0	2209.13	0	0	736.378	0	0	0	0	0	0	0	0	0	0	0	0	High	0	0	0	15.81	0	0	5.27	0.523548	0	0	0.174516	0	0	0	0	0	0	0	0	0	0	0	0	0	0	0	0
0	EVEAPTSETK	1	1	WP_001041586.1	0	1090.53	High	High	363.509	High	High	52.14	17.38	51.51	51.32	0.000121887	34.2767	0.000140915	0.000147217	High	9.60438e-05	High	High	High	0	51.65	51.89	56.69	53.41	0.000136445	0.000129109	4.2752e-05	0.000102769	52.94	44.19	51.25	49.46	0.000101381	0.00076025	0.000149609	51.52	52.24	52.68	0.000140591	0.000119112	0.000107636	52.42	52.63	57.39
0	FSVSNGTK	1	1	WP_001041586.1	0	839.425	0	0	279.808	0	0	0	0	0	0	0	0	0	0	0	0	0	0	0	0	0	0	0	0	0	0	0	0	0	0	0	0	0	0	0	0	0	44.11	0	0	0.000774384	0	0	0
0	IVDKEAFTK	1	1	WP_001041586.1	0	1050.58	0	0	350.194	0	High	0	0	0	19.42	0	6.47333	0	0.228011	0	0.0760038	High	0	High	0	50.64	0	50.83	33.8233	0.00017217	0	0.0001648	0.000112323	0	0	43.7	14.5667	0	0	0.000851053	0	0	62.98	0	0	1.00452e-05	0	0	33.56
0	KEATPATPSKPTPSPVEK	1	1	WP_001041586.1	0	1864.99	0	0	621.664	0	0	0	0	0	0	0	0	0	0	0	0	0	0	High	0	0	0	21.24	7.08	0	0	0.149953	0.0499845	0	0	30.83	10.2767	0	0	0.01648	0	0	32.65	0	0	0.0108382	0	0	35.1
0	KFEVYEGDK	2	2	WP_001041586.1;WP_001032773.1	0	1114.54	0	0	371.513	0	0	0	0	0	0	0	0	0	0	0	0	0	0	0	0	0	0	0	0	0	0	0	0	0	0	0	0	0	0	0	0	0	36.96	0	0	0.00401751	0	0	0
0	QLPSVEK	1	1	WP_001041586.1	0	800.451	0	0	266.817	0	High	0	0	0	31.68	0	10.56	0	0.0135505	0	0.00451685	0	0	High	0	0	0	29.18	9.72667	0	0	0.0240966	0.00803221	0	0	26.3	8.76667	0	0	0.0467688	0	0	25.73	0	0	0.0533282	0	0	25.71
0	TEAVASPTTTSEK	1	1	WP_001041586.1	0	1321.65	High	High	440.55	High	High	73.34	24.4467	78.82	78.81	9.24606e-07	52.5433	2.61792e-07	2.62396e-07	High	1.74729e-07	High	High	High	0	72.79	78.95	78.74	76.8267	1.04944e-06	2.54072e-07	2.66659e-07	5.2339e-07	73.16	63.95	78.59	71.9	9.63733e-07	8.03446e-06	2.7603e-07	81.77	73.59	78.6	1.32726e-07	8.72884e-07	2.75395e-07	73.5	68.72	78.69
0	TEAVASPTTTSEKAPETKPVANAVSVSNK	1	1	WP_001041586.1	0	2914.5	0	High	971.501	0	0	26.01	8.67	0	0	0.0499985	0.0166662	0	0	0	0	High	0	0	0	13.91	0	0	4.63667	0.81088	0	0	0.270293	0	0	0	0	0	0	0	0	0	0	0	0	0	0	0	0
0	TIDYDGQYHVR	1	1	WP_001041586.1	0	1366.64	0	0	455.546	0	High	0	0	0	26.97	0	8.99	0	0.0400827	0	0.0133609	0	0	High	0	0	0	38.49	12.83	0	0	0.0028246	0.000941532	0	0	44.84	14.9467	0	0	0.000654571	0	28.87	49.12	0	0.0258795	0.000244319	0	0	0
0	TIIFPYVEGK	1	1	WP_001041586.1	0	1166.65	0	0	388.882	0	0	0	0	0	0	0	0	0	0	0	0	0	0	High	0	0	0	27.92	9.30667	0	0	0.0322075	0.0107358	0	0	48.24	16.08	0	0	0.000299197	0	0	43.11	0	0	0.000974892	0	0	43.06
0	TPATKPTKGEVESSSTTPTK	1	1	WP_001041586.1	0	2047.05	0	0	682.35	0	0	0	0	0	0	0	0	0	0	0	0	0	0	High	0	0	0	36.06	12.02	0	0	0.00494261	0.00164754	0	0	13.25	4.41667	0	0	0.943966	0	0	33.23	0	0	0.00948324	0	0	33.03
0	VVSTTQNVAKPTTASSK	1	1	WP_001041586.1	0	1718.93	0	High	572.976	0	High	33.05	11.0167	0	39.47	0.00988454	13.16	0	0.00225401	0	0.000751338	High	High	High	0	26.56	28.95	63.01	39.5067	0.0440511	0.0254072	9.976e-06	0.0231561	18.56	19.08	55.48	31.04	0.277944	0.246579	5.6488e-05	0	0	53.24	0	0	9.46143e-05	43.5	0	52.74
WP_001549158.1	MULTISPECIES: MAP domain-containing protein	1	18	18	65.5345	1	3	5	3	2	0	3	1.66667	9	9	8	8.66667	2	5	3	3.33333	6	8	5	6.33333	5	4	3	4	11	12	16	13	13	11	6	10	1	3	5	2	0	3	14	13	13	2	7	3
0	Sequence	# Proteins	# Protein Groups	Protein Group Accessions	Modifications	MH+ [Da]	A2	G2	0	M2	S2	IonScore G2	0	IonScore M2	IonScore S2	Exp Value G2	0	Exp Value M2	Exp Value S2	B2	0	H2	N2	T2	0	IonScore H2	IonScore N2	IonScore T2	0	Exp Value H2	Exp Value N2	Exp Value T2	0	IonScore I2	IonScore O2	IonScore U2	0	Exp Value I2	Exp Value O2	Exp Value U2	IonScore J2	IonScore P2	IonScore V2	Exp Value J2	Exp Value P2	Exp Value V2	IonScore K2	IonScore Q2	IonScore W2
0	AGIYTADLINTSEIK	1	1	WP_001549158.1	0	1608.85	0	0	536.283	0	High	0	0	0	19.73	0	6.57667	0	0.212303	0	0.0707677	0	High	High	0	0	17.84	69.73	29.19	0	0.328062	2.12303e-06	0.109355	0	0	71.7	23.9	0	0	1.34883e-06	0	0	73.29	0	0	9.35312e-07	0	0	71.35
0	AININVDTK	1	1	WP_001549158.1	0	987.547	0	High	329.182	High	High	48.12	16.04	57.1	52.31	0.000307579	36.4701	3.89006e-05	0.000117208	High	5.20361e-05	High	High	High	0	57.38	52.53	56.45	55.4533	3.64717e-05	0.000111418	4.51811e-05	6.4357e-05	57.19	57.13	52.38	55.5667	3.81028e-05	3.86328e-05	0.000115334	31.7	48.26	52.36	0.0134883	0.000297822	0.000115866	46.6	27.52	52.47
0	AININVDTKK	1	1	WP_001549158.1	0	1115.64	0	0	371.88	0	0	0	0	0	0	0	0	0	0	0	0	High	0	0	0	26.25	0	0	8.75	0.0473104	0	0	0.0157701	0	0	0	0	0	0	0	0	0	0	0	0	0	0	0	0
0	GISDIDLR	1	1	WP_001549158.1	0	888.478	0	High	296.159	0	0	22.1	7.36667	0	0	0.123015	0.0410049	0	0	0	0	High	0	0	0	20.71	0	0	6.90333	0.169417	0	0	0.0564723	19.91	0	0	6.63667	0.203684	0	0	0	0	0	0	0	0	0	0	0
0	GISDLDLK	1	1	WP_001549158.1	0	860.472	0	High	286.824	High	High	42.47	14.1567	27.1	42.21	0.00112968	23.1037	0.0389006	0.00119938	0	0.0133667	High	High	High	0	42.33	27.09	42.52	37.3133	0.00116669	0.0389903	0.00111675	0.0137579	34.17	26.57	42.51	34.4167	0.00763759	0.0439498	0.00111933	0	28.92	42.37	0	0.0255833	0.001156	17.67	0	42.23
0	GITDVDLR	1	1	WP_001549158.1	0	888.478	0	0	296.159	0	0	0	0	0	0	0	0	0	0	0	0	0	0	0	0	0	0	0	0	0	0	0	0	0	0	45.53	15.1767	0	0	0.000558414	0	0	0	0	0	0	0	0	0
0	ILQLNSK	1	1	WP_001549158.1	0	815.498	0	High	271.833	High	High	33.56	11.1867	33.1	36.91	0.00878935	23.3396	0.00977139	0.00406403	0	0.00461181	High	High	High	0	36.07	35.85	35.65	35.8567	0.00493124	0.00518748	0.00543196	0.00518356	36.67	31.75	35.49	34.6367	0.00429493	0.0133339	0.00563581	27.38	35.53	38.7	0.0364717	0.00558414	0.00269127	29.98	30.04	38.76
0	KIDIDVK	1	1	WP_001549158.1	0	830.497	0	High	276.832	High	High	59.08	19.6933	53.96	55.19	2.46579e-05	36.3833	8.01598e-05	6.03888e-05	High	4.68495e-05	High	High	High	0	55.38	55.29	53.15	54.6067	5.78038e-05	5.90142e-05	9.65954e-05	7.11378e-05	55.69	42.27	55.2	51.0533	5.38216e-05	0.00118292	6.02499e-05	0	53.94	52.19	0	8.05298e-05	0.000120492	39.34	29.2	52.18
0	NLTSQIK	1	1	WP_001549158.1	0	803.462	0	0	267.821	0	0	0	0	0	0	0	0	0	0	0	0	0	0	High	0	0	0	45.52	15.1733	0	0	0.000559702	0.000186567	0	0	29.98	9.99333	0	0	0.0200427	0	0	24.41	0	0	0.0722698	0	0	0
0	NQNISYK	1	1	WP_001549158.1	0	866.436	0	0	288.812	High	High	0	0	15.4	46.22	0	20.54	0.575382	0.000476383	0	0.191953	0	0	High	0	0	0	46	15.3333	0	0	0.000501137	0.000167046	0	0	46.35	15.45	0	0	0.000462335	0	0	46.45	0	0	0.000451811	0	0	46.28
0	NQNISYKDLEDK	1	1	WP_001549158.1	0	1466.71	0	0	488.904	0	High	0	0	0	40.59	0	13.53	0	0.00174163	0	0.000580544	0	0	0	0	0	0	0	0	0	0	0	0	0	0	50.7	16.9	0	0	0.000169807	0	0	0	0	0	0	0	0	0
0	NYTANLVHAK	1	1	WP_001549158.1	0	1130.59	0	0	376.865	0	High	0	0	0	19.68	0	6.56	0	0.214762	0	0.0715872	0	0	High	0	0	0	18.97	6.32333	0	0	0.252905	0.0843015	0	0	37.3	12.4333	0	0	0.00371498	0	0	49.92	0	0	0.000203215	0	0	37.28
0	RIEITVK	1	1	WP_001549158.1	0	858.541	0	High	286.18	0	0	29.67	9.89	0	0	0.0215257	0.00717522	0	0	0	0	0	0	0	0	0	0	0	0	0	0	0	0	0	0	27.9	9.3	0	0	0.0323561	0	0	25.35	0	0	0.0582045	0	0	0
0	SDIFTPNLFSAK	1	1	WP_001549158.1	0	1339.69	0	0	446.563	0	0	0	0	0	0	0	0	0	0	0	0	0	0	High	0	0	0	59.83	19.9433	0	0	2.07471e-05	6.91569e-06	0	0	60.07	20.0233	0	0	1.96316e-05	0	0	59.32	0	0	2.33322e-05	0	0	36.14
0	SGIYTANLINSSDIK	1	1	WP_001549158.1	0	1595.83	0	High	531.943	0	High	90.46	30.1533	0	90.41	1.79455e-08	30.1367	0	1.81533e-08	0	6.05111e-09	High	High	High	0	17.05	68.93	82.73	56.2367	0.393511	2.55245e-06	1.06404e-07	0.131171	17.91	0	86.48	34.7967	0.322817	0	4.48701e-08	0	0	82.77	0	0	1.05428e-07	0	0	89.19
0	SININVDTK	1	1	WP_001549158.1	0	1003.54	High	High	334.514	High	High	54.67	18.2233	54.49	49.91	6.80701e-05	34.8	7.09507e-05	0.000203684	High	9.15448e-05	High	High	High	0	54.73	41.58	50.08	48.7967	6.71362e-05	0.00138662	0.000195865	0.000549873	54.85	35.31	49.82	46.66	6.53065e-05	0.00587431	0.000207949	0	31.41	49.85	0	0.0144197	0.000206517	17.44	26.08	54.61
0	SININVDTKK	1	1	WP_001549158.1	0	1131.64	0	High	377.212	0	0	37.1	12.3667	0	0	0.00389006	0.00129669	0	0	0	0	High	High	0	0	21.21	19.71	0	13.64	0.150993	0.213283	0	0.121425	25.86	0	31.12	18.9933	0.0517555	0	0.0154155	0	0	0	0	0	0	0	0	0
0	SVLESNR	1	1	WP_001549158.1	0	804.42	0	0	268.14	0	High	0	0	0	22.82	0	7.60667	0	0.104221	0	0.0347404	0	0	High	0	0	0	23.37	7.79	0	0	0.0918241	0.030608	0	0	24.11	8.03667	0	0	0.0774384	0	0	23.37	0	0	0.0918241	0	0	22.99
WP_000383814.1	MULTISPECIES: DUF948 domain-containing protein	1	8	8	17.9914	1	3	3	2.33333	4	3	3	3.33333	3	3	3	3	0	2	1	1	4	4	4	4	5	2	1	2.66667	6	7	8	7	7	8	1	5.33333	1	3	4	5	3	3	5	5	4	0	3	1
0	Sequence	# Proteins	# Protein Groups	Protein Group Accessions	Modifications	MH+ [Da]	A2	G2	0	M2	S2	IonScore G2	0	IonScore M2	IonScore S2	Exp Value G2	0	Exp Value M2	Exp Value S2	B2	0	H2	N2	T2	0	IonScore H2	IonScore N2	IonScore T2	0	Exp Value H2	Exp Value N2	Exp Value T2	0	IonScore I2	IonScore O2	IonScore U2	0	Exp Value I2	Exp Value O2	Exp Value U2	IonScore J2	IonScore P2	IonScore V2	Exp Value J2	Exp Value P2	Exp Value V2	IonScore K2	IonScore Q2	IonScore W2
0	ANNVATDANHSYTSR	1	1	WP_000383814.1	0	1620.74	0	High	540.246	High	High	59.2	19.7333	53.67	20.82	2.39859e-05	24.83	8.56952e-05	0.16518	0	0.0550885	High	High	High	0	50.19	63.94	31.99	48.7067	0.000190966	8.05298e-06	0.012617	0.00427201	42.77	20.73	39.73	34.41	0.00105428	0.168638	0.00212303	0	31.23	46.5	0	0.0150299	0.000446639	0	0	47.64
0	ETTDLLHK	1	1	WP_000383814.1	0	956.503	0	0	318.834	0	High	0	0	0	18.21	0	6.07	0	0.30127	0	0.100423	0	0	High	0	0	0	26.28	8.76	0	0	0.0469847	0.0156616	0	0	25.98	8.66	0	0	0.050345	0	0	27.24	0	0	0.0376666	0	0	25.67
0	GIGDSVQTLNSSVDR	1	1	WP_000383814.1	0	1547.77	High	High	515.922	High	High	67.16	22.3867	77.68	66.84	3.83669e-06	48.1733	3.40374e-07	4.13006e-06	High	1.49015e-06	High	High	High	0	69.43	73.26	88.8	77.1633	2.27487e-06	9.41795e-07	2.63e-08	1.08099e-06	68.18	49.07	97.04	71.43	3.03359e-06	0.000247148	3.94418e-09	0	73.72	96.7	0	8.47143e-07	4.26537e-09	51.2	45.34	112
0	LNSVVDAVK	1	1	WP_000383814.1	0	944.54	0	High	314.847	High	High	52.87	17.6233	48.09	49.76	0.000103028	32.6167	0.000309711	0.000210842	High	0.000173518	High	High	High	0	79.59	63.6	57.5	66.8967	2.19259e-07	8.70876e-06	3.54778e-05	1.48019e-05	50.63	53.51	61.26	55.1333	0.000172567	8.89112e-05	1.49265e-05	0	76.68	57.96	0	4.28506e-07	3.19122e-05	50.3	53.73	57.16
0	LTEDIQGK	1	1	WP_000383814.1	0	903.48	0	0	301.16	High	High	0	0	30.03	26.82	0	18.95	0.0198133	0.0414913	High	0.0204348	0	0	High	0	0	0	36.45	12.15	0	0	0.00451811	0.00150604	0	23.88	35.65	19.8433	0	0.0816501	0.00543196	0	0	35.63	0	0	0.00545703	0	0	33.4
0	TLDGVEGQVQGITR	1	1	WP_000383814.1	0	1472.77	0	0	490.923	0	0	0	0	0	0	0	0	0	0	0	0	0	0	High	0	0	0	60.97	20.3233	0	0	1.59572e-05	5.31907e-06	0	0	65.44	21.8133	0	0	5.70107e-06	0	42.07	78.18	0	0.00123867	3.03359e-07	0	0	60.52
0	VDRLNSVVDAVK	1	1	WP_000383814.1	0	1314.74	0	0	438.246	0	0	0	0	0	0	0	0	0	0	0	0	0	0	0	0	0	0	0	0	0	0	0	0	0	0	25.34	8.44667	0	0	0.0583387	0	0	0	0	0	0	0	0	28.31
0	VTNSITHNISQNEDK	1	1	WP_000383814.1	0	1699.82	0	0	566.608	0	High	0	0	0	39.95	0	13.3167	0	0.00201816	0	0.000672722	0	High	High	0	0	18.62	50.1	22.9067	0	0.27413	0.000194965	0.0914417	0	0	60.83	20.2767	0	0	1.648e-05	0	19.55	64.09	0	0.221287	7.77959e-06	0	0	45.25
WP_000745871.1	clumping factor B	1	6	6	97.2046	1	2	3	2	3	1	1	1.66667	2	3	3	2.66667	1	3	0	1.33333	3	3	2	2.66667	3	1	1	1.66667	3	5	6	4.66667	6	4	0	3.33333	1	2	3	4	1	2	3	4	5	1	4	0
0	Sequence	# Proteins	# Protein Groups	Protein Group Accessions	Modifications	MH+ [Da]	A2	G2	0	M2	S2	IonScore G2	0	IonScore M2	IonScore S2	Exp Value G2	0	Exp Value M2	Exp Value S2	B2	0	H2	N2	T2	0	IonScore H2	IonScore N2	IonScore T2	0	Exp Value H2	Exp Value N2	Exp Value T2	0	IonScore I2	IonScore O2	IonScore U2	0	Exp Value I2	Exp Value O2	Exp Value U2	IonScore J2	IonScore P2	IonScore V2	Exp Value J2	Exp Value P2	Exp Value V2	IonScore K2	IonScore Q2	IonScore W2
0	IFEVNDTSK	1	1	WP_000745871.1	0	1052.53	0	0	350.842	0	High	0	0	0	56.93	0	18.9767	0	4.04535e-05	0	1.34845e-05	0	High	High	0	0	25.22	67.19	30.8033	0	0.0599731	3.81028e-06	0.0199923	0	0	56.01	18.67	0	0	4.99985e-05	0	0	62.98	0	0	1.00452e-05	0	0	62.88
0	QTVFVNPK	1	1	WP_000745871.1	0	932.519	0	0	310.84	0	0	0	0	0	0	0	0	0	0	0	0	0	0	High	0	0	0	18.61	6.20333	0	0	0.274762	0.0915873	0	0	16.34	5.44667	0	0	0.463401	0	0	17.71	0	0	0.338031	0	0	0
0	SLAVAEPVVNAADAK	1	1	WP_000745871.1	0	1454.78	0	0	484.927	High	0	0	0	17.94	0	0	5.98	0.320595	0	0	0.106865	High	0	High	0	32.63	0	44.99	25.8733	0.0108882	0	0.000632349	0.00384019	51.33	0	70.05	40.46	0.000146878	0	1.97223e-06	0	22.45	57	0	0.11349	3.98067e-05	25.32	0	55.58
0	TQVIQENVDPVTNR	1	1	WP_000745871.1	0	1612.84	0	0	537.612	0	0	0	0	0	0	0	0	0	0	0	0	0	0	0	0	0	0	0	0	0	0	0	0	0	0	42.33	14.11	0	0	0.00116669	0	0	31.39	0	0	0.0144863	0	0	0
0	TTNDANSIATNSELK	1	1	WP_000745871.1	0	1578.76	High	High	526.253	High	High	72.98	24.3267	71.9	53.53	1.00452e-06	41.81	1.28812e-06	8.85027e-05	High	2.99303e-05	High	High	High	0	87.6	54.09	117	86.23	3.46702e-08	7.77959e-05	3.98067e-11	2.59435e-05	61.42	33.48	83.87	59.59	1.43865e-05	0.00895275	8.18383e-08	23.91	71.53	97.35	0.081088	1.40267e-06	3.67246e-09	45.98	0	73.02
0	YGGGSADGDSAVNPK	1	1	WP_000745871.1	0	1394.62	0	High	464.873	High	High	31.02	10.34	24.85	52.12	0.0157745	25.6619	0.0653065	0.000122449	High	0.0218097	High	High	High	0	26.78	30.58	50.72	36.0267	0.0418752	0.0174565	0.000169027	0.0198336	30.56	26.02	74.69	43.7567	0.0175371	0.0498835	6.77574e-07	0	15.67	50.68	0	0.5407	0.000170591	36.92	25.04	66.51
WP_000160859.1	MULTISPECIES: iron-regulated surface determinant protein A	1	5	5	38.7219	1	2	2	1.66667	3	3	3	3	3	3	3	3	2	4	2	2.66667	2	2	2	2	4	2	2	2.66667	4	4	5	4.33333	4	5	1	3.33333	2	4	4	5	5	3	5	6	6	3	6	4
0	Sequence	# Proteins	# Protein Groups	Protein Group Accessions	Modifications	MH+ [Da]	A2	G2	0	M2	S2	IonScore G2	0	IonScore M2	IonScore S2	Exp Value G2	0	Exp Value M2	Exp Value S2	B2	0	H2	N2	T2	0	IonScore H2	IonScore N2	IonScore T2	0	Exp Value H2	Exp Value N2	Exp Value T2	0	IonScore I2	IonScore O2	IonScore U2	0	Exp Value I2	Exp Value O2	Exp Value U2	IonScore J2	IonScore P2	IonScore V2	Exp Value J2	Exp Value P2	Exp Value V2	IonScore K2	IonScore Q2	IonScore W2
0	TINVAVEPGYK	1	1	WP_000160859.1	0	1190.64	0	0	396.88	0	High	0	0	0	33.69	0	11.23	0	0.00853015	0	0.00284338	0	0	High	0	0	0	42.88	14.2933	0	0	0.00102791	0.000342638	0	0	45.45	15.15	0	0	0.000568796	0	26.74	44.47	0	0.0422626	0.000712782	23.89	0	35.08
0	TPTEQTKPVQPK	1	1	WP_000160859.1	0	1353.74	High	High	451.246	High	High	55.13	18.3767	54.62	54.48	6.12289e-05	36.3667	6.88583e-05	7.11142e-05	High	4.66575e-05	High	High	High	0	54.67	55.52	54.42	54.87	6.80701e-05	5.59702e-05	7.21035e-05	6.53813e-05	51.61	50.57	65.94	56.04	0.000137707	0.000174967	5.08109e-06	51.32	42.63	66.37	0.000147217	0.00108882	4.60211e-06	56.37	29.31	65.9
0	VKPTVTTTSK	1	1	WP_000160859.1	0	1061.62	0	0	353.873	0	High	0	0	0	40.8	0	13.6	0	0.00165942	0	0.00055314	0	0	High	0	0	0	40.84	13.6133	0	0	0.00164421	0.000548069	0	0	32.17	10.7233	0	0	0.0121048	0	0	54.34	0	0	7.3444e-05	0	0	70.26
0	VQTPVKDVATAK	1	1	WP_000160859.1	0	1256.72	0	High	418.907	High	High	61.99	20.6633	58.28	59.06	1.2617e-05	39.1133	2.96453e-05	2.47717e-05	0	1.8139e-05	High	High	High	0	55.66	59.1	59.26	58.0067	5.41947e-05	2.45446e-05	2.36568e-05	3.4132e-05	58.14	0	58.66	38.9333	3.06166e-05	0	2.71617e-05	0	61.26	59.72	0	1.49265e-05	2.12793e-05	58.8	0	59.18
0	VVSTDTTKDQTK	1	1	WP_000160859.1	0	1322.68	0	High	440.894	0	0	28.95	9.65	0	0	0.0254072	0.00846906	0	0	Medium	0	High	0	0	0	33.33	0	0	11.11	0.00926737	0	0	0.00308912	20.53	25.79	32.35	26.2233	0.176586	0.0525965	0.0116133	61.31	27.8	0	1.47556e-05	0.0331098	0	37.61	51.98	45.92
WP_001142337.1	MULTISPECIES: 30S ribosomal protein S12	1	4	4	15.2774	0	2	2	1.33333	2	2	2	2	2	2	2	2	2	2	2	2	3	2	2	2.33333	2	2	2	2	3	3	4	3.33333	4	4	2	3.33333	0	2	4	4	3	4	4	4	3	2	4	4
0	Sequence	# Proteins	# Protein Groups	Protein Group Accessions	Modifications	MH+ [Da]	A2	G2	0	M2	S2	IonScore G2	0	IonScore M2	IonScore S2	Exp Value G2	0	Exp Value M2	Exp Value S2	B2	0	H2	N2	T2	0	IonScore H2	IonScore N2	IonScore T2	0	Exp Value H2	Exp Value N2	Exp Value T2	0	IonScore I2	IonScore O2	IonScore U2	0	Exp Value I2	Exp Value O2	Exp Value U2	IonScore J2	IonScore P2	IonScore V2	Exp Value J2	Exp Value P2	Exp Value V2	IonScore K2	IonScore Q2	IonScore W2
0	FTDLNSPQK	1	1	WP_001142337.1	0	1049.53	0	0	349.842	High	High	0	0	30.02	39.31	0	23.11	0.019859	0.0023386	0	0.00739919	0	0	High	0	0	0	56.01	18.67	0	0	4.99985e-05	1.66662e-05	0	0	51.63	17.21	0	0	0.000137074	0	0	56.05	0	0	4.95401e-05	0	0	51.42
0	GALDTSGVDGR	1	1	WP_001142337.1	0	1047.51	0	High	349.169	High	High	77.59	25.8633	69.97	69.94	3.47501e-07	46.6367	2.00889e-06	2.02282e-06	High	1.3439e-06	High	High	High	0	77.44	67.51	76.4	73.7833	3.59713e-07	3.53962e-06	4.57042e-07	1.45213e-06	73.33	79.53	76.25	76.37	9.26737e-07	2.22309e-07	4.73104e-07	70.61	91.15	78.29	1.73363e-06	1.53093e-08	2.95772e-07	76.45	76.69	78.24
0	PTINQLVR	1	1	WP_001142337.1	0	940.557	0	High	313.519	High	High	47.84	15.9467	40.55	51.02	0.000328062	30.5234	0.00175775	0.000157745	High	0.000638498	High	High	High	0	55.03	50.18	48.25	51.1533	6.26551e-05	0.000191406	0.000298508	0.00018419	52.77	34.42	48.13	45.1067	0.000105428	0.00721035	0.000306872	36.34	48.61	51.58	0.00463401	0.000274762	0.000138662	50.73	24.58	45.97
0	VKDLPGVR	1	1	WP_001142337.1	0	883.535	0	0	294.512	0	0	0	0	0	0	0	0	0	0	0	0	0	0	0	0	0	0	0	0	0	0	0	0	0	0	29.79	9.93	0	0	0.020939	0	0	38.89	0	0	0.00257606	0	0	27.34
WP_000752917.1	MULTISPECIES: CsbD family protein	2	5	5	7.01448	0	0	4	1.33333	3	3	5	3.66667	3	3	4	3.33333	2	2	3	2.33333	3	4	4	3.66667	4	4	2	3.33333	4	4	4	4	4	4	3	3.66667	0	0	6	4	3	5	4	5	6	2	2	3
0	Sequence	# Proteins	# Protein Groups	Protein Group Accessions	Modifications	MH+ [Da]	A2	G2	0	M2	S2	IonScore G2	0	IonScore M2	IonScore S2	Exp Value G2	0	Exp Value M2	Exp Value S2	B2	0	H2	N2	T2	0	IonScore H2	IonScore N2	IonScore T2	0	Exp Value H2	Exp Value N2	Exp Value T2	0	IonScore I2	IonScore O2	IonScore U2	0	Exp Value I2	Exp Value O2	Exp Value U2	IonScore J2	IonScore P2	IonScore V2	Exp Value J2	Exp Value P2	Exp Value V2	IonScore K2	IonScore Q2	IonScore W2
0	ADESKFEQAK	1	1	WP_000752917.1	0	1152.55	0	High	384.184	0	0	18.96	6.32	0	0	0.253488	0.0844958	0	0	0	0	High	High	0	0	26.56	46.44	0	24.3333	0.0440511	0.000452852	0	0.0148346	36.26	28.48	0	21.58	0.00472016	0.0283111	0	34.78	16.33	0	0.00663677	0.464469	0	20.62	19.18	0
0	ATDFIDK	1	1	WP_000752917.1	0	809.403	0	0	269.801	High	High	0	0	41.18	41.78	0	27.6533	0.0015204	0.00132421	0	0.000948202	0	High	High	0	0	44.96	45.22	30.06	0	0.000636732	0.000599731	0.000412154	22.32	44.95	44.63	37.3	0.116938	0.0006382	0.000687	0	33.53	51.03	0	0.00885027	0.000157383	0	42.41	44.72
0	EFVENAK	1	1	WP_000752917.1	0	836.415	0	0	278.805	0	High	0	0	0	24.78	0	8.26	0	0.0663677	0	0.0221226	0	0	High	0	0	0	38.12	12.7067	0	0	0.00307579	0.00102526	0	0	24.64	8.21333	0	0	0.068542	0	0	26.61	0	0	0.0435468	0	0	28.82
0	ETVGNVTDNK	2	1	WP_000752917.1	0	1076.52	0	High	358.841	High	High	21.44	7.14667	32.76	49	0.143204	27.3011	0.0105671	0.000251164	0	0.00360609	High	High	High	0	24.26	34.8	83.87	47.6433	0.0748095	0.00660627	8.18383e-08	0.0271386	29.29	30.19	83.8	47.76	0.023494	0.0190966	8.31681e-08	19.45	28.95	68.87	0.226442	0.0254072	2.58795e-06	0	30.13	83.96
0	GNVKETVGNVTDNK	2	1	WP_000752917.1	0	1474.75	0	High	491.583	High	High	53.05	17.6833	22.68	54.41	9.88454e-05	25.6967	0.107636	7.22698e-05	0	0.0359027	High	High	High	0	47.77	45.48	62.63	51.96	0.000333393	0.00056488	1.08882e-05	0.000303054	27.97	30.37	59.96	39.4333	0.0318388	0.0183213	2.01352e-05	0	38.56	55.58	0	0.00277944	5.52022e-05	18.97	46.22	53.04
WP_001032773.1	MULTISPECIES: iron-regulated surface determinant protein H	1	6	7	100.874	1	1	1	1	1	1	1	1	1	2	1	1.33333	1	1	1	1	2	1	1	1.33333	1	1	1	1	3	4	3	3.33333	3	2	0	1.66667	1	3	3	3	2	3	3	4	3	2	3	3
0	Sequence	# Proteins	# Protein Groups	Protein Group Accessions	Modifications	MH+ [Da]	A2	G2	0	M2	S2	IonScore G2	0	IonScore M2	IonScore S2	Exp Value G2	0	Exp Value M2	Exp Value S2	B2	0	H2	N2	T2	0	IonScore H2	IonScore N2	IonScore T2	0	Exp Value H2	Exp Value N2	Exp Value T2	0	IonScore I2	IonScore O2	IonScore U2	0	Exp Value I2	Exp Value O2	Exp Value U2	IonScore J2	IonScore P2	IonScore V2	Exp Value J2	Exp Value P2	Exp Value V2	IonScore K2	IonScore Q2	IonScore W2
0	DASDKADVIEPESDVVK	1	1	WP_001032773.1	0	1816.88	0	0	605.628	0	0	0	0	0	0	0	0	0	0	0	0	High	0	0	0	21.03	0	0	7.01	0.157383	0	0	0.0524608	0	0	0	0	0	0	0	0	0	0	0	0	0	0	0	0
0	DDDTSQNNTSEPLNVQTGQEGK	1	1	WP_001032773.1	0	2377.04	0	0	792.346	0	0	0	0	0	0	0	0	0	0	0	0	0	0	High	0	0	0	26.93	8.97667	0	0	0.0404535	0.0134845	0	0	0	0	0	0	0	0	0	0	0	0	0	0	0	0
0	EMDTQIAK	1	1	WP_001032773.1	0	935.45	0	0	311.817	0	High	0	0	0	17.03	0	5.67667	0	0.395327	0	0.131776	0	0	High	0	0	0	18.47	6.15667	0	0	0.283764	0.0945878	0	0	0	0	0	0	0	0	0	0	0	0	0	0	0	0
0	IINQDINTK	1	1	WP_001032773.1	0	1058.58	0	0	352.861	High	High	0	0	21.5	44.15	0	21.8833	0.14124	0.000767285	0	0.0473356	0	0	High	0	0	0	48.66	16.22	0	0	0.000271617	9.05389e-05	0	0	45.58	15.1933	0	0	0.000552022	0	0	42.43	0	0	0.00114014	0	0	22.95
0	KFEVYEGDK	2	2	WP_001041586.1;WP_001032773.1	0	1114.54	0	0	371.513	0	0	0	0	0	0	0	0	0	0	0	0	0	0	0	0	0	0	0	0	0	0	0	0	0	0	0	0	0	0	0	0	0	36.96	0	0	0.00401751	0	0	0
0	VADTDVAENSSTATNPK	1	1	WP_001032773.1	0	1719.8	High	High	573.268	High	High	119.2	39.7333	94.38	105.42	2.39859e-11	66.6	7.27707e-09	5.72739e-10	High	2.6166e-09	High	High	High	0	87.6	94.49	101.42	94.5033	3.46702e-08	7.09507e-09	1.43865e-09	1.44013e-08	93.18	100.32	109.79	101.097	9.59305e-09	1.85335e-09	2.0939e-10	36.61	98.91	112.92	0.00435468	2.56423e-09	1.01849e-10	78.39	50.76	103.33
0	VELADQVK	1	1	WP_001032773.1	0	901.499	0	0	300.5	0	0	0	0	0	0	0	0	0	0	0	0	0	0	0	0	0	0	0	0	0	0	0	0	0	0	27.28	9.09333	0	0	0.0373213	0	0	0	0	0	0	0	0	0
WP_000728056.1	MULTISPECIES: extracellular matrix protein-binding adhesin Emp	1	3	3	38.461	0	1	2	1	2	0	0	0.666667	2	2	2	2	0	2	0	0.666667	1	2	1	1.33333	0	0	0	0	2	2	2	2	3	2	0	1.66667	0	1	3	2	0	0	3	3	3	0	2	0
0	Sequence	# Proteins	# Protein Groups	Protein Group Accessions	Modifications	MH+ [Da]	A2	G2	0	M2	S2	IonScore G2	0	IonScore M2	IonScore S2	Exp Value G2	0	Exp Value M2	Exp Value S2	B2	0	H2	N2	T2	0	IonScore H2	IonScore N2	IonScore T2	0	Exp Value H2	Exp Value N2	Exp Value T2	0	IonScore I2	IonScore O2	IonScore U2	0	Exp Value I2	Exp Value O2	Exp Value U2	IonScore J2	IonScore P2	IonScore V2	Exp Value J2	Exp Value P2	Exp Value V2	IonScore K2	IonScore Q2	IonScore W2
0	LGNIVPEYK	1	1	WP_000728056.1	0	1032.57	0	High	344.191	0	High	17.93	5.97667	0	19.04	0.321334	6.45378	0	0.248861	0	0.0829536	High	High	High	0	18.41	20.88	22.54	20.61	0.287711	0.162913	0.111162	0.187262	21.89	0	28.54	16.81	0.129109	0	0.0279226	0	0	28.45	0	0	0.0285073	18.67	0	23.48
0	VNVATNNPASQQVDK	1	1	WP_000728056.1	0	1584.8	0	High	528.266	High	High	54.57	18.19	27.01	43.48	6.96557e-05	23.4967	0.0397152	0.000895275	High	0.0135368	High	High	High	0	59.26	60.98	111.22	77.1533	2.36568e-05	1.59205e-05	1.50646e-10	1.31925e-05	70.51	24.5	110.53	68.5133	1.77401e-06	0.0707875	1.76586e-10	0	0	54.43	0	0	7.19377e-05	24.6	0	40.08
0	VNVSNLTDNK	1	1	WP_000728056.1	0	1103.57	0	0	367.856	0	0	0	0	0	0	0	0	0	0	0	0	0	0	0	0	0	0	0	0	0	0	0	0	0	0	0	0	0	0	0	0	0	18.12	0	0	0.307579	0	0	0
WP_001151902.1	cell-wall-anchored protein SasF	1	7	7	70.875	0	1	2	1	2	1	1	1.33333	2	2	2	2	1	2	2	1.66667	2	2	2	2	2	2	2	2	2	3	5	3.33333	4	5	0	3	0	1	2	2	1	1	2	4	3	1	2	2
0	Sequence	# Proteins	# Protein Groups	Protein Group Accessions	Modifications	MH+ [Da]	A2	G2	0	M2	S2	IonScore G2	0	IonScore M2	IonScore S2	Exp Value G2	0	Exp Value M2	Exp Value S2	B2	0	H2	N2	T2	0	IonScore H2	IonScore N2	IonScore T2	0	Exp Value H2	Exp Value N2	Exp Value T2	0	IonScore I2	IonScore O2	IonScore U2	0	Exp Value I2	Exp Value O2	Exp Value U2	IonScore J2	IonScore P2	IonScore V2	Exp Value J2	Exp Value P2	Exp Value V2	IonScore K2	IonScore Q2	IonScore W2
0	DLNEVSSNVDR	1	1	WP_001151902.1	0	1247.58	0	0	415.861	0	0	0	0	0	0	0	0	0	0	0	0	0	0	0	0	0	0	0	0	0	0	0	0	0	0	25.14	8.38	0	0	0.0610881	0	0	0	0	0	0	0	0	24.38
0	DTSEDPAVSTTDNNHEVAK	1	1	WP_001151902.1	0	2029.89	0	0	676.631	0	0	0	0	0	0	0	0	0	0	0	0	0	0	0	0	0	0	0	0	0	0	0	0	0	0	0	0	0	0	0	0	0	0	0	0	0	0	0	18.59
0	IANTQLPK	1	1	WP_001151902.1	0	884.52	0	High	294.84	High	High	31.37	10.4567	23.91	30.11	0.0145531	18.0115	0.081088	0.0194517	High	0.0335132	High	High	High	0	30.22	26.29	44.34	33.6167	0.0189652	0.0468767	0.00073444	0.0221921	40.04	31.06	42.08	37.7267	0.00197677	0.0156299	0.00123582	28.44	26.85	45.56	0.028573	0.0412056	0.00055457	32.07	18.9	43.97
0	TASQIDEIIK	1	1	WP_001151902.1	0	1117.61	0	0	372.538	0	0	0	0	0	0	0	0	0	0	0	0	0	0	0	0	0	0	0	0	0	0	0	0	0	0	20.08	6.69333	0	0	0.195865	0	0	14.05	0	0	0.785157	0	0	0
0	TASQIDEIIKR	1	1	WP_001151902.1	0	1273.71	0	0	424.57	0	0	0	0	0	0	0	0	0	0	0	0	0	0	0	0	0	0	0	0	0	0	0	0	0	0	30.35	10.1167	0	0	0.0184059	0	0	49.09	0	0	0.000246012	0	0	28.44
0	TDQQIADQITR	1	1	WP_001151902.1	0	1288.65	0	High	429.55	High	High	61.9	20.6333	44.46	66.25	1.28812e-05	36.9033	0.000714425	4.73104e-06	0	0.000239719	High	High	High	0	53.47	70.44	63.2	62.37	8.97339e-05	1.80284e-06	9.54897e-06	3.36952e-05	45.24	50.37	61.87	52.4933	0.000596976	0.000183213	1.29705e-05	0	62.76	68.38	0	1.05671e-05	2.89705e-06	53.25	57.78	51.04
0	TPNNDGSGHVVLNK	1	1	WP_001151902.1	0	1451.72	0	0	483.908	0	0	0	0	0	0	0	0	0	0	0	0	0	0	High	0	0	0	21.43	7.14333	0	0	0.143535	0.0478449	0	0	0	0	0	0	0	0	0	0	0	0	0	0	0	0
WP_000846637.1	MULTISPECIES: L-lactate dehydrogenase	1	4	4	34.3987	0	0	3	1	3	0	0	1	3	3	3	3	0	3	1	1.33333	3	3	3	3	3	1	2	2	2	3	3	2.66667	4	3	0	2.33333	0	0	4	4	0	0	5	5	4	0	3	2
0	Sequence	# Proteins	# Protein Groups	Protein Group Accessions	Modifications	MH+ [Da]	A2	G2	0	M2	S2	IonScore G2	0	IonScore M2	IonScore S2	Exp Value G2	0	Exp Value M2	Exp Value S2	B2	0	H2	N2	T2	0	IonScore H2	IonScore N2	IonScore T2	0	Exp Value H2	Exp Value N2	Exp Value T2	0	IonScore I2	IonScore O2	IonScore U2	0	Exp Value I2	Exp Value O2	Exp Value U2	IonScore J2	IonScore P2	IonScore V2	Exp Value J2	Exp Value P2	Exp Value V2	IonScore K2	IonScore Q2	IonScore W2
0	AEEIYVNTR	1	1	WP_000846637.1	0	1094.55	0	High	364.849	High	0	37.22	12.4067	38.73	0	0.00378405	12.9113	0.00267274	0	0	0.000890913	High	High	0	0	51.99	45.47	0	32.4867	0.00012617	0.000566183	0	0.000230784	38.75	51.25	0	30	0.00266046	0.000149609	0	0	38.69	32.43	0	0.00269747	0.0114014	45.25	0	0
0	DAAYEIIQAK	1	1	WP_000846637.1	0	1121.58	0	High	373.861	High	High	23.01	7.67	22.87	48.67	0.09976	23.8799	0.103028	0.000270992	0	0.0344331	High	High	High	0	40.97	36.43	42.35	39.9167	0.00159572	0.00453896	0.00116133	0.002432	23.97	22.18	47.91	31.3533	0.0799754	0.120769	0.000322817	0	31.26	48.29	0	0.0149265	0.000295772	21.24	20.84	49.11
0	TLEDTFDSIK	1	1	WP_000846637.1	0	1168.57	0	0	389.524	0	0	0	0	0	0	0	0	0	0	0	0	0	0	High	0	0	0	43.43	14.4767	0	0	0.000905642	0.000301881	0	0	66.2	22.0667	0	0	4.78582e-06	0	0	49.15	0	0	0.000242637	0	0	48.2
0	VIGSGTVLDSAR	1	1	WP_000846637.1	0	1174.64	0	High	391.547	High	High	52.41	17.47	64.95	78.5	0.00011454	47.8167	6.382e-06	2.8181e-07	0	2.22127e-06	High	High	High	0	52.65	78.03	86.69	72.4567	0.000108382	3.14019e-07	4.2752e-08	3.62462e-05	61.32	40.2	86.86	62.7933	1.47217e-05	0.00190527	4.11109e-08	0	61.11	84.97	0	1.5451e-05	6.35267e-08	48.9	0	83.79
WP_000894660.1	MULTISPECIES: formate acetyltransferase	1	13	13	84.8078	0	0	3	1	3	3	3	3	3	3	3	3	2	3	3	2.66667	3	3	2	2.66667	5	2	3	3.33333	5	6	10	7	12	11	3	8.66667	0	0	3	4	3	3	3	3	3	3	5	4
0	Sequence	# Proteins	# Protein Groups	Protein Group Accessions	Modifications	MH+ [Da]	A2	G2	0	M2	S2	IonScore G2	0	IonScore M2	IonScore S2	Exp Value G2	0	Exp Value M2	Exp Value S2	B2	0	H2	N2	T2	0	IonScore H2	IonScore N2	IonScore T2	0	Exp Value H2	Exp Value N2	Exp Value T2	0	IonScore I2	IonScore O2	IonScore U2	0	Exp Value I2	Exp Value O2	Exp Value U2	IonScore J2	IonScore P2	IonScore V2	Exp Value J2	Exp Value P2	Exp Value V2	IonScore K2	IonScore Q2	IonScore W2
0	AGVITGLPDAYGR	1	1	WP_000894660.1	0	1289.68	0	0	429.894	0	High	0	0	0	38.1	0	12.7	0	0.00308999	0	0.00103	0	0	High	0	0	0	30.19	10.0633	0	0	0.0190966	0.00636554	0	0	27.05	9.01667	0	0	0.0393511	0	0	48.97	0	0	0.000252905	0	0	45.27
0	EQQLDVISR	1	1	WP_000894660.1	0	1087.57	0	High	362.525	High	High	55.24	18.4133	53.74	54.84	5.96976e-05	36.1934	8.4325e-05	6.54571e-05	0	4.99274e-05	High	High	High	0	45.4	54.41	53.98	51.2633	0.000575382	7.22698e-05	7.97915e-05	0.000242481	52.45	60.97	50.95	54.79	0.00011349	1.59572e-05	0.000160309	64.2	53.19	47.9	7.58502e-06	9.57098e-05	0.000323561	52.61	53.85	50.16
0	GALSSLSSVAK	1	1	WP_000894660.1	0	1019.57	0	High	339.858	High	High	55.68	18.56	54.9	38.86	5.39457e-05	31.2534	6.4559e-05	0.00259392	0	0.00088616	High	High	High	0	57.1	45.23	68.71	57.0133	3.89006e-05	0.000598352	2.68508e-06	0.000213312	49.62	0	65.24	38.2867	0.000217749	0	5.96976e-06	0	68.78	67.99	0	2.64214e-06	3.16925e-06	56.73	0	68.28
0	IEMALHDTEIVR	1	1	WP_000894660.1	M3(Oxidation)	1442.73	0	0	480.91	0	0	0	0	0	0	0	0	0	0	0	0	0	0	0	0	0	0	0	0	0	0	0	0	0	0	0	0	0	0	0	0	0	16.35	0	0	0.462335	0	0	0
0	LREELSEQYR	1	1	WP_000894660.1	0	1322.67	0	0	440.89	0	0	0	0	0	0	0	0	0	0	0	0	0	0	High	0	0	0	25.93	8.64333	0	0	0.050928	0.016976	0	0	41.05	13.6833	0	0	0.00156659	0	39.44	21.82	0	0.00226964	0.131207	0	0	32.56
0	SLGKEPEDQNR	1	1	WP_000894660.1	0	1272.62	0	High	424.206	High	High	28.7	9.56667	25.21	26.1	0.0269127	17.1123	0.0601114	0.048973	0	0.0363614	High	High	0	0	35.83	36.35	0	24.06	0.00521143	0.00462335	0	0.00327826	25.54	36.52	36.15	32.7367	0.055713	0.00444587	0.00484124	25.24	36.21	36.68	0.0596976	0.00477482	0.00428506	35.96	36.08	36.15
0	THNQGVFDAYSR	1	1	WP_000894660.1	0	1394.64	0	0	464.881	0	0	0	0	0	0	0	0	0	0	0	0	0	0	0	0	0	0	0	0	0	0	0	0	0	0	24.46	8.15333	0	0	0.0714425	0	0	19.21	0	0	0.239308	0	0	21.85
0	TLLYAINGGK	1	1	WP_000894660.1	0	1049.6	0	0	349.866	0	High	0	0	0	57.72	0	19.24	0	3.37254e-05	0	1.12418e-05	0	0	High	0	0	0	56.09	18.6967	0	0	4.90859e-05	1.6362e-05	0	0	55.61	18.5367	0	0	5.48222e-05	0	0	55.96	0	0	5.05774e-05	0	0	56.07
0	TLLYAINGGKDEK	1	1	WP_000894660.1	0	1421.76	0	0	473.921	0	0	0	0	0	0	0	0	0	0	0	0	0	0	0	0	0	0	0	0	0	0	0	0	0	0	0	0	0	0	0	0	20.18	22.96	0	0.191406	0.100915	0	0	0
0	TSSIQYENDDIMR	1	1	WP_000894660.1	0	1571.7	0	0	523.9	0	0	0	0	0	0	0	0	0	0	0	0	0	0	0	0	0	0	0	0	0	0	0	0	0	0	60.93	20.31	0	0	1.61048e-05	0	0	48.55	0	0	0.000278584	0	0	56.86
0	TSSIQYENDDIMR	1	1	WP_000894660.1	M12(Oxidation)	1587.7	0	0	529.232	0	0	0	0	0	0	0	0	0	0	0	0	0	0	0	0	0	0	0	0	0	0	0	0	0	0	0	0	0	0	0	0	0	26.13	0	0	0.0486359	0	0	0
0	TSTFLDIYAER	1	1	WP_000894660.1	0	1315.65	0	0	438.551	0	0	0	0	0	0	0	0	0	0	0	0	0	0	High	0	0	0	50.43	16.81	0	0	0.000180699	6.02331e-05	0	0	81.68	27.2267	0	0	1.35505e-07	0	0	76.13	0	0	4.86359e-07	0	0	82.7
0	VSGYAVNFIK	1	1	WP_000894660.1	0	1097.6	0	0	365.866	0	0	0	0	0	0	0	0	0	0	0	0	0	0	0	0	0	0	0	0	0	0	0	0	0	0	28.22	9.40667	0	0	0.0300578	0	0	24.43	0	0	0.0719377	0	0	47.85
0	YGNNDDRVDDIAVDLVER	1	1	WP_000894660.1	0	2077.98	0	0	692.66	0	0	0	0	0	0	0	0	0	0	0	0	0	0	0	0	0	0	0	0	0	0	0	0	0	0	0	0	0	0	0	0	0	0	0	0	0	0	0	40
WP_000645780.1	MULTISPECIES: multifunctional 2',3'-cyclic-nucleotide 2'-phosphodiesterase/5'-nucleotidase/3'-nucleotidase	1	2	2	83.3731	1	0	1	0.666667	1	0	1	0.666667	1	1	1	1	0	0	0	0	1	1	0	0.666667	0	0	0	0	1	2	2	1.66667	1	2	1	1.33333	1	0	2	2	0	1	2	2	2	0	0	0
0	Sequence	# Proteins	# Protein Groups	Protein Group Accessions	Modifications	MH+ [Da]	A2	G2	0	M2	S2	IonScore G2	0	IonScore M2	IonScore S2	Exp Value G2	0	Exp Value M2	Exp Value S2	B2	0	H2	N2	T2	0	IonScore H2	IonScore N2	IonScore T2	0	Exp Value H2	Exp Value N2	Exp Value T2	0	IonScore I2	IonScore O2	IonScore U2	0	Exp Value I2	Exp Value O2	Exp Value U2	IonScore J2	IonScore P2	IonScore V2	Exp Value J2	Exp Value P2	Exp Value V2	IonScore K2	IonScore Q2	IonScore W2
0	EAATNVSASAQGTADDTNSK	1	1	WP_000645780.1	0	1937.87	0	0	645.957	0	0	0	0	0	0	0	0	0	0	0	0	0	0	High	0	0	0	34.02	11.34	0	0	0.007906	0.00263533	0	0	50.79	16.93	0	0	0.000166325	0	0	0	0	0	0	0	0	45.5
0	VTSNAPSNKPSTVVSTK	1	1	WP_000645780.1	0	1716.91	High	High	572.304	High	High	28.68	9.56	50.06	38.08	0.0270369	29.389	0.000196769	0.00310425	0	0.00110034	High	High	High	0	38.27	34.98	57.46	43.57	0.00297137	0.00633806	3.58061e-05	0.00311508	28.3	0	69.05	32.45	0.0295091	0	2.48288e-06	0	0	73.11	0	0	9.74892e-07	0	0	72.19
WP_000426914.1	MULTISPECIES: acyl carrier protein [Bacilli]	1	2	2	8.54417	0	1	1	0.666667	1	1	1	1	1	1	2	1.33333	1	1	1	1	1	2	1	1.33333	1	1	1	1	1	2	2	1.66667	2	2	1	1.66667	0	1	2	1	1	2	2	2	3	1	2	2
0	Sequence	# Proteins	# Protein Groups	Protein Group Accessions	Modifications	MH+ [Da]	A2	G2	0	M2	S2	IonScore G2	0	IonScore M2	IonScore S2	Exp Value G2	0	Exp Value M2	Exp Value S2	B2	0	H2	N2	T2	0	IonScore H2	IonScore N2	IonScore T2	0	Exp Value H2	Exp Value N2	Exp Value T2	0	IonScore I2	IonScore O2	IonScore U2	0	Exp Value I2	Exp Value O2	Exp Value U2	IonScore J2	IonScore P2	IonScore V2	Exp Value J2	Exp Value P2	Exp Value V2	IonScore K2	IonScore Q2	IonScore W2
0	FINSLEK	1	1	WP_000426914.1	0	850.467	0	High	283.489	High	High	40.77	13.59	41.39	35.7	0.00167092	25.6972	0.00144863	0.00536978	High	0.0022728	High	High	High	0	42.62	39.05	39.52	40.3967	0.00109133	0.00248288	0.00222821	0.00193414	40.77	40.98	40.51	40.7533	0.00167092	0.00159205	0.00177401	28.7	33.82	39.51	0.0269127	0.00827859	0.00223335	37.32	38.95	42.27
0	INTVGDAVK	1	1	WP_000426914.1	0	916.509	0	0	305.503	0	0	0	0	0	0	0	0	0	0	0	0	0	High	High	0	0	43.4	45.35	29.5833	0	0.00091192	0.000582045	0.000497988	34.88	0	40.63	25.17	0.0064857	0	0.00172567	0	0	39.66	0	0	0.00215753	0	0	35.62
WP_001043863.1	MULTISPECIES: DNA-binding protein HU	1	4	4	9.62017	0	1	1	0.666667	1	1	1	1	3	2	1	2	0	1	1	0.666667	1	2	2	1.66667	3	1	1	1.66667	1	1	2	1.33333	2	2	1	1.66667	0	1	2	1	1	1	4	3	2	0	1	1
0	Sequence	# Proteins	# Protein Groups	Protein Group Accessions	Modifications	MH+ [Da]	A2	G2	0	M2	S2	IonScore G2	0	IonScore M2	IonScore S2	Exp Value G2	0	Exp Value M2	Exp Value S2	B2	0	H2	N2	T2	0	IonScore H2	IonScore N2	IonScore T2	0	Exp Value H2	Exp Value N2	Exp Value T2	0	IonScore I2	IonScore O2	IonScore U2	0	Exp Value I2	Exp Value O2	Exp Value U2	IonScore J2	IonScore P2	IonScore V2	Exp Value J2	Exp Value P2	Exp Value V2	IonScore K2	IonScore Q2	IonScore W2
0	EIDIPASK	1	1	WP_001043863.1	0	872.472	0	High	290.824	High	High	33.47	11.1567	34.06	37.42	0.00897339	23.8297	0.00783351	0.00361374	High	0.00381575	High	High	High	0	33.31	29.87	35.7	32.96	0.00931015	0.0205569	0.00536978	0.0117456	31.17	30.16	31.16	30.83	0.015239	0.019229	0.0152741	0	31.25	42.21	0	0.0149609	0.00119938	33.69	33.83	42.34
0	EIDIPASKVPAFK	1	1	WP_001043863.1	0	1414.8	0	High	471.599	0	0	39.06	13.02	0	0	0.00247717	0.000825725	0	0	0	0	0	0	0	0	0	0	0	0	0	0	0	0	0	0	0	0	0	0	0	0	24.07	0	0	0.078155	0	0	0	0
0	NPQTGKEIDIPASK	1	1	WP_001043863.1	0	1497.79	0	High	499.264	0	0	44.68	14.8933	0	0	0.000679136	0.000226379	0	0	0	0	High	High	0	0	28.09	57.75	0	28.6133	0.0309711	3.34932e-05	0	0.0103349	0	39.34	0	13.1133	0	0.0023225	0	0	40.55	0	0	0.00175775	0	0	0	0
0	VQLIGFGNFEVR	1	1	WP_001043863.1	0	1378.75	0	0	459.582	0	0	0	0	0	0	0	0	0	0	0	0	0	0	0	0	0	0	0	0	0	0	0	0	0	0	30.94	10.3133	0	0	0.0160678	0	0	44.84	0	0	0.000654571	0	0	34.07
WP_000068176.1	MULTISPECIES: pyruvate dehydrogenase E1 component subunit beta	1	9	9	35.2242	0	1	1	0.666667	1	1	1	1	2	2	1	1.66667	1	1	1	1	1	2	1	1.33333	3	1	0	1.33333	3	4	7	4.66667	8	7	1	5.33333	0	1	1	1	1	1	2	2	1	1	1	1
0	Sequence	# Proteins	# Protein Groups	Protein Group Accessions	Modifications	MH+ [Da]	A2	G2	0	M2	S2	IonScore G2	0	IonScore M2	IonScore S2	Exp Value G2	0	Exp Value M2	Exp Value S2	B2	0	H2	N2	T2	0	IonScore H2	IonScore N2	IonScore T2	0	Exp Value H2	Exp Value N2	Exp Value T2	0	IonScore I2	IonScore O2	IonScore U2	0	Exp Value I2	Exp Value O2	Exp Value U2	IonScore J2	IonScore P2	IonScore V2	Exp Value J2	Exp Value P2	Exp Value V2	IonScore K2	IonScore Q2	IonScore W2
0	AILSLEAPIGR	1	1	WP_000068176.1	0	1139.68	0	0	379.893	0	High	0	0	0	59.54	0	19.8467	0	2.21797e-05	0	7.39325e-06	0	0	High	0	0	0	51.79	17.2633	0	0	0.000132116	4.40388e-05	0	0	57.05	19.0167	0	0	3.93511e-05	0	57.17	51.96	0	3.82786e-05	0.000127045	0	0	56.75
0	AVVVQEAQR	1	1	WP_000068176.1	0	999.559	0	High	333.186	High	High	48.3	16.1	53.04	56.82	0.000295091	36.6201	9.90733e-05	4.14913e-05	High	4.68548e-05	High	High	High	0	48.9	52.96	49.74	50.5333	0.000257014	0.000100915	0.000211815	0.000189915	48.94	48.87	48.69	48.8333	0.000254658	0.000258795	0.000269747	53.25	47.25	47.38	9.43966e-05	0.0003758	0.000364717	49.52	47.19	49.34
0	DGYSVEVIDLR	1	1	WP_000068176.1	0	1265.64	0	0	421.88	0	0	0	0	0	0	0	0	0	0	0	0	0	0	High	0	0	0	52.94	17.6467	0	0	0.000101381	3.37937e-05	0	0	53.2	17.7333	0	0	9.54897e-05	0	0	49.53	0	0	0.000222309	0	0	57.58
0	EEVPEEEYTIDIGK	1	1	WP_000068176.1	0	1650.77	0	0	550.257	0	0	0	0	0	0	0	0	0	0	0	0	0	0	0	0	0	0	0	0	0	0	0	0	0	0	0	0	0	0	0	0	0	21.61	0	0	0.137707	0	0	0
0	GLLISSIR	1	1	WP_000068176.1	0	858.54	0	0	286.18	0	0	0	0	0	0	0	0	0	0	0	0	0	0	0	0	0	0	0	0	0	0	0	0	0	0	35.52	11.84	0	0	0.00559702	0	0	29.1	0	0	0.0245446	0	0	24.34
0	QAGVGAAVVAELSER	1	1	WP_000068176.1	0	1456.78	0	0	485.592	0	0	0	0	0	0	0	0	0	0	0	0	0	0	0	0	0	0	0	0	0	0	0	0	0	0	50.35	16.7833	0	0	0.000184059	0	0	73.24	0	0	9.46143e-07	0	0	67.15
0	SFREEVPEEEYTIDIGK	1	1	WP_000068176.1	0	2040.98	0	0	680.327	0	0	0	0	0	0	0	0	0	0	0	0	0	0	0	0	0	0	0	0	0	0	0	0	0	0	0	0	0	0	0	0	0	0	0	0	0	0	0	16.68
0	TVQPIDVDTIVASVEK	1	1	WP_000068176.1	0	1713.93	0	0	571.309	0	0	0	0	0	0	0	0	0	0	0	0	0	0	0	0	0	0	0	0	0	0	0	0	0	0	16.48	5.49333	0	0	0.448701	0	0	26.58	0	0	0.0438487	0	0	0
0	VVIPSGPYDAK	1	1	WP_000068176.1	0	1145.62	0	High	381.873	0	High	15.4	5.13333	0	35.59	0.575382	12.0551	0	0.00550753	0	0.00183584	High	High	High	0	22.61	28.59	39.3	30.1667	0.109385	0.027603	0.00234399	0.0464439	0	0	38.53	12.8433	0	0	0.0027987	0	20.18	38.62	0	0.191406	0.0027413	0	0	40.7
WP_001273585.1	50S ribosomal protein L7/L12	1	2	2	12.7038	0	1	1	0.666667	1	1	1	1	1	1	1	1	1	1	1	1	1	1	1	1	1	1	1	1	1	2	2	1.66667	2	2	1	1.66667	0	1	1	1	1	1	1	1	1	1	1	1
0	Sequence	# Proteins	# Protein Groups	Protein Group Accessions	Modifications	MH+ [Da]	A2	G2	0	M2	S2	IonScore G2	0	IonScore M2	IonScore S2	Exp Value G2	0	Exp Value M2	Exp Value S2	B2	0	H2	N2	T2	0	IonScore H2	IonScore N2	IonScore T2	0	Exp Value H2	Exp Value N2	Exp Value T2	0	IonScore I2	IonScore O2	IonScore U2	0	Exp Value I2	Exp Value O2	Exp Value U2	IonScore J2	IonScore P2	IonScore V2	Exp Value J2	Exp Value P2	Exp Value V2	IonScore K2	IonScore Q2	IonScore W2
0	ELVDGAPK	1	1	WP_001273585.1	0	828.446	0	High	276.149	High	High	29.22	9.74	34.09	35.2	0.0238757	23.1046	0.00777959	0.00602499	High	0.00460153	High	High	High	0	20.15	25.71	32.81	26.2233	0.192733	0.0535743	0.0104462	0.0855846	28	34.12	35.01	32.3767	0.0316196	0.00772603	0.00629443	33.18	25.97	36.69	0.00959305	0.0504611	0.0042752	22.76	33.03	36.67
0	TEFDVELTSAGSSK	1	1	WP_001273585.1	0	1470.7	0	0	490.232	0	0	0	0	0	0	0	0	0	0	0	0	0	0	High	0	0	0	63.06	21.02	0	0	9.86181e-06	3.28727e-06	0	0	66.9	22.3	0	0	4.0734e-06	0	0	91.47	0	0	1.42219e-08	0	0	96.71
WP_000113850.1	30S ribosomal protein S5, partial	1	7	7	17.3414	0	1	1	0.666667	1	0	1	0.666667	3	3	2	2.66667	1	2	0	1	3	3	2	2.66667	3	3	2	2.66667	3	5	7	5	6	5	1	4	0	1	1	2	0	1	3	4	3	1	3	0
0	Sequence	# Proteins	# Protein Groups	Protein Group Accessions	Modifications	MH+ [Da]	A2	G2	0	M2	S2	IonScore G2	0	IonScore M2	IonScore S2	Exp Value G2	0	Exp Value M2	Exp Value S2	B2	0	H2	N2	T2	0	IonScore H2	IonScore N2	IonScore T2	0	Exp Value H2	Exp Value N2	Exp Value T2	0	IonScore I2	IonScore O2	IonScore U2	0	Exp Value I2	Exp Value O2	Exp Value U2	IonScore J2	IonScore P2	IonScore V2	Exp Value J2	Exp Value P2	Exp Value V2	IonScore K2	IonScore Q2	IonScore W2
0	AQEVPEAIK	1	1	WP_000113850.1	0	984.536	0	0	328.179	0	High	0	0	0	36.98	0	12.3267	0	0.00399905	0	0.00133302	0	0	High	0	0	0	50.48	16.8267	0	0	0.000178631	5.95436e-05	0	0	50.31	16.77	0	0	0.000185762	0	0	48.36	0	0	0.000291043	0	0	50.49
0	AQEVPEAIKK	1	1	WP_000113850.1	0	1112.63	0	0	370.877	High	0	0	0	22.45	0	0	7.48333	0.11349	0	0	0.0378299	High	High	High	0	30.92	28.33	34.99	31.4133	0.016142	0.029306	0.00632349	0.0172572	22.53	0	45.46	22.6633	0.111418	0	0.000567488	0	27.95	30.59	0	0.0319858	0.0174163	0	22.13	21.29
0	ATIDGLQNLK	1	1	WP_000113850.1	0	1072.6	0	High	357.533	0	0	21.21	7.07	0	0	0.150993	0.050331	0	0	0	0	High	0	0	0	33.38	0	0	11.1267	0.00916129	0	0	0.00305376	0	0	23.26	7.75333	0	0	0.0941795	0	0	22.69	0	0	0.107388	0	0	0
0	EEETKEFEER	1	1	WP_000113850.1	0	1325.58	0	High	441.861	High	High	41.45	13.8167	31.14	32.92	0.00142875	21.3538	0.0153446	0.0101849	0	0.00850984	0	High	High	0	0	41.33	30.05	23.7933	0	0.00146878	0.0197223	0.00706368	0	29.61	52.48	27.3633	0	0.0218251	0.000112708	0	24.71	46.43	0	0.0674461	0.000453896	24.76	32.59	32.3
0	FTALVVVGDK	1	1	WP_000113850.1	0	1048.6	0	0	349.535	0	0	0	0	0	0	0	0	0	0	0	0	0	0	High	0	0	0	38.66	12.8867	0	0	0.00271617	0.000905389	0	0	61.34	20.4467	0	0	1.4654e-05	0	0	61.57	0	0	1.38981e-05	0	0	63.89
0	SLGSNTPINMVR	1	1	WP_000113850.1	0	1288.67	0	0	429.555	0	0	0	0	0	0	0	0	0	0	0	0	0	0	0	0	0	0	0	0	0	0	0	0	0	0	15.74	5.24667	0	0	0.532055	0	0	0	0	0	0	0	0	0
0	VEGTTPHTITGR	1	1	WP_000113850.1	0	1268.66	0	High	422.886	High	High	27.1	9.03333	32.12	43.61	0.0389006	25.2563	0.0122449	0.000868874	High	0.00437127	High	High	High	0	31.1	26.75	40.91	32.92	0.0154866	0.0421654	0.00161792	0.0197567	27.46	31.8	56.91	38.7233	0.0358061	0.0131812	4.06403e-05	27.06	27.09	38.14	0.0392606	0.0389903	0.00306166	19.51	27.52	49.98
WP_000888997.1	MULTISPECIES: cell division protein FtsZ	1	9	9	41.0116	0	0	2	0.666667	2	1	0	1	2	1	0	1	0	0	1	0.333333	3	3	2	2.66667	2	0	0	0.666667	2	7	7	5.33333	6	6	1	4.33333	0	0	2	2	1	0	2	1	0	0	0	1
0	Sequence	# Proteins	# Protein Groups	Protein Group Accessions	Modifications	MH+ [Da]	A2	G2	0	M2	S2	IonScore G2	0	IonScore M2	IonScore S2	Exp Value G2	0	Exp Value M2	Exp Value S2	B2	0	H2	N2	T2	0	IonScore H2	IonScore N2	IonScore T2	0	Exp Value H2	Exp Value N2	Exp Value T2	0	IonScore I2	IonScore O2	IonScore U2	0	Exp Value I2	Exp Value O2	Exp Value U2	IonScore J2	IonScore P2	IonScore V2	Exp Value J2	Exp Value P2	Exp Value V2	IonScore K2	IonScore Q2	IonScore W2
0	AAVDTLIVIPNDR	1	1	WP_000888997.1	0	1396.78	0	0	465.593	0	0	0	0	0	0	0	0	0	0	0	0	0	0	High	0	0	0	56.28	18.76	0	0	4.69847e-05	1.56616e-05	0	0	59.62	19.8733	0	0	2.17749e-05	0	0	60.04	0	0	1.97677e-05	0	0	59.63
0	DESFTSNSSNAQATDSVSER	1	1	WP_000888997.1	0	2131.91	0	0	710.635	0	0	0	0	0	0	0	0	0	0	0	0	0	0	High	0	0	0	61.44	20.48	0	0	1.43204e-05	4.77348e-06	0	0	30.97	10.3233	0	0	0.0159572	0	0	0	0	0	0	0	0	0
0	GLGAGANPEIGK	1	1	WP_000888997.1	0	1083.58	0	0	361.193	High	High	0	0	16.28	36.08	0	17.4533	0.469847	0.0049199	0	0.158256	0	High	High	0	0	23.44	37.46	20.3	0	0.0903559	0.00358061	0.0313122	0	19.27	36	18.4233	0	0.236024	0.00501137	0	20.78	39.44	0	0.166708	0.00226964	0	0	39.88
0	GLGAGANPEIGKK	1	1	WP_000888997.1	0	1211.67	0	High	403.891	High	0	23.01	7.67	32.69	0	0.09976	10.9299	0.0107388	0	0	0.00357961	High	High	0	0	22.58	21.27	0	14.6167	0.110143	0.148921	0	0.0863547	0	0	0	0	0	0	0	0	0	0	0	0	0	0	0	0
0	KSGSTGFGTSVNTSSNATSK	1	1	WP_000888997.1	0	1917.91	0	0	639.304	0	0	0	0	0	0	0	0	0	0	0	0	0	0	High	0	0	0	22.51	7.50333	0	0	0.111933	0.0373109	0	0	25.83	8.61	0	0	0.0521143	0	0	25.95	0	0	0.050694	0	0	29.29
0	LLDIVDK	1	1	WP_000888997.1	0	815.487	0	0	271.829	0	0	0	0	0	0	0	0	0	0	0	0	0	0	0	0	0	0	0	0	0	0	0	0	0	0	51.3	17.1	0	0	0.000147896	0	0	46.43	0	0	0.000453896	0	0	19.12
0	QTQAAAGVEAMK	1	1	WP_000888997.1	0	1204.6	0	0	401.533	0	0	0	0	0	0	0	0	0	0	0	0	0	0	High	0	0	0	45.87	15.29	0	0	0.000516365	0.000172122	0	0	0	0	0	0	0	0	0	0	0	0	0	0	0	0
0	SGSTGFGTSVNTSSNATSK	1	1	WP_000888997.1	0	1789.82	0	0	596.608	0	0	0	0	0	0	0	0	0	0	0	0	0	0	High	0	0	0	68.09	22.6967	0	0	3.09711e-06	1.03237e-06	0	0	45.73	15.2433	0	0	0.000533282	0	0	68.45	0	0	2.85073e-06	0	0	68.22
0	VIGVGGGGNNAVNR	1	1	WP_000888997.1	0	1283.68	0	High	427.893	High	High	16.79	5.59667	15.19	24	0.417789	13.2026	0.603888	0.0794249	0	0.227771	0	High	High	0	0	33.39	76.61	36.6667	0	0.00914022	4.35468e-07	0.00304688	0	29.64	114.89	48.1767	0	0.0216749	6.47078e-11	0	30.87	98.24	0	0.0163289	2.99197e-09	0	0	97.89
WP_000123165.1	MULTISPECIES: isocitrate dehydrogenase (NADP(+))	1	5	5	46.3939	0	0	2	0.666667	2	0	1	1	1	0	1	0.666667	0	1	0	0.333333	1	2	2	1.66667	4	0	0	1.33333	3	3	4	3.33333	4	4	0	2.66667	0	0	2	2	0	1	1	0	1	0	1	0
0	Sequence	# Proteins	# Protein Groups	Protein Group Accessions	Modifications	MH+ [Da]	A2	G2	0	M2	S2	IonScore G2	0	IonScore M2	IonScore S2	Exp Value G2	0	Exp Value M2	Exp Value S2	B2	0	H2	N2	T2	0	IonScore H2	IonScore N2	IonScore T2	0	Exp Value H2	Exp Value N2	Exp Value T2	0	IonScore I2	IonScore O2	IonScore U2	0	Exp Value I2	Exp Value O2	Exp Value U2	IonScore J2	IonScore P2	IonScore V2	Exp Value J2	Exp Value P2	Exp Value V2	IonScore K2	IonScore Q2	IonScore W2
0	AAIQYAIDNNR	1	1	WP_000123165.1	0	1248.63	0	0	416.211	0	High	0	0	0	47.31	0	15.77	0	0.000370644	0	0.000123548	0	0	High	0	0	0	22.89	7.63	0	0	0.102555	0.034185	0	0	21.82	7.27333	0	0	0.131207	0	0	40.74	0	0	0.00168251	0	0	46.62
0	AAIQYAIDNNRK	1	1	WP_000123165.1	0	1376.73	0	0	458.909	0	0	0	0	0	0	0	0	0	0	0	0	0	0	0	0	0	0	0	0	0	0	0	0	0	0	0	0	0	0	0	0	17.19	0	0	0.381028	0	0	0	0
0	GPLTTPIGGGIR	1	1	WP_000123165.1	0	1138.66	0	0	379.552	0	0	0	0	0	0	0	0	0	0	0	0	0	0	0	0	0	0	0	0	0	0	0	0	0	0	36.31	12.1033	0	0	0.00466613	0	17.04	23.67	0	0.394418	0.0856952	0	0	23.66
0	VIDAAVEK	1	1	WP_000123165.1	0	844.478	0	0	281.493	High	High	0	0	33.92	53.71	0	29.21	0.00809015	8.49096e-05	0	0.00272502	0	High	High	0	0	40.15	51.46	30.5367	0	0.00192733	0.000142547	0.00068996	28.5	23.52	30.3	27.44	0.028181	0.0887067	0.018619	0	53.33	47.06	0	9.26737e-05	0.000392606	40.88	0	36.02
0	VVTYDFAR	1	1	WP_000123165.1	0	970.498	0	High	323.499	0	High	46.4	15.4667	0	46.46	0.000457042	15.4868	0	0.000450772	0	0.000150257	0	High	High	0	0	46.3	47.7	31.3333	0	0.000467688	0.00033881	0.000268833	0	43.94	46.1	30.0133	0	0.000805298	0.00048973	0	46.01	47.39	0	0.000499985	0.000363879	0	0	55.54
WP_001130051.1	MULTISPECIES: malate:quinone oxidoreductase	1	5	5	55.9636	0	0	2	0.666667	2	0	0	0.666667	2	2	1	1.66667	0	1	0	0.333333	2	2	1	1.66667	2	1	1	1.33333	2	5	5	4	5	4	1	3.33333	0	0	2	2	0	0	2	2	1	0	1	0
0	Sequence	# Proteins	# Protein Groups	Protein Group Accessions	Modifications	MH+ [Da]	A2	G2	0	M2	S2	IonScore G2	0	IonScore M2	IonScore S2	Exp Value G2	0	Exp Value M2	Exp Value S2	B2	0	H2	N2	T2	0	IonScore H2	IonScore N2	IonScore T2	0	Exp Value H2	Exp Value N2	Exp Value T2	0	IonScore I2	IonScore O2	IonScore U2	0	Exp Value I2	Exp Value O2	Exp Value U2	IonScore J2	IonScore P2	IonScore V2	Exp Value J2	Exp Value P2	Exp Value V2	IonScore K2	IonScore Q2	IonScore W2
0	IDEGTDVNFGELTR	1	1	WP_001130051.1	0	1565.74	0	High	521.915	High	High	52.98	17.66	45.64	65.78	0.000100452	37.14	0.000544448	5.27177e-06	0	0.00018324	High	High	High	0	48.83	65.46	72.87	62.3867	0.00026119	5.67488e-06	1.03028e-06	8.92984e-05	0	0	48.02	16.0067	0	0	0.000314743	0	47.78	103.99	0	0.000332626	7.9608e-10	0	0	104.22
0	LDRPAIESSNER	1	1	WP_001130051.1	0	1386.69	0	0	462.23	0	0	0	0	0	0	0	0	0	0	0	0	0	0	High	0	0	0	16.62	5.54	0	0	0.434467	0.144822	0	0	25.91	8.63667	0	0	0.0511631	0	0	16.45	0	0	0.451811	0	0	17.48
0	NEDWQLYTAGK	1	1	WP_001130051.1	0	1324.62	0	0	441.539	0	0	0	0	0	0	0	0	0	0	0	0	0	0	High	0	0	0	38.28	12.76	0	0	0.00296453	0.000988178	0	0	52.44	17.48	0	0	0.000113751	0	0	47.65	0	0	0.000342734	0	0	36.23
0	TFYPEAR	1	1	WP_001130051.1	0	883.431	0	High	294.477	High	High	17.73	5.91	23.92	36.33	0.336478	20.1955	0.0809015	0.00464469	0	0.0285154	High	High	High	0	32.59	32.65	44.53	36.59	0.010989	0.0108382	0.000703002	0.00751005	22.01	21.6	39.37	27.66	0.12559	0.138025	0.00230652	0	35.44	39.38	0	0.00570107	0.00230121	21.64	22.16	39.29
0	VINEEFEISK	1	1	WP_001130051.1	0	1207.62	0	0	402.54	0	0	0	0	0	0	0	0	0	0	0	0	0	0	High	0	0	0	18.27	6.09	0	0	0.297137	0.0990456	0	0	37.18	12.3933	0	0	0.00381906	0	0	21.55	0	0	0.139623	0	0	0
WP_000985472.1	MULTISPECIES: 50S ribosomal protein L2	1	4	4	30.1365	0	0	2	0.666667	2	2	2	2	2	2	2	2	0	2	2	1.33333	2	2	2	2	2	2	0	1.33333	2	3	4	3	4	3	1	2.66667	0	0	2	2	2	2	3	2	3	0	3	2
0	Sequence	# Proteins	# Protein Groups	Protein Group Accessions	Modifications	MH+ [Da]	A2	G2	0	M2	S2	IonScore G2	0	IonScore M2	IonScore S2	Exp Value G2	0	Exp Value M2	Exp Value S2	B2	0	H2	N2	T2	0	IonScore H2	IonScore N2	IonScore T2	0	Exp Value H2	Exp Value N2	Exp Value T2	0	IonScore I2	IonScore O2	IonScore U2	0	Exp Value I2	Exp Value O2	Exp Value U2	IonScore J2	IonScore P2	IonScore V2	Exp Value J2	Exp Value P2	Exp Value V2	IonScore K2	IonScore Q2	IonScore W2
0	GLEVGQIVESGAEADIK	1	1	WP_000985472.1	0	1714.89	0	0	571.63	0	0	0	0	0	0	0	0	0	0	0	0	0	0	High	0	0	0	22.58	7.52667	0	0	0.110143	0.0367143	0	0	59.19	19.73	0	0	2.40412e-05	0	0	44.04	0	0	0.000786967	0	0	41.28
0	SAGASAQVLGK	1	1	WP_000985472.1	0	988.543	0	High	329.514	High	High	43.67	14.5567	52.03	47.34	0.000856952	33.1236	0.000125013	0.000368092	0	0.000164369	High	High	High	0	25.67	28.81	54.88	36.4533	0.05407	0.0262396	6.4857e-05	0.0267915	40.33	36.85	53.5	43.56	0.00184908	0.00412056	8.91162e-05	0	34.46	54.28	0	0.00714425	7.44658e-05	33.31	39.34	62.13
0	SANIALVVYADGEK	1	1	WP_000985472.1	0	1449.76	0	0	483.254	0	0	0	0	0	0	0	0	0	0	0	0	0	0	0	0	0	0	0	0	0	0	0	0	0	0	73.49	24.4967	0	0	8.93216e-07	0	0	78.75	0	0	2.66046e-07	0	0	0
0	VDSIQYDPNR	1	1	WP_000985472.1	0	1206.57	0	High	402.192	High	High	68.58	22.86	50.17	70.2	2.76666e-06	40.1233	0.000191848	1.90527e-06	0	6.45843e-05	High	High	High	0	51.84	63.4	76.51	63.9167	0.000130604	9.1192e-06	4.45612e-07	4.67229e-05	50.87	54.52	69.75	58.38	0.000163289	7.04623e-05	2.11328e-06	0	73.18	69.99	0	9.59305e-07	1.99966e-06	46.23	43.24	69.85
WP_000259692.1	MULTISPECIES: L-glutamate gamma-semialdehyde dehydrogenase	1	8	8	56.8317	0	0	2	0.666667	3	0	0	1	3	2	0	1.66667	0	0	0	0	0	4	0	1.33333	5	0	0	1.66667	4	4	5	4.33333	6	5	1	4	0	0	2	4	0	0	3	2	0	0	0	0
0	Sequence	# Proteins	# Protein Groups	Protein Group Accessions	Modifications	MH+ [Da]	A2	G2	0	M2	S2	IonScore G2	0	IonScore M2	IonScore S2	Exp Value G2	0	Exp Value M2	Exp Value S2	B2	0	H2	N2	T2	0	IonScore H2	IonScore N2	IonScore T2	0	Exp Value H2	Exp Value N2	Exp Value T2	0	IonScore I2	IonScore O2	IonScore U2	0	Exp Value I2	Exp Value O2	Exp Value U2	IonScore J2	IonScore P2	IonScore V2	Exp Value J2	Exp Value P2	Exp Value V2	IonScore K2	IonScore Q2	IonScore W2
0	AVNEFDVGNLYLNR	1	1	WP_000259692.1	0	1623.81	0	0	541.271	0	0	0	0	0	0	0	0	0	0	0	0	0	0	0	0	0	0	0	0	0	0	0	0	0	0	0	0	0	0	0	0	0	25.5	0	0	0.0562285	0	0	0
0	DTHFVTFTGSR	1	1	WP_000259692.1	0	1267.61	0	0	422.535	0	0	0	0	0	0	0	0	0	0	0	0	0	0	0	0	0	0	0	0	0	0	0	0	0	0	15.53	5.17667	0	0	0.558414	0	0	19.03	0	0	0.249435	0	0	0
0	DVYDEVLEK	1	1	WP_000259692.1	0	1109.54	0	0	369.845	0	0	0	0	0	0	0	0	0	0	0	0	0	0	0	0	0	0	0	0	0	0	0	0	0	0	0	0	0	0	0	0	0	0	0	0	0	0	0	16.32
0	GVVNFVPGDPK	1	1	WP_000259692.1	0	1128.6	0	High	376.201	0	High	18.25	6.08333	0	17.84	0.298508	6.04617	0	0.328062	0	0.109354	High	High	High	0	19.38	17.54	27.95	21.6233	0.230121	0.351525	0.0319858	0.204544	0	0	38.86	12.9533	0	0	0.00259392	0	17.92	38.75	0	0.322075	0.00266046	0	0	39.2
0	QDVEDAFK	1	1	WP_000259692.1	0	951.443	0	0	317.148	0	High	0	0	0	24.86	0	8.28667	0	0.0651563	0	0.0217188	0	0	High	0	0	0	30.99	10.33	0	0	0.0158839	0.00529463	0	0	32.95	10.9833	0	0	0.0101148	0	18.98	27.37	0	0.252323	0.0365558	0	0	40.3
0	SAVVQEGQNFLK	1	1	WP_000259692.1	0	1319.69	0	0	439.898	0	High	0	0	0	24.53	0	8.17667	0	0.0703002	0	0.0234334	0	High	High	0	0	31.69	37.17	22.9533	0	0.0135194	0.00382786	0.00578241	0	0	36.59	12.1967	0	0	0.00437478	0	31.46	44.57	0	0.0142547	0.000696557	0	0	36.86
0	SAVVQEGQNFLKR	1	1	WP_000259692.1	0	1475.79	0	High	491.932	0	0	53.1	17.7	0	0	9.77139e-05	3.25713e-05	0	0	0	0	0	High	0	0	0	48.11	0	16.0367	0	0.000308288	0	0.000102763	0	0	0	0	0	0	0	0	59.81	0	0	2.08428e-05	0	0	0	0
0	SINPADTSQVIANASK	1	1	WP_000259692.1	0	1615.83	0	High	538.609	0	High	36.23	12.0767	0	32.65	0.00475288	10.8849	0	0.0108382	0	0.00361273	High	High	High	0	23.26	40.05	92.96	52.09	0.0941795	0.00197223	1.00915e-08	0.0320506	0	0	106.93	35.6433	0	0	4.04535e-10	0	77.18	87.59	0	3.81906e-07	3.47501e-08	0	0	74.98
WP_000193919.1	hypothetical protein	1	6	6	55.0583	0	0	2	0.666667	2	0	1	1	2	2	2	2	1	2	1	1.33333	3	3	2	2.66667	2	2	1	1.66667	1	4	2	2.33333	5	3	0	2.66667	0	0	2	2	0	1	2	2	2	1	2	1
0	Sequence	# Proteins	# Protein Groups	Protein Group Accessions	Modifications	MH+ [Da]	A2	G2	0	M2	S2	IonScore G2	0	IonScore M2	IonScore S2	Exp Value G2	0	Exp Value M2	Exp Value S2	B2	0	H2	N2	T2	0	IonScore H2	IonScore N2	IonScore T2	0	Exp Value H2	Exp Value N2	Exp Value T2	0	IonScore I2	IonScore O2	IonScore U2	0	Exp Value I2	Exp Value O2	Exp Value U2	IonScore J2	IonScore P2	IonScore V2	Exp Value J2	Exp Value P2	Exp Value V2	IonScore K2	IonScore Q2	IonScore W2
0	EAQAEADKSVAVSNK	1	1	WP_000193919.1	0	1546.77	0	0	515.589	0	0	0	0	0	0	0	0	0	0	0	0	0	0	0	0	0	0	0	0	0	0	0	0	0	0	0	0	0	0	0	0	0	0	0	0	0	0	22.19	0
0	EAQAETDKSAAVSNEEPK	1	1	WP_000193919.1	0	1903.89	0	High	634.629	High	0	23.53	7.84333	38.84	0	0.0885027	12.9762	0.00260589	0	0	0.000868631	High	High	High	0	18.97	18.88	28.02	21.9567	0.252905	0.2582	0.0314743	0.18086	29.09	0	0	9.69667	0.0246012	0	0	0	0	38.88	0	0	0.002582	19.46	0	18.26
0	EEASANNLSDTSQEAQEIQEAK	1	1	WP_000193919.1	0	2392.07	0	0	797.357	0	0	0	0	0	0	0	0	0	0	0	0	0	0	0	0	0	0	0	0	0	0	0	0	0	0	0	0	0	0	0	0	0	20.26	0	0	0.187913	0	0	0
0	FENGVITR	1	1	WP_000193919.1	0	935.495	0	0	311.832	High	0	0	0	22.89	0	0	7.63	0.102555	0	0	0.034185	0	High	High	0	0	29.09	30.53	19.8733	0	0.0246012	0.0176586	0.0140866	0	21.66	31.16	17.6067	0	0.136131	0.0152741	0	22.91	24.67	0	0.102084	0.0680701	0	0	22.53
0	KTQLEETVAYTK	1	1	WP_000193919.1	0	1410.75	0	0	470.249	0	0	0	0	0	0	0	0	0	0	0	0	0	0	High	0	0	0	25.69	8.56333	0	0	0.0538216	0.0179405	0	0	0	0	0	0	0	0	0	38.51	0	0	0.00281162	0	0	0
0	VEVSKPESQAER	1	1	WP_000193919.1	0	1358.69	0	High	452.897	High	High	21.48	7.16	42.35	31.09	0.141892	24.5273	0.00116133	0.0155223	0	0.00556122	High	High	High	0	20.32	26.84	28.5	25.22	0.185335	0.0413006	0.028181	0.0849388	21.24	17.33	31.12	23.23	0.149953	0.368941	0.0154155	20.57	13.25	30.85	0.174967	0.943966	0.0164043	33.14	31.15	26.82
WP_001066721.1	ATP-dependent Clp protease ATP-binding subunit	1	11	11	77.8307	0	0	2	0.666667	2	1	1	1.33333	2	1	0	1	0	2	0	0.666667	1	2	1	1.33333	2	1	1	1.33333	3	5	10	6	10	10	0	6.66667	0	0	2	2	1	1	2	1	0	0	2	0
0	Sequence	# Proteins	# Protein Groups	Protein Group Accessions	Modifications	MH+ [Da]	A2	G2	0	M2	S2	IonScore G2	0	IonScore M2	IonScore S2	Exp Value G2	0	Exp Value M2	Exp Value S2	B2	0	H2	N2	T2	0	IonScore H2	IonScore N2	IonScore T2	0	Exp Value H2	Exp Value N2	Exp Value T2	0	IonScore I2	IonScore O2	IonScore U2	0	Exp Value I2	Exp Value O2	Exp Value U2	IonScore J2	IonScore P2	IonScore V2	Exp Value J2	Exp Value P2	Exp Value V2	IonScore K2	IonScore Q2	IonScore W2
0	DGLLDPVIGR	1	1	WP_001066721.1	0	1054.59	0	High	351.53	High	High	34.72	11.5733	29.66	35.44	0.00672909	21.7022	0.0215753	0.00570107	0	0.00909212	High	High	High	0	28.9	39.86	56.5	41.7533	0.0257014	0.00206042	4.46639e-05	0.00926883	0	23.87	60	27.9567	0	0.0818383	1.99506e-05	0	52.63	48.62	0	0.000108882	0.00027413	27.2	28.81	51.07
0	DKEIQETAEVLSR	1	1	WP_001066721.1	0	1517.78	0	High	505.927	0	High	71.82	23.94	0	31.25	1.31207e-06	10.4167	0	0.0149609	0	0.00498695	0	High	High	0	0	43.46	48.28	30.58	0	0.000899408	0.000296453	0.00039862	0	0	51.42	17.14	0	0	0.000143865	0	37.56	83.63	0	0.0034991	8.64881e-08	46.3	0	63.97
0	GEISIIGATTQDEYR	1	1	WP_001066721.1	0	1652.81	0	0	550.937	0	0	0	0	0	0	0	0	0	0	0	0	0	0	0	0	0	0	0	0	0	0	0	0	0	0	30.05	10.0167	0	0	0.0197223	0	0	20.02	0	0	0.19859	0	0	51.21
0	HVDIDVEDNELVVK	1	1	WP_001066721.1	0	1623.83	0	0	541.275	0	0	0	0	0	0	0	0	0	0	0	0	0	0	0	0	0	0	0	0	0	0	0	0	0	0	39.98	13.3267	0	0	0.00200427	0	0	20.13	0	0	0.193623	0	0	23.69
0	IIGQDQAVEMVSR	1	1	WP_001066721.1	0	1445.74	0	0	481.914	0	0	0	0	0	0	0	0	0	0	0	0	0	0	High	0	0	0	54	18	0	0	7.94249e-05	2.6475e-05	0	0	53.95	17.9833	0	0	8.03446e-05	0	0	61.05	0	0	1.56659e-05	0	0	57.2
0	IIGQDQAVEMVSR	1	1	WP_001066721.1	M10(Oxidation)	1461.74	0	0	487.246	0	0	0	0	0	0	0	0	0	0	0	0	0	0	High	0	0	0	24.21	8.07	0	0	0.0756757	0.0252252	0	0	0	0	0	0	0	0	0	24.16	0	0	0.076552	0	0	18.88
0	IVEQQVR	1	1	WP_001066721.1	0	871.499	0	0	290.5	0	High	0	0	0	40.34	0	13.4467	0	0.00184483	0	0.000614944	0	0	High	0	0	0	32.89	10.9633	0	0	0.0102555	0.0034185	0	0	30.3	10.1	0	0	0.018619	0	0	33.96	0	0	0.00801598	0	0	53.11
0	KADDIQNEIK	1	1	WP_001066721.1	0	1173.61	0	0	391.203	0	0	0	0	0	0	0	0	0	0	0	0	0	0	0	0	0	0	0	0	0	0	0	0	0	0	23.83	7.94333	0	0	0.0825955	0	0	23.29	0	0	0.0935312	0	0	17.39
0	LTGIPVSQMDDNDIER	1	1	WP_001066721.1	0	1802.86	0	0	600.953	0	0	0	0	0	0	0	0	0	0	0	0	0	0	0	0	0	0	0	0	0	0	0	0	0	0	39.98	13.3267	0	0	0.00200427	0	0	16.2	0	0	0.478582	0	0	0
0	NLTQEAR	1	1	WP_001066721.1	0	831.432	0	0	277.144	0	0	0	0	0	0	0	0	0	0	0	0	0	0	0	0	0	0	0	0	0	0	0	0	0	0	0	0	0	0	0	0	0	32.55	0	0	0.0110906	0	0	28.61
0	NNPILVGEAGVGK	1	1	WP_001066721.1	0	1267.7	0	0	422.567	0	0	0	0	0	0	0	0	0	0	0	0	0	0	High	0	0	0	25.68	8.56	0	0	0.0539457	0.0179819	0	0	47.42	15.8067	0	0	0.000361374	0	0	37.37	0	0	0.00365558	0	0	35.1
0	QQGQQGGNGNYLEQIGR	1	1	WP_001066721.1	0	1846.88	0	0	615.626	0	0	0	0	0	0	0	0	0	0	0	0	0	0	0	0	0	0	0	0	0	0	0	0	0	0	34.26	11.42	0	0	0.00748095	0	0	0	0	0	0	0	0	80.23
WP_001131841.1	MULTISPECIES: fructose-bisphosphate aldolase	1	2	2	30.8167	0	0	1	0.333333	1	0	0	0.333333	1	1	0	0.666667	0	0	0	0	1	1	1	1	1	0	0	0.333333	1	2	2	1.66667	2	2	0	1.33333	0	0	1	1	0	0	1	1	0	0	0	0
0	Sequence	# Proteins	# Protein Groups	Protein Group Accessions	Modifications	MH+ [Da]	A2	G2	0	M2	S2	IonScore G2	0	IonScore M2	IonScore S2	Exp Value G2	0	Exp Value M2	Exp Value S2	B2	0	H2	N2	T2	0	IonScore H2	IonScore N2	IonScore T2	0	Exp Value H2	Exp Value N2	Exp Value T2	0	IonScore I2	IonScore O2	IonScore U2	0	Exp Value I2	Exp Value O2	Exp Value U2	IonScore J2	IonScore P2	IonScore V2	Exp Value J2	Exp Value P2	Exp Value V2	IonScore K2	IonScore Q2	IonScore W2
0	AIPFGTAK	1	1	WP_001131841.1	0	804.46	0	0	268.153	0	0	0	0	0	0	0	0	0	0	0	0	0	0	High	0	0	0	29.52	9.84	0	0	0.0222821	0.00742737	0	0	19.7	6.56667	0	0	0.213775	0	0	38.89	0	0	0.00257606	0	0	33.01
0	INVNTENQIASAK	1	1	WP_001131841.1	0	1401.73	0	High	467.244	High	High	20.69	6.89667	25.81	32.85	0.170199	19.6101	0.0523548	0.0103504	0	0.0209017	High	High	High	0	44.08	20.45	41.61	35.38	0.000779752	0.179869	0.00137707	0.0606753	0	31.67	73	34.89	0	0.0135818	9.999e-07	0	36.35	79.19	0	0.00462335	2.40412e-07	0	0	74.57
WP_000791587.1	MULTISPECIES: fibrinogen-binding protein	1	1	1	18.753	0	0	1	0.333333	0	0	0	0	1	0	1	0.666667	0	0	0	0	0	0	0	0	0	0	0	0	1	1	1	1	1	1	0	0.666667	0	0	1	0	0	0	1	0	1	0	0	0
0	Sequence	# Proteins	# Protein Groups	Protein Group Accessions	Modifications	MH+ [Da]	A2	G2	0	M2	S2	IonScore G2	0	IonScore M2	IonScore S2	Exp Value G2	0	Exp Value M2	Exp Value S2	B2	0	H2	N2	T2	0	IonScore H2	IonScore N2	IonScore T2	0	Exp Value H2	Exp Value N2	Exp Value T2	0	IonScore I2	IonScore O2	IonScore U2	0	Exp Value I2	Exp Value O2	Exp Value U2	IonScore J2	IonScore P2	IonScore V2	Exp Value J2	Exp Value P2	Exp Value V2	IonScore K2	IonScore Q2	IonScore W2
0	LIQAQNLVR	1	1	WP_000791587.1	0	1054.64	0	High	351.546	0	High	48.89	16.2967	0	37.08	0.000257606	12.3601	0	0.00390802	0	0.00130267	0	0	High	0	0	0	48.02	16.0067	0	0	0.000314743	0.000104914	25.53	0	69.34	31.6233	0.0558414	0	2.3225e-06	0	0	39.01	0	0	0.00250586	0	0	36.95
WP_000751267.1	MULTISPECIES: transglycosylase IsaA	1	2	2	24.1884	0	0	1	0.333333	1	1	1	1	1	1	0	0.666667	0	1	1	0.666667	1	1	1	1	1	0	1	0.666667	1	2	2	1.66667	2	2	2	2	0	0	2	4	1	1	3	2	0	0	2	1
0	Sequence	# Proteins	# Protein Groups	Protein Group Accessions	Modifications	MH+ [Da]	A2	G2	0	M2	S2	IonScore G2	0	IonScore M2	IonScore S2	Exp Value G2	0	Exp Value M2	Exp Value S2	B2	0	H2	N2	T2	0	IonScore H2	IonScore N2	IonScore T2	0	Exp Value H2	Exp Value N2	Exp Value T2	0	IonScore I2	IonScore O2	IonScore U2	0	Exp Value I2	Exp Value O2	Exp Value U2	IonScore J2	IonScore P2	IonScore V2	Exp Value J2	Exp Value P2	Exp Value V2	IonScore K2	IonScore Q2	IonScore W2
0	LSNGNTAGATGSSAAQIMAQR	1	1	WP_000751267.1	0	2005.98	0	High	668.659	0	High	23.12	7.70667	0	39.03	0.097265	13.0424	0	0.00249435	0	0.000831448	0	0	High	0	0	0	88.77	29.59	0	0	2.64824e-08	8.82745e-09	0	0	89.2	29.7333	0	0	2.39859e-08	0	22.96	155.48	0	0.100915	5.6488e-15	0	0	128.28
0	LSNGNTAGATGSSAAQIMAQR	1	1	WP_000751267.1	M18(Oxidation)	2021.97	0	High	673.99	High	High	45.43	15.1433	34.42	33.29	0.000571421	22.5702	0.00721035	0.00935312	0	0.00552116	High	High	High	0	39.39	45.51	49.62	44.84	0.00229592	0.000560992	0.000217749	0.00102489	0	32.37	44.65	25.6733	0	0.01156	0.000683843	0	43.06	69.45	0	0.000986181	2.26442e-06	56.67	0	57.95
0	TGVSASTWAAIIAR	1	1	WP_000751267.1	0	1403.76	0	0	467.921	0	0	0	0	0	0	0	0	0	0	0	0	0	0	High	0	0	0	73.16	24.3867	0	0	9.63733e-07	3.21244e-07	0	0	84.83	28.2767	0	0	6.5608e-08	0	0	90.2	0	0	1.90527e-08	0	0	80.77
WP_001044560.1	MULTISPECIES: hypothetical protein	1	2	2	19.3582	0	0	1	0.333333	2	1	1	1.33333	2	2	2	2	1	2	1	1.33333	1	2	1	1.33333	2	1	1	1.33333	2	2	2	2	2	2	2	2	0	0	2	3	1	2	5	3	3	1	4	2
0	Sequence	# Proteins	# Protein Groups	Protein Group Accessions	Modifications	MH+ [Da]	A2	G2	0	M2	S2	IonScore G2	0	IonScore M2	IonScore S2	Exp Value G2	0	Exp Value M2	Exp Value S2	B2	0	H2	N2	T2	0	IonScore H2	IonScore N2	IonScore T2	0	Exp Value H2	Exp Value N2	Exp Value T2	0	IonScore I2	IonScore O2	IonScore U2	0	Exp Value I2	Exp Value O2	Exp Value U2	IonScore J2	IonScore P2	IonScore V2	Exp Value J2	Exp Value P2	Exp Value V2	IonScore K2	IonScore Q2	IonScore W2
0	EADSGIFYYQNAK	1	1	WP_001044560.1	0	1505.69	0	High	501.896	0	High	39.15	13.05	0	32.64	0.00242637	10.8808	0	0.0108632	0	0.00362106	High	High	High	0	22.26	24.13	44.63	30.34	0.118565	0.0770826	0.000687	0.0654449	20.93	0	50.59	23.84	0.161048	0	0.000174163	0	27.9	63.25	0	0.0323561	9.43966e-06	22.19	0	57.97
0	GNEASQLQFVVK	1	1	WP_001044560.1	0	1319.7	0	High	439.898	High	High	66.43	22.1433	63.14	79.84	4.53896e-06	47.66	9.68181e-06	2.06993e-07	0	3.29627e-06	High	High	High	0	79.94	66.26	73.66	73.2867	2.02282e-07	4.72016e-06	8.58928e-07	1.92712e-06	66.53	56.76	66.15	63.1467	4.43564e-06	4.20685e-05	4.84124e-06	23.51	70.96	65.19	0.0889112	1.5994e-06	6.03888e-06	61.52	38.08	68.22
WP_000181404.1	MULTISPECIES: 50S ribosomal protein L19	1	6	6	13.3536	0	0	1	0.333333	1	1	0	0.666667	0	1	1	0.666667	0	2	0	0.666667	1	1	0	0.666667	1	0	0	0.333333	2	3	6	3.66667	6	6	0	4	0	0	1	1	1	0	0	1	1	0	2	0
0	Sequence	# Proteins	# Protein Groups	Protein Group Accessions	Modifications	MH+ [Da]	A2	G2	0	M2	S2	IonScore G2	0	IonScore M2	IonScore S2	Exp Value G2	0	Exp Value M2	Exp Value S2	B2	0	H2	N2	T2	0	IonScore H2	IonScore N2	IonScore T2	0	Exp Value H2	Exp Value N2	Exp Value T2	0	IonScore I2	IonScore O2	IonScore U2	0	Exp Value I2	Exp Value O2	Exp Value U2	IonScore J2	IonScore P2	IonScore V2	Exp Value J2	Exp Value P2	Exp Value V2	IonScore K2	IonScore Q2	IonScore W2
0	GGGVSETFTVR	1	1	WP_000181404.1	0	1109.56	0	0	369.853	0	High	0	0	0	35.18	0	11.7267	0	0.0060528	0	0.0020176	High	0	High	0	27.8	0	69.03	32.2767	0.0331098	0	2.49435e-06	0.0110374	0	0	57.68	19.2267	0	0	3.40374e-05	0	0	56.6	0	0	4.36472e-05	26.3	0	59.92
0	IQVFEGVVIK	1	1	WP_000181404.1	0	1131.68	0	0	377.226	0	0	0	0	0	0	0	0	0	0	0	0	0	0	High	0	0	0	24.79	8.26333	0	0	0.066215	0.0220717	0	0	38.42	12.8067	0	0	0.00287049	0	0	50.39	0	0	0.000182371	0	0	32.47
0	ISSGVGVER	1	1	WP_000181404.1	0	903.486	0	0	301.162	High	High	0	0	25.16	30.24	0	18.4667	0.0608074	0.018878	0	0.0265618	0	High	High	0	0	30.76	27.31	19.3567	0	0.0167478	0.0370644	0.0179374	24.05	0	29.24	17.7633	0.0785157	0	0.023766	0	25.61	41.96	0	0.0548222	0.00127045	27.53	0	33.6
0	KISSGVGVER	1	1	WP_000181404.1	0	1031.58	0	0	343.862	0	0	0	0	0	0	0	0	0	0	0	0	0	0	0	0	0	0	0	0	0	0	0	0	0	0	26.38	8.79333	0	0	0.0459152	0	0	32.64	0	0	0.0108632	0	0	23.78
0	RGGGVSETFTVR	1	1	WP_000181404.1	0	1265.66	0	0	421.887	0	0	0	0	0	0	0	0	0	0	0	0	0	0	0	0	0	0	0	0	0	0	0	0	0	0	33.36	11.12	0	0	0.00920358	0	0	42.88	0	0	0.00102791	0	0	42.29
0	TDLPSFRPGDTLR	1	1	WP_000181404.1	0	1474.77	0	0	491.588	0	0	0	0	0	0	0	0	0	0	0	0	0	0	0	0	0	0	0	0	0	0	0	0	0	0	19.3	6.43333	0	0	0.234399	0	0	21.6	0	0	0.138025	0	0	18.81
WP_001074619.1	MULTISPECIES: 50S ribosomal protein L1	1	5	5	24.6929	0	0	1	0.333333	1	1	1	1	1	1	1	1	0	1	1	0.666667	1	1	1	1	1	1	1	1	2	3	5	3.33333	4	4	1	3	0	0	1	2	1	1	2	2	2	0	2	1
0	Sequence	# Proteins	# Protein Groups	Protein Group Accessions	Modifications	MH+ [Da]	A2	G2	0	M2	S2	IonScore G2	0	IonScore M2	IonScore S2	Exp Value G2	0	Exp Value M2	Exp Value S2	B2	0	H2	N2	T2	0	IonScore H2	IonScore N2	IonScore T2	0	Exp Value H2	Exp Value N2	Exp Value T2	0	IonScore I2	IonScore O2	IonScore U2	0	Exp Value I2	Exp Value O2	Exp Value U2	IonScore J2	IonScore P2	IonScore V2	Exp Value J2	Exp Value P2	Exp Value V2	IonScore K2	IonScore Q2	IonScore W2
0	GAVVLPNGTGK	1	1	WP_001074619.1	0	1012.58	0	High	337.526	High	High	49.39	16.4633	45.5	49.04	0.000229592	31.5134	0.000562285	0.000248861	0	0.000270382	High	High	High	0	50.29	43.75	43.66	45.9	0.000186619	0.000841311	0.000858928	0.000628953	50.19	23.09	49.06	40.78	0.000190966	0.0979392	0.000247717	0	45.5	56	0	0.000562285	5.01137e-05	46.36	43.89	58.95
0	SQSVLVFAK	1	1	WP_001074619.1	0	978.562	0	0	326.187	0	0	0	0	0	0	0	0	0	0	0	0	0	0	0	0	0	0	0	0	0	0	0	0	0	0	38.95	12.9833	0	0	0.00254072	0	0	39.08	0	0	0.00246579	0	0	39.02
0	SVAVTTTMGPGVK	1	1	WP_001074619.1	0	1247.67	0	0	415.888	0	0	0	0	0	0	0	0	0	0	0	0	0	0	0	0	0	0	0	0	0	0	0	0	0	0	17.22	5.74	0	0	0.378405	0	0	0	0	0	0	0	0	20.12
0	TGTVTMDVK	1	1	WP_001074619.1	0	951.482	0	0	317.161	0	0	0	0	0	0	0	0	0	0	0	0	0	0	High	0	0	0	13.77	4.59	0	0	0.837446	0.279149	0	0	36.78	12.26	0	0	0.00418752	0	0	21.22	0	0	0.150646	0	0	0
0	TQHYSVEEAIK	1	1	WP_001074619.1	0	1304.65	0	0	434.883	0	High	0	0	0	24.4	0	8.13333	0	0.0724364	0	0.0241455	0	0	High	0	0	0	21.8	7.26667	0	0	0.131812	0.0439375	0	0	36.57	12.19	0	0	0.00439498	0	0	33.38	0	0	0.00916129	0	0	20.92
WP_000457386.1	MULTISPECIES: 50S ribosomal protein L21 [Bacteria]	1	5	5	11.3261	0	0	1	0.333333	1	0	0	0.333333	1	1	0	0.666667	0	0	0	0	0	1	1	0.666667	2	1	2	1.66667	2	3	4	3	5	5	0	3.33333	0	0	1	1	0	0	1	1	0	0	0	0
0	Sequence	# Proteins	# Protein Groups	Protein Group Accessions	Modifications	MH+ [Da]	A2	G2	0	M2	S2	IonScore G2	0	IonScore M2	IonScore S2	Exp Value G2	0	Exp Value M2	Exp Value S2	B2	0	H2	N2	T2	0	IonScore H2	IonScore N2	IonScore T2	0	Exp Value H2	Exp Value N2	Exp Value T2	0	IonScore I2	IonScore O2	IonScore U2	0	Exp Value I2	Exp Value O2	Exp Value U2	IonScore J2	IonScore P2	IonScore V2	Exp Value J2	Exp Value P2	Exp Value V2	IonScore K2	IonScore Q2	IonScore W2
0	ITVFTYK	1	1	WP_000457386.1	0	871.497	0	0	290.499	0	0	0	0	0	0	0	0	0	0	0	0	0	0	0	0	0	0	0	0	0	0	0	0	0	0	21.94	7.31333	0	0	0.127631	0	0	27.84	0	0	0.0328062	0	0	21.5
0	LDVNEGDTFTFDK	1	1	WP_000457386.1	0	1500.68	0	0	500.228	0	0	0	0	0	0	0	0	0	0	0	0	0	0	0	0	0	0	0	0	0	0	0	0	0	0	0	0	0	0	0	0	0	53.97	0	0	7.99754e-05	0	0	24.64
0	VEEGQEIFVEK	1	1	WP_000457386.1	0	1306.65	0	0	435.55	0	0	0	0	0	0	0	0	0	0	0	0	0	0	High	0	0	0	31.94	10.6467	0	0	0.0127631	0.00425437	0	0	51.65	17.2167	0	0	0.000136445	0	0	53.9	0	0	8.12749e-05	0	0	44.21
0	VGAPTVEGATVTATVNK	1	1	WP_000457386.1	0	1614.87	0	High	538.29	0	High	29.64	9.88	0	26.83	0.0216749	8.95056	0	0.0413958	0	0.0137986	0	0	High	0	0	0	73.98	24.66	0	0	7.97915e-07	2.65972e-07	0	0	99.63	33.21	0	0	2.17248e-09	0	49.9	112.34	0	0.000204153	1.16401e-10	0	0	92.94
0	VLFVGGDSVK	1	1	WP_000457386.1	0	1020.57	0	0	340.191	0	High	0	0	0	27.41	0	9.13667	0	0.0362207	0	0.0120736	High	High	High	0	28.96	27.66	39.26	31.96	0.0253488	0.0341945	0.00236568	0.0206363	0	21.38	57.61	26.33	0	0.145197	3.45905e-05	0	25	63.19	0	0.0630894	9.57098e-06	0	32.11	59.92
WP_000024827.1	MULTISPECIES: 50S ribosomal protein L4	1	3	3	22.451	0	0	1	0.333333	0	0	0	0	1	0	1	0.666667	0	1	0	0.333333	1	1	1	1	3	1	0	1.33333	1	3	3	2.33333	3	2	0	1.66667	0	0	1	0	0	0	1	0	1	0	1	0
0	Sequence	# Proteins	# Protein Groups	Protein Group Accessions	Modifications	MH+ [Da]	A2	G2	0	M2	S2	IonScore G2	0	IonScore M2	IonScore S2	Exp Value G2	0	Exp Value M2	Exp Value S2	B2	0	H2	N2	T2	0	IonScore H2	IonScore N2	IonScore T2	0	Exp Value H2	Exp Value N2	Exp Value T2	0	IonScore I2	IonScore O2	IonScore U2	0	Exp Value I2	Exp Value O2	Exp Value U2	IonScore J2	IonScore P2	IonScore V2	Exp Value J2	Exp Value P2	Exp Value V2	IonScore K2	IonScore Q2	IonScore W2
0	ANYDVLK	1	1	WP_000024827.1	0	822.436	0	High	274.145	High	0	23.86	7.95333	20.78	0	0.082027	6.95401	0.166708	0	0	0.0555693	0	High	High	0	0	32	20.92	17.64	0	0.012588	0.16142	0.0580026	26.68	20.17	45.44	30.7633	0.0428506	0.191848	0.000570107	0	20.62	30.31	0	0.172964	0.0185762	21.96	24.5	31.84
0	GGGIVFGPTPR	1	1	WP_000024827.1	0	1057.58	0	0	352.526	0	High	0	0	0	24.25	0	8.08333	0	0.0749819	0	0.024994	0	0	High	0	0	0	28.18	9.39333	0	0	0.0303359	0.010112	0	0	21.45	7.15	0	0	0.142875	0	27.16	25.01	0	0.0383669	0.0629443	0	0	0
0	NVLSTLEQPK	1	1	WP_000024827.1	0	1128.63	0	0	376.209	0	0	0	0	0	0	0	0	0	0	0	0	0	0	High	0	0	0	30.64	10.2133	0	0	0.017217	0.00573899	0	0	44.68	14.8933	0	0	0.000679136	0	19.28	39.89	0	0.235481	0.00204624	0	0	39.74
WP_000091975.1	MULTISPECIES: 50S ribosomal protein L6	1	3	3	19.7744	0	0	1	0.333333	0	0	0	0	1	0	1	0.666667	0	0	0	0	0	1	0	0.333333	0	0	0	0	2	1	2	1.66667	3	2	0	1.66667	0	0	1	0	0	0	1	0	1	0	0	0
0	Sequence	# Proteins	# Protein Groups	Protein Group Accessions	Modifications	MH+ [Da]	A2	G2	0	M2	S2	IonScore G2	0	IonScore M2	IonScore S2	Exp Value G2	0	Exp Value M2	Exp Value S2	B2	0	H2	N2	T2	0	IonScore H2	IonScore N2	IonScore T2	0	Exp Value H2	Exp Value N2	Exp Value T2	0	IonScore I2	IonScore O2	IonScore U2	0	Exp Value I2	Exp Value O2	Exp Value U2	IonScore J2	IonScore P2	IonScore V2	Exp Value J2	Exp Value P2	Exp Value V2	IonScore K2	IonScore Q2	IonScore W2
0	EQVGALASNIR	1	1	WP_000091975.1	0	1157.63	0	High	385.876	0	High	43.35	14.45	0	27.4	0.000922479	9.13364	0	0.0363042	0	0.0121014	0	0	0	0	0	0	0	0	0	0	0	0	0	0	28.3	9.43333	0	0	0.0295091	0	0	26.31	0	0	0.0466613	0	0	27.64
0	VLELVGVGYR	1	1	WP_000091975.1	0	1104.64	0	0	368.213	0	0	0	0	0	0	0	0	0	0	0	0	0	0	0	0	0	0	0	0	0	0	0	0	0	0	0	0	0	0	0	0	0	21.84	0	0	0.130604	0	0	0
0	YQGEYVR	1	1	WP_000091975.1	0	914.436	0	0	304.812	0	High	0	0	0	21.67	0	7.22333	0	0.135818	0	0.0452726	0	High	High	0	0	31.11	23.61	18.24	0	0.015451	0.0868874	0.0341128	22.42	0	32.75	18.39	0.114276	0	0.0105915	0	0	20	0	0	0.199506	0	0	20.19
WP_001118667.1	MULTISPECIES: 30S ribosomal protein S10	1	3	3	11.5693	0	0	1	0.333333	1	0	0	0.333333	2	2	0	1.33333	0	1	0	0.333333	1	3	0	1.33333	3	1	2	2	3	3	3	3	3	3	1	2.33333	0	0	1	2	0	0	2	3	0	0	1	0
0	Sequence	# Proteins	# Protein Groups	Protein Group Accessions	Modifications	MH+ [Da]	A2	G2	0	M2	S2	IonScore G2	0	IonScore M2	IonScore S2	Exp Value G2	0	Exp Value M2	Exp Value S2	B2	0	H2	N2	T2	0	IonScore H2	IonScore N2	IonScore T2	0	Exp Value H2	Exp Value N2	Exp Value T2	0	IonScore I2	IonScore O2	IonScore U2	0	Exp Value I2	Exp Value O2	Exp Value U2	IonScore J2	IonScore P2	IonScore V2	Exp Value J2	Exp Value P2	Exp Value V2	IonScore K2	IonScore Q2	IonScore W2
0	LIDIVNPTPK	1	1	WP_001118667.1	0	1109.66	0	High	369.885	High	High	28.71	9.57	32.34	55.98	0.0268508	29.449	0.0116401	5.0345e-05	0	0.00389681	High	High	High	0	16.46	27.98	52.01	32.15	0.450772	0.0317656	0.00012559	0.160888	0	0	56.72	18.9067	0	0	4.24577e-05	0	39.66	56.53	0	0.00215753	4.43564e-05	39.14	32.29	51.78
0	SGADVSGPIPLPTEK	1	1	WP_001118667.1	0	1467.77	0	High	489.256	0	High	38.86	12.9533	0	43.66	0.00259392	14.5542	0	0.000858928	0	0.000286309	High	High	High	0	35.1	31.18	64.22	43.5	0.00616533	0.015204	7.55017e-06	0.00712561	0	0	76.7	25.5667	0	0	4.26537e-07	0	35.51	89.77	0	0.00560992	2.10357e-08	0	0	63.95
0	SVYTIIR	1	1	WP_001118667.1	0	851.496	0	0	283.832	0	High	0	0	0	26.97	0	8.99	0	0.0400827	0	0.0133609	0	High	High	0	0	25.65	34.95	20.2	0	0.0543196	0.006382	0.0202339	0	0	32.11	10.7033	0	0	0.0122732	0	35.09	34.52	0	0.00617955	0.00704623	0	0	26.93
WP_000133954.1	MULTISPECIES: 30S ribosomal protein S1	1	5	5	43.2611	0	0	1	0.333333	0	0	0	0	0	0	0	0	0	0	0	0	0	0	0	0	0	0	0	0	0	3	2	1.66667	5	4	0	3	0	0	1	0	0	0	0	0	0	0	0	0
0	Sequence	# Proteins	# Protein Groups	Protein Group Accessions	Modifications	MH+ [Da]	A2	G2	0	M2	S2	IonScore G2	0	IonScore M2	IonScore S2	Exp Value G2	0	Exp Value M2	Exp Value S2	B2	0	H2	N2	T2	0	IonScore H2	IonScore N2	IonScore T2	0	Exp Value H2	Exp Value N2	Exp Value T2	0	IonScore I2	IonScore O2	IonScore U2	0	Exp Value I2	Exp Value O2	Exp Value U2	IonScore J2	IonScore P2	IonScore V2	Exp Value J2	Exp Value P2	Exp Value V2	IonScore K2	IonScore Q2	IonScore W2
0	ATLPNEDVVESDPSTTK	1	1	WP_000133954.1	0	1802.87	0	0	600.957	0	0	0	0	0	0	0	0	0	0	0	0	0	0	High	0	0	0	42.55	14.1833	0	0	0.00110906	0.000369688	0	0	0	0	0	0	0	0	0	46.81	0	0	0.000415869	0	0	64.7
0	GGLVVDVGQR	1	1	WP_000133954.1	0	999.56	0	0	333.187	0	0	0	0	0	0	0	0	0	0	0	0	0	0	High	0	0	0	46.13	15.3767	0	0	0.000486359	0.00016212	0	0	25.36	8.45333	0	0	0.0580706	0	0	64.72	0	0	6.72909e-06	0	0	45.57
0	IKVEELDPENNR	1	1	WP_000133954.1	0	1455.74	0	0	485.248	0	0	0	0	0	0	0	0	0	0	0	0	0	0	0	0	0	0	0	0	0	0	0	0	0	0	0	0	0	0	0	0	0	23.6	0	0	0.0870876	0	0	17.99
0	LDNNEIIEAK	1	1	WP_000133954.1	0	1158.6	0	0	386.2	0	0	0	0	0	0	0	0	0	0	0	0	0	0	High	0	0	0	15.22	5.07333	0	0	0.599731	0.19991	0	0	16.07	5.35667	0	0	0.493124	0	0	21.76	0	0	0.133032	0	0	28.96
0	SYSYLQEK	1	1	WP_000133954.1	0	1017.49	0	0	339.163	0	0	0	0	0	0	0	0	0	0	0	0	0	0	0	0	0	0	0	0	0	0	0	0	0	0	0	0	0	0	0	0	0	18.76	0	0	0.265434	0	0	0
WP_001261460.1	MULTISPECIES: 30S ribosomal protein S6	1	2	2	11.5879	0	0	1	0.333333	1	0	0	0.333333	1	1	1	1	0	0	0	0	1	1	0	0.666667	1	1	0	0.666667	1	2	2	1.66667	2	2	0	1.33333	0	0	1	1	0	0	1	1	1	0	0	0
0	Sequence	# Proteins	# Protein Groups	Protein Group Accessions	Modifications	MH+ [Da]	A2	G2	0	M2	S2	IonScore G2	0	IonScore M2	IonScore S2	Exp Value G2	0	Exp Value M2	Exp Value S2	B2	0	H2	N2	T2	0	IonScore H2	IonScore N2	IonScore T2	0	Exp Value H2	Exp Value N2	Exp Value T2	0	IonScore I2	IonScore O2	IonScore U2	0	Exp Value I2	Exp Value O2	Exp Value U2	IonScore J2	IonScore P2	IonScore V2	Exp Value J2	Exp Value P2	Exp Value V2	IonScore K2	IonScore Q2	IonScore W2
0	ATDEFQR	1	1	WP_001261460.1	0	866.4	0	0	288.8	0	0	0	0	0	0	0	0	0	0	0	0	0	0	High	0	0	0	26.06	8.68667	0	0	0.0494261	0.0164754	0	0	38.3	12.7667	0	0	0.00295091	0	0	28.44	0	0	0.028573	0	0	42.71
0	ISDDIIR	1	1	WP_001261460.1	0	831.456	0	High	277.152	High	High	30.54	10.18	20.96	34.01	0.017618	18.3292	0.15994	0.00792422	0	0.0559547	High	High	High	0	24.03	27.16	28.26	26.4833	0.0788781	0.0383669	0.0297822	0.0490091	21.91	0	31.51	17.8067	0.128516	0	0.0140915	0	27.87	42.2	0	0.0325804	0.00120214	0	32.86	41.82
WP_001020801.1	MULTISPECIES: succinyl-CoA ligase subunit beta	1	8	8	42.0299	0	0	1	0.333333	1	0	0	0.333333	1	0	0	0.333333	0	0	0	0	1	1	0	0.666667	1	0	1	0.666667	1	4	5	3.33333	8	6	0	4.66667	0	0	1	1	0	0	1	0	0	0	0	0
0	Sequence	# Proteins	# Protein Groups	Protein Group Accessions	Modifications	MH+ [Da]	A2	G2	0	M2	S2	IonScore G2	0	IonScore M2	IonScore S2	Exp Value G2	0	Exp Value M2	Exp Value S2	B2	0	H2	N2	T2	0	IonScore H2	IonScore N2	IonScore T2	0	Exp Value H2	Exp Value N2	Exp Value T2	0	IonScore I2	IonScore O2	IonScore U2	0	Exp Value I2	Exp Value O2	Exp Value U2	IonScore J2	IonScore P2	IonScore V2	Exp Value J2	Exp Value P2	Exp Value V2	IonScore K2	IonScore Q2	IonScore W2
0	ELNSDVYVVK	1	1	WP_001020801.1	0	1165.61	0	0	388.537	0	0	0	0	0	0	0	0	0	0	0	0	0	0	0	0	0	0	0	0	0	0	0	0	0	0	0	0	0	0	0	0	0	24.86	0	0	0.0651563	0	0	0
0	IILGDENVK	1	1	WP_001020801.1	0	1000.57	0	0	333.523	0	0	0	0	0	0	0	0	0	0	0	0	0	0	0	0	0	0	0	0	0	0	0	0	0	0	0	0	0	0	0	0	0	17.73	0	0	0.336478	0	0	0
0	INFDDNALFR	1	1	WP_001020801.1	0	1224.6	0	0	408.2	0	0	0	0	0	0	0	0	0	0	0	0	0	0	0	0	0	0	0	0	0	0	0	0	0	0	27.39	9.13	0	0	0.0363879	0	0	43.01	0	0	0.0009976	0	0	26.82
0	LEGTNVELGK	1	1	WP_001020801.1	0	1059.57	0	0	353.191	0	0	0	0	0	0	0	0	0	0	0	0	0	0	0	0	0	0	0	0	0	0	0	0	0	0	0	0	0	0	0	0	0	17.67	0	0	0.341159	0	0	17.27
0	SLSEVETYAK	1	1	WP_001020801.1	0	1126.56	0	0	375.522	0	0	0	0	0	0	0	0	0	0	0	0	0	0	High	0	0	0	39.03	13.01	0	0	0.00249435	0.000831448	0	0	31.92	10.64	0	0	0.012822	0	0	47.11	0	0	0.000388112	0	0	38.71
0	SMGVAVPEGR	1	1	WP_001020801.1	0	1002.5	0	0	334.168	0	0	0	0	0	0	0	0	0	0	0	0	0	0	High	0	0	0	28.22	9.40667	0	0	0.0300578	0.0100193	0	0	26.28	8.76	0	0	0.0469847	0	0	27.46	0	0	0.0358061	0	0	25.2
0	SMGVAVPEGR	1	1	WP_001020801.1	M2(Oxidation)	1018.5	0	0	339.499	0	0	0	0	0	0	0	0	0	0	0	0	0	0	0	0	0	0	0	0	0	0	0	0	0	0	0	0	0	0	0	0	0	40.59	0	0	0.00174163	0	0	40.32
0	TLVTHQTGPEGK	1	1	WP_001020801.1	0	1267.66	0	0	422.555	0	0	0	0	0	0	0	0	0	0	0	0	0	0	High	0	0	0	29	9.66667	0	0	0.0251164	0.00837212	0	0	28.72	9.57333	0	0	0.026789	0	0	34.02	0	0	0.007906	0	0	29.36
0	VAFTAEEAVEK	1	1	WP_001020801.1	0	1193.6	0	High	397.868	High	High	36.79	12.2633	34.3	49.2	0.00417789	27.8347	0.00741236	0.000239859	0	0.00255074	0	High	High	0	0	23.78	52.75	25.51	0	0.0835519	0.000105915	0.027886	0	0	51.49	17.1633	0	0	0.000141565	0	41.51	68.98	0	0.00140915	2.52323e-06	0	0	52.53
WP_000492114.1	MULTISPECIES: UPF0365 family protein	1	7	7	35.1597	0	0	1	0.333333	1	0	0	0.333333	2	2	2	2	0	2	0	0.666667	2	2	2	2	4	2	2	2.66667	3	5	7	5	7	5	2	4.66667	0	0	1	1	0	0	2	2	2	0	2	0
0	Sequence	# Proteins	# Protein Groups	Protein Group Accessions	Modifications	MH+ [Da]	A2	G2	0	M2	S2	IonScore G2	0	IonScore M2	IonScore S2	Exp Value G2	0	Exp Value M2	Exp Value S2	B2	0	H2	N2	T2	0	IonScore H2	IonScore N2	IonScore T2	0	Exp Value H2	Exp Value N2	Exp Value T2	0	IonScore I2	IonScore O2	IonScore U2	0	Exp Value I2	Exp Value O2	Exp Value U2	IonScore J2	IonScore P2	IonScore V2	Exp Value J2	Exp Value P2	Exp Value V2	IonScore K2	IonScore Q2	IonScore W2
0	ADIDLPFER	1	1	WP_000492114.1	0	1075.54	0	0	358.514	0	0	0	0	0	0	0	0	0	0	0	0	0	0	0	0	0	0	0	0	0	0	0	0	0	0	19.86	6.62	0	0	0.206042	0	30.96	31.61	0	0.015994	0.0137707	0	0	29.23
0	HHTEVLENPDNISK	1	1	WP_000492114.1	0	1632.8	0	0	544.266	0	0	0	0	0	0	0	0	0	0	0	0	0	0	High	0	0	0	18.81	6.27	0	0	0.262396	0.0874652	0	0	25.74	8.58	0	0	0.0532055	0	0	21.63	0	0	0.137074	0	0	0
0	LVGGAGEETIIAR	1	1	WP_000492114.1	0	1285.71	0	High	428.57	High	High	42.83	14.2767	31.72	50.3	0.00103982	27.3403	0.0134263	0.00018619	0	0.0045375	High	High	High	0	47.53	32.3	109.41	63.08	0.000352336	0.0117478	2.28537e-10	0.00403338	25.39	50.93	101.37	59.23	0.0576709	0.000161048	1.45531e-09	0	68.2	99.01	0	3.01965e-06	2.50586e-09	39.46	39.2	108.42
0	NIEADTGMR	1	1	WP_000492114.1	0	1006.46	0	0	335.487	0	0	0	0	0	0	0	0	0	0	0	0	0	0	0	0	0	0	0	0	0	0	0	0	0	0	14.06	4.68667	0	0	0.783351	0	0	0	0	0	0	0	0	0
0	NIEADTGMR	1	1	WP_000492114.1	M8(Oxidation)	1022.46	0	0	340.82	0	0	0	0	0	0	0	0	0	0	0	0	0	0	0	0	0	0	0	0	0	0	0	0	0	0	0	0	0	0	0	0	0	30.02	0	0	0.019859	0	0	0
0	NIGADLQTEQALADK	1	1	WP_000492114.1	0	1586.8	0	0	528.935	0	0	0	0	0	0	0	0	0	0	0	0	0	0	High	0	0	0	21.61	7.20333	0	0	0.137707	0.0459024	0	0	19.5	6.5	0	0	0.22385	0	0	94.24	0	0	7.51548e-09	0	0	29.23
0	VGEGIVSTIGSSK	1	1	WP_000492114.1	0	1233.67	0	0	411.222	0	High	0	0	0	67.73	0	22.5767	0	3.36478e-06	0	1.12159e-06	0	0	High	0	0	0	54.84	18.28	0	0	6.54571e-05	2.1819e-05	0	0	74.94	24.98	0	0	6.39671e-07	0	52.69	78.07	0	0.000107388	3.11141e-07	0	0	66.88
0	VVDANIAAQR	1	1	WP_000492114.1	0	1056.58	0	High	352.193	High	High	37.15	12.3833	75.66	78.57	0.00384553	51.4113	5.41947e-07	2.77304e-07	0	2.73084e-07	High	High	High	0	64.06	82.92	71.82	72.9333	7.83351e-06	1.01849e-07	1.31207e-06	3.08248e-06	52.18	65.18	78.45	65.27	0.000120769	6.0528e-06	2.85073e-07	0	55.47	71.71	0	5.66183e-05	1.34573e-06	65.23	51.35	65.12
WP_000769720.1	MULTISPECIES: peptidase	1	12	12	21.2928	0	0	1	0.333333	1	1	1	1	2	1	1	1.33333	1	1	2	1.33333	2	1	2	1.66667	3	1	1	1.66667	8	9	10	9	8	10	2	6.66667	0	0	2	1	1	1	3	1	2	1	1	2
0	Sequence	# Proteins	# Protein Groups	Protein Group Accessions	Modifications	MH+ [Da]	A2	G2	0	M2	S2	IonScore G2	0	IonScore M2	IonScore S2	Exp Value G2	0	Exp Value M2	Exp Value S2	B2	0	H2	N2	T2	0	IonScore H2	IonScore N2	IonScore T2	0	Exp Value H2	Exp Value N2	Exp Value T2	0	IonScore I2	IonScore O2	IonScore U2	0	Exp Value I2	Exp Value O2	Exp Value U2	IonScore J2	IonScore P2	IonScore V2	Exp Value J2	Exp Value P2	Exp Value V2	IonScore K2	IonScore Q2	IonScore W2
0	DVIALKDVK	1	1	WP_000769720.1	0	1000.61	0	0	333.535	0	0	0	0	0	0	0	0	0	0	0	0	0	0	0	0	0	0	0	0	0	0	0	0	0	0	52.69	17.5633	0	0	0.000107388	0	48.48	54.77	0	0.000283111	6.65207e-05	0	0	45.61
0	EDTMNENDNFK	1	1	WP_000769720.1	0	1356.54	0	0	452.179	0	High	0	0	0	13.94	0	4.64667	0	0.805298	0	0.268433	0	0	High	0	0	0	45.81	15.27	0	0	0.000523548	0.000174516	0	0	52.34	17.4467	0	0	0.000116401	0	0	0	0	0	0	0	0	0
0	EFDGDIK	1	1	WP_000769720.1	0	823.383	0	0	274.461	0	High	0	0	0	20.46	0	6.82	0	0.179455	0	0.0598185	0	0	High	0	0	0	19.03	6.34333	0	0	0.249435	0.0831448	0	0	30.02	10.0067	0	0	0.019859	0	0	15.5	0	0	0.562285	0	0	15.17
0	EGQKEFDGDIK	1	1	WP_000769720.1	0	1265.6	0	0	421.867	0	High	0	0	0	14.6	0	4.86667	0	0.691762	0	0.230587	0	0	0	0	0	0	0	0	0	0	0	0	0	0	0	0	0	0	0	0	0	0	0	0	0	0	0	0
0	GISFENSNGEWAYK	1	1	WP_000769720.1	0	1601.72	0	0	533.908	0	0	0	0	0	0	0	0	0	0	0	0	0	0	0	0	0	0	0	0	0	0	0	0	0	0	29.08	9.69333	0	0	0.0246579	0	0	0	0	0	0	0	0	14.65
0	KQEVTVDAK	1	1	WP_000769720.1	0	1017.56	0	0	339.187	0	0	0	0	0	0	0	0	0	0	0	0	0	0	High	0	0	0	21.75	7.25	0	0	0.133339	0.0444463	0	0	0	0	0	0	0	0	0	0	0	0	0	0	0	44.53
0	LVYNIDLK	1	1	WP_000769720.1	0	977.565	0	0	325.855	0	High	0	0	0	15.75	0	5.25	0	0.530831	0	0.176944	0	0	High	0	0	0	46.63	15.5433	0	0	0.000433468	0.000144489	0	0	39.39	13.13	0	0	0.00229592	0	0	42.83	0	0	0.00103982	0	0	36.12
0	SGEESEVLVADK	1	1	WP_000769720.1	0	1262.61	0	High	420.87	High	High	87.66	29.22	87.44	87.05	3.41945e-08	58.1633	3.59713e-08	3.93511e-08	0	2.51075e-08	High	High	High	0	70.54	81.91	92.88	81.7767	1.7618e-06	1.28516e-07	1.02791e-08	6.33532e-07	88.44	84.36	101.67	91.49	2.8573e-08	7.31066e-08	1.35818e-09	0	88.17	101.65	0	3.04058e-08	1.36445e-09	56.17	49.7	101.59
0	SGEESEVLVADKNK	1	1	WP_000769720.1	0	1504.75	0	High	501.582	High	High	20.88	6.96	14.17	23.06	0.162913	12.4643	0.763759	0.0986181	0	0.287459	0	0	High	0	0	0	27.37	9.12333	0	0	0.0365558	0.0121853	0	16.7	55.54	24.08	0	0.426537	5.5713e-05	0	27.82	32.7	0	0.0329577	0.0107141	0	0	35.66
0	TEKEDTMNENDNFK	1	1	WP_000769720.1	0	1714.72	0	0	571.573	0	0	0	0	0	0	0	0	0	0	0	0	0	0	High	0	0	0	44.75	14.9167	0	0	0.000668277	0.000222759	0	0	45.57	15.19	0	0	0.000553295	0	0	16.04	0	0	0.496543	0	0	20.53
0	TSPEDAVK	1	1	WP_000769720.1	0	846.42	0	0	282.14	0	High	0	0	0	35.97	0	11.99	0	0.00504611	0	0.00168204	0	0	High	0	0	0	33.19	11.0633	0	0	0.00957098	0.00319033	0	0	31.96	10.6533	0	0	0.0127045	21.8	0	38.44	0.131812	0	0.0028573	0	0	35.99
0	YSDAIDYK	1	1	WP_000769720.1	0	974.446	0	0	324.815	0	High	0	0	0	47.53	0	15.8433	0	0.000352336	0	0.000117445	0	0	High	0	0	0	55.83	18.61	0	0	5.21143e-05	1.73714e-05	0	0	59.62	19.8733	0	0	2.17749e-05	0	0	55.82	0	0	5.22344e-05	0	0	56.03
WP_001037807.1	MULTISPECIES: DoxX family protein	1	2	2	17.6535	0	0	1	0.333333	1	1	1	1	1	1	1	1	0	1	1	0.666667	0	1	1	0.666667	1	1	0	0.666667	2	2	2	2	2	2	0	1.33333	0	0	1	2	1	1	2	1	1	0	2	1
0	Sequence	# Proteins	# Protein Groups	Protein Group Accessions	Modifications	MH+ [Da]	A2	G2	0	M2	S2	IonScore G2	0	IonScore M2	IonScore S2	Exp Value G2	0	Exp Value M2	Exp Value S2	B2	0	H2	N2	T2	0	IonScore H2	IonScore N2	IonScore T2	0	Exp Value H2	Exp Value N2	Exp Value T2	0	IonScore I2	IonScore O2	IonScore U2	0	Exp Value I2	Exp Value O2	Exp Value U2	IonScore J2	IonScore P2	IonScore V2	Exp Value J2	Exp Value P2	Exp Value V2	IonScore K2	IonScore Q2	IonScore W2
0	IDDPLTDR	1	1	WP_001037807.1	0	944.471	0	0	314.824	0	High	0	0	0	18.52	0	6.17333	0	0.280515	0	0.0935051	0	0	High	0	0	0	32.2	10.7333	0	0	0.0120214	0.00400715	0	0	60.98	20.3267	0	0	1.59205e-05	0	0	67.63	0	0	3.44315e-06	0	0	67.1
0	IDDPLTDRG	1	1	WP_001037807.1	0	1001.49	0	High	333.831	0	High	58.55	19.5167	0	58.47	2.78584e-05	19.49	0	2.83764e-05	0	9.45878e-06	High	High	High	0	73.22	59.46	54	62.2267	9.5051e-07	2.25921e-05	7.94249e-05	3.43225e-05	73.42	45.83	58.92	59.39	9.0773e-07	0.000521143	2.55833e-05	0	65.17	55.13	0	6.06676e-06	6.12289e-05	59.84	65.58	59.03
WP_000825819.1	MULTISPECIES: hypothetical protein	1	3	3	20.7873	0	0	1	0.333333	1	1	1	1	1	1	1	1	1	1	1	1	1	1	1	1	1	1	0	0.666667	1	2	2	1.66667	3	2	1	2	0	0	1	1	1	1	1	1	1	1	1	1
0	Sequence	# Proteins	# Protein Groups	Protein Group Accessions	Modifications	MH+ [Da]	A2	G2	0	M2	S2	IonScore G2	0	IonScore M2	IonScore S2	Exp Value G2	0	Exp Value M2	Exp Value S2	B2	0	H2	N2	T2	0	IonScore H2	IonScore N2	IonScore T2	0	Exp Value H2	Exp Value N2	Exp Value T2	0	IonScore I2	IonScore O2	IonScore U2	0	Exp Value I2	Exp Value O2	Exp Value U2	IonScore J2	IonScore P2	IonScore V2	Exp Value J2	Exp Value P2	Exp Value V2	IonScore K2	IonScore Q2	IonScore W2
0	DFDDGHVYVSR	1	1	WP_000825819.1	0	1309.58	0	0	436.527	0	0	0	0	0	0	0	0	0	0	0	0	0	0	0	0	0	0	0	0	0	0	0	0	0	0	0	0	0	0	0	0	0	17.89	0	0	0.324307	0	0	0
0	NVEYFTEMPVR	1	1	WP_000825819.1	M8(Oxidation)	1400.65	0	0	466.884	0	0	0	0	0	0	0	0	0	0	0	0	0	0	High	0	0	0	20.36	6.78667	0	0	0.183635	0.0612118	0	0	0	0	0	0	0	0	0	53.33	0	0	9.26737e-05	0	0	19.57
0	NVEYFTEMPVR	1	1	WP_000825819.1	0	1384.66	0	0	461.552	0	0	0	0	0	0	0	0	0	0	0	0	0	0	0	0	0	0	0	0	0	0	0	0	0	0	26.99	8.99667	0	0	0.0398985	0	0	0	0	0	0	0	0	0
0	TAFDTVAK	1	1	WP_000825819.1	0	852.446	0	High	284.149	High	High	28.29	9.43	43.42	43.5	0.0295772	28.9832	0.00090773	0.000891162	0	0.000599631	High	High	High	0	39.22	40.13	41.74	40.3633	0.00238757	0.00193623	0.00133646	0.00188675	25.22	34.18	41.51	33.6367	0.0599731	0.00762003	0.00140915	29.61	36.12	43.14	0.0218251	0.0048748	0.000968181	49.44	36.3	46.06
WP_001205095.1	accumulation-associated protein	1	1	1	164.366	0	0	1	0.333333	1	0	0	0.333333	1	1	1	1	0	1	0	0.333333	0	1	0	0.333333	1	0	0	0.333333	1	1	1	1	1	1	0	0.666667	0	0	1	1	0	0	1	1	1	0	1	0
0	Sequence	# Proteins	# Protein Groups	Protein Group Accessions	Modifications	MH+ [Da]	A2	G2	0	M2	S2	IonScore G2	0	IonScore M2	IonScore S2	Exp Value G2	0	Exp Value M2	Exp Value S2	B2	0	H2	N2	T2	0	IonScore H2	IonScore N2	IonScore T2	0	Exp Value H2	Exp Value N2	Exp Value T2	0	IonScore I2	IonScore O2	IonScore U2	0	Exp Value I2	Exp Value O2	Exp Value U2	IonScore J2	IonScore P2	IonScore V2	Exp Value J2	Exp Value P2	Exp Value V2	IonScore K2	IonScore Q2	IonScore W2
0	SVDEGSFDITR	1	1	WP_001205095.1	0	1225.57	0	High	408.523	0	High	37.61	12.5367	0	36.44	0.00345905	12.1478	0	0.00452852	0	0.00150951	High	High	High	0	42.81	26.58	26.77	32.0533	0.00104462	0.0438487	0.0419717	0.028955	37.37	0	50.4	29.2567	0.00365558	0	0.000181952	0	25.13	32.19	0	0.0612289	0.0120492	21.82	0	24.73
WP_000034716.1	MULTISPECIES: molecular chaperone DnaK	1	7	7	66.321	0	0	0	0	1	0	0	0.333333	2	1	1	1.33333	0	0	0	0	2	3	2	2.33333	2	1	1	1.33333	3	5	5	4.33333	6	6	0	4	0	0	0	1	0	0	2	1	1	0	0	0
0	Sequence	# Proteins	# Protein Groups	Protein Group Accessions	Modifications	MH+ [Da]	A2	G2	0	M2	S2	IonScore G2	0	IonScore M2	IonScore S2	Exp Value G2	0	Exp Value M2	Exp Value S2	B2	0	H2	N2	T2	0	IonScore H2	IonScore N2	IonScore T2	0	Exp Value H2	Exp Value N2	Exp Value T2	0	IonScore I2	IonScore O2	IonScore U2	0	Exp Value I2	Exp Value O2	Exp Value U2	IonScore J2	IonScore P2	IonScore V2	Exp Value J2	Exp Value P2	Exp Value V2	IonScore K2	IonScore Q2	IonScore W2
0	IPAVQEAVK	1	1	WP_000034716.1	0	954.562	0	0	318.187	0	0	0	0	0	0	0	0	0	0	0	0	0	0	High	0	0	0	17.09	5.69667	0	0	0.389903	0.129968	0	0	33.96	11.32	0	0	0.00801598	0	0	25.95	0	0	0.050694	0	0	35.05
0	ITIQSSSSLSDEEIDR	1	1	WP_000034716.1	0	1779.86	0	0	593.286	0	0	0	0	0	0	0	0	0	0	0	0	0	0	0	0	0	0	0	0	0	0	0	0	0	0	0	0	0	0	0	0	0	41.49	0	0	0.00141565	0	0	57.95
0	NGETQVGEVAK	1	1	WP_000034716.1	0	1131.57	0	0	377.189	High	High	0	0	28.58	41.38	0	23.32	0.0276666	0.00145197	0	0.00970621	0	High	High	0	0	32.51	46.66	26.39	0	0.0111933	0.000430484	0.00387458	0	0	39.08	13.0267	0	0	0.00246579	0	0	47.31	0	0	0.000370644	0	40.2	37.35
0	NGETQVGEVAKR	1	1	WP_000034716.1	0	1287.67	0	High	429.222	0	0	21.66	7.22	0	0	0.136131	0.045377	0	0	0	0	0	0	0	0	0	0	0	0	0	0	0	0	0	0	0	0	0	0	0	0	0	0	0	0	0	0	0	0
0	QAITNPNTVQSIK	1	1	WP_000034716.1	0	1413.77	0	0	471.256	0	0	0	0	0	0	0	0	0	0	0	0	0	0	High	0	0	0	15.23	5.07667	0	0	0.598352	0.199451	0	0	17.14	5.71333	0	0	0.38544	0	0	20.63	0	0	0.172567	0	0	26.2
0	TTPSVVAFK	1	1	WP_000034716.1	0	949.535	0	High	316.512	0	High	64.73	21.5767	0	35.07	6.71362e-06	11.69	0	0.00620807	0	0.00206936	High	High	High	0	31.69	44.53	47.92	41.38	0.0135194	0.000703002	0.000322075	0.00484815	0	32.73	46.07	26.2667	0	0.0106404	0.000493124	0	31.9	46.29	0	0.0128812	0.000468767	0	0	45.07
0	VIQNPEGSR	1	1	WP_000034716.1	0	999.521	0	0	333.174	High	High	0	0	35.45	34.89	0	23.4467	0.00568796	0.00647078	0	0.00405291	0	High	High	0	0	35.41	49.9	28.4367	0	0.00574059	0.000204153	0.00198158	30.08	39.8	60.97	43.6167	0.0195865	0.00208909	1.59572e-05	0	36.05	58.77	0	0.00495401	2.64824e-05	0	0	67.77
WP_001121760.1	MULTISPECIES: enolase	1	7	7	47.0878	0	0	0	0	1	0	1	0.666667	1	0	0	0.333333	0	0	0	0	0	1	0	0.333333	1	0	0	0.333333	1	4	6	3.66667	7	6	0	4.33333	0	0	0	1	0	1	1	0	0	0	0	0
0	Sequence	# Proteins	# Protein Groups	Protein Group Accessions	Modifications	MH+ [Da]	A2	G2	0	M2	S2	IonScore G2	0	IonScore M2	IonScore S2	Exp Value G2	0	Exp Value M2	Exp Value S2	B2	0	H2	N2	T2	0	IonScore H2	IonScore N2	IonScore T2	0	Exp Value H2	Exp Value N2	Exp Value T2	0	IonScore I2	IonScore O2	IonScore U2	0	Exp Value I2	Exp Value O2	Exp Value U2	IonScore J2	IonScore P2	IonScore V2	Exp Value J2	Exp Value P2	Exp Value V2	IonScore K2	IonScore Q2	IonScore W2
0	AAADLLGQPLYK	1	1	WP_001121760.1	0	1259.7	0	0	419.9	0	0	0	0	0	0	0	0	0	0	0	0	0	0	0	0	0	0	0	0	0	0	0	0	0	0	32.53	10.8433	0	0	0.0111418	0	0	31.98	0	0	0.0126461	0	0	40.39
0	ALVPSGASTGEHEAVELR	1	1	WP_001121760.1	0	1822.93	0	0	607.643	0	0	0	0	0	0	0	0	0	0	0	0	0	0	0	0	0	0	0	0	0	0	0	0	0	0	88.48	29.4933	0	0	2.83111e-08	0	0	93.04	0	0	9.90733e-09	0	0	84.4
0	GIENGIGNSILIK	1	1	WP_001121760.1	0	1327.76	0	0	442.586	0	0	0	0	0	0	0	0	0	0	0	0	0	0	High	0	0	0	18.07	6.02333	0	0	0.311141	0.103714	0	0	17.86	5.95333	0	0	0.326555	0	0	35.78	0	0	0.00527177	0	0	15.25
0	GLETAVGDEGGFAPK	1	1	WP_001121760.1	0	1447.71	0	0	482.569	0	0	0	0	0	0	0	0	0	0	0	0	0	0	High	0	0	0	27.24	9.08	0	0	0.0376666	0.0125555	0	0	44.69	14.8967	0	0	0.000677574	0	0	55.79	0	0	5.25965e-05	0	0	37.49
0	IEDELFETAK	1	1	WP_001121760.1	0	1194.59	0	0	398.196	0	0	0	0	0	0	0	0	0	0	0	0	0	0	High	0	0	0	29.89	9.96333	0	0	0.0204624	0.0068208	0	0	30.38	10.1267	0	0	0.0182792	0	0	35.29	0	0	0.00590142	0	0	49.7
0	PIITDVYAR	1	1	WP_001121760.1	0	1047.58	0	High	349.194	0	High	36.29	12.0967	0	44.45	0.00468767	14.8182	0	0.000716072	0	0.000238691	0	High	High	0	0	39.94	40.55	26.83	0	0.00202282	0.00175775	0.00126019	0	0	52.21	17.4033	0	0	0.000119938	0	42.72	42.84	0	0.00106649	0.00103742	0	0	40.95
0	SGETEDTTIADIAVATNAGQIK	1	1	WP_001121760.1	0	2205.09	0	0	735.029	0	0	0	0	0	0	0	0	0	0	0	0	0	0	0	0	0	0	0	0	0	0	0	0	0	0	0	0	0	0	0	0	0	66.43	0	0	4.53896e-06	0	0	0
WP_000819088.1	MULTISPECIES: DNA gyrase subunit A	1	2	2	99.2891	0	0	0	0	1	0	0	0.333333	0	0	0	0	0	1	0	0.333333	0	0	0	0	0	0	0	0	0	0	1	0.333333	1	2	0	1	0	0	0	1	0	0	0	0	0	0	1	0
0	Sequence	# Proteins	# Protein Groups	Protein Group Accessions	Modifications	MH+ [Da]	A2	G2	0	M2	S2	IonScore G2	0	IonScore M2	IonScore S2	Exp Value G2	0	Exp Value M2	Exp Value S2	B2	0	H2	N2	T2	0	IonScore H2	IonScore N2	IonScore T2	0	Exp Value H2	Exp Value N2	Exp Value T2	0	IonScore I2	IonScore O2	IonScore U2	0	Exp Value I2	Exp Value O2	Exp Value U2	IonScore J2	IonScore P2	IonScore V2	Exp Value J2	Exp Value P2	Exp Value V2	IonScore K2	IonScore Q2	IonScore W2
0	LGDDQFVSTVAK	1	1	WP_000819088.1	0	1279.65	0	0	426.551	0	0	0	0	0	0	0	0	0	0	0	0	0	0	0	0	0	0	0	0	0	0	0	0	0	0	40.65	13.55	0	0	0.00171774	0	0	37.74	0	0	0.00335704	38.18	0	20.35
0	VKEDAEDETNEDEQSTSTVSEDGTEQQR	1	1	WP_000819088.1	0	3156.32	0	0	1052.11	0	0	0	0	0	0	0	0	0	0	0	0	0	0	0	0	0	0	0	0	0	0	0	0	0	0	0	0	0	0	0	0	0	0	0	0	0	0	0	55.18
WP_000368166.1	MULTISPECIES: DNA recombination/repair protein RecA	1	3	3	37.6333	0	0	0	0	1	0	0	0.333333	0	0	0	0	0	0	0	0	0	0	0	0	1	0	0	0.333333	0	1	2	1	3	3	0	2	0	0	0	1	0	0	0	0	0	0	0	0
0	Sequence	# Proteins	# Protein Groups	Protein Group Accessions	Modifications	MH+ [Da]	A2	G2	0	M2	S2	IonScore G2	0	IonScore M2	IonScore S2	Exp Value G2	0	Exp Value M2	Exp Value S2	B2	0	H2	N2	T2	0	IonScore H2	IonScore N2	IonScore T2	0	Exp Value H2	Exp Value N2	Exp Value T2	0	IonScore I2	IonScore O2	IonScore U2	0	Exp Value I2	Exp Value O2	Exp Value U2	IonScore J2	IonScore P2	IonScore V2	Exp Value J2	Exp Value P2	Exp Value V2	IonScore K2	IonScore Q2	IonScore W2
0	IIEIYGPESSGK	1	1	WP_000368166.1	0	1292.67	0	0	430.891	0	0	0	0	0	0	0	0	0	0	0	0	0	0	High	0	0	0	34.63	11.5433	0	0	0.00687	0.00229	0	0	52.05	17.35	0	0	0.000124439	0	0	46.08	0	0	0.00049199	0	0	60.79
0	LGISDGDVEETEDAPK	1	1	WP_000368166.1	0	1674.77	0	0	558.257	0	0	0	0	0	0	0	0	0	0	0	0	0	0	0	0	0	0	0	0	0	0	0	0	0	0	42.55	14.1833	0	0	0.00110906	0	37.86	89.3	0	0.00326555	2.34399e-08	0	0	47.8
0	QGQEIVGNR	1	1	WP_000368166.1	0	1000.52	0	0	333.505	0	0	0	0	0	0	0	0	0	0	0	0	0	0	0	0	0	0	0	0	0	0	0	0	0	0	0	0	0	0	0	0	0	53.07	0	0	9.83913e-05	0	0	55.68
WP_000101625.1	MULTISPECIES: 30S ribosomal protein S11 [Bacilli]	1	2	2	13.8734	0	0	0	0	1	0	0	0.333333	0	0	0	0	0	0	0	0	0	0	0	0	1	0	0	0.333333	1	1	2	1.33333	1	1	0	0.666667	0	0	0	1	0	0	0	0	0	0	0	0
0	Sequence	# Proteins	# Protein Groups	Protein Group Accessions	Modifications	MH+ [Da]	A2	G2	0	M2	S2	IonScore G2	0	IonScore M2	IonScore S2	Exp Value G2	0	Exp Value M2	Exp Value S2	B2	0	H2	N2	T2	0	IonScore H2	IonScore N2	IonScore T2	0	Exp Value H2	Exp Value N2	Exp Value T2	0	IonScore I2	IonScore O2	IonScore U2	0	Exp Value I2	Exp Value O2	Exp Value U2	IonScore J2	IonScore P2	IonScore V2	Exp Value J2	Exp Value P2	Exp Value V2	IonScore K2	IonScore Q2	IonScore W2
0	ALQSAGLEVTAIR	1	1	WP_000101625.1	0	1328.75	0	0	442.918	0	High	0	0	0	65.05	0	21.6833	0	6.23672e-06	0	2.07891e-06	0	0	High	0	0	0	62.69	20.8967	0	0	1.07388e-05	3.57961e-06	0	0	69.43	23.1433	0	0	2.27487e-06	0	47.96	82.14	0	0.000319122	1.21887e-07	0	0	63.52
0	STPFAAQMASETASK	1	1	WP_000101625.1	0	1526.72	0	0	508.905	0	0	0	0	0	0	0	0	0	0	0	0	0	0	0	0	0	0	0	0	0	0	0	0	0	0	21.67	7.22333	0	0	0.135818	0	0	0	0	0	0	0	0	0
WP_000090796.1	MULTISPECIES: 30S ribosomal protein S13	1	7	7	13.7106	0	0	0	0	2	0	0	0.666667	2	1	1	1.33333	0	2	1	1	1	2	2	1.66667	2	2	2	2	4	6	5	5	7	5	0	4	0	0	0	2	0	0	2	1	1	0	2	1
0	Sequence	# Proteins	# Protein Groups	Protein Group Accessions	Modifications	MH+ [Da]	A2	G2	0	M2	S2	IonScore G2	0	IonScore M2	IonScore S2	Exp Value G2	0	Exp Value M2	Exp Value S2	B2	0	H2	N2	T2	0	IonScore H2	IonScore N2	IonScore T2	0	Exp Value H2	Exp Value N2	Exp Value T2	0	IonScore I2	IonScore O2	IonScore U2	0	Exp Value I2	Exp Value O2	Exp Value U2	IonScore J2	IonScore P2	IonScore V2	Exp Value J2	Exp Value P2	Exp Value V2	IonScore K2	IonScore Q2	IonScore W2
0	DLTDDELGR	1	1	WP_000090796.1	0	1033.48	0	0	344.493	0	0	0	0	0	0	0	0	0	0	0	0	0	0	High	0	0	0	44.34	14.78	0	0	0.00073444	0.000244813	0	0	0	0	0	0	0	0	0	54.13	0	0	7.70826e-05	0	0	0
0	ETNLNIK	1	1	WP_000090796.1	0	831.457	0	0	277.152	0	High	0	0	0	21.53	0	7.17667	0	0.140267	0	0.0467558	0	0	High	0	0	0	35.43	11.81	0	0	0.00571421	0.00190474	0	0	29.94	9.98	0	0	0.0202282	0	0	51.85	0	0	0.000130304	0	0	33.75
0	EVVDGYK	1	1	WP_000090796.1	0	809.404	0	0	269.801	0	0	0	0	0	0	0	0	0	0	0	0	0	0	High	0	0	0	21.68	7.22667	0	0	0.135505	0.0451685	0	0	17.4	5.8	0	0	0.363042	0	0	21.76	0	0	0.133032	0	0	21.24
0	EVVDGYKVEGDLR	1	1	WP_000090796.1	0	1478.75	0	0	492.916	0	0	0	0	0	0	0	0	0	0	0	0	0	0	0	0	0	0	0	0	0	0	0	0	0	0	0	0	0	0	0	0	0	23.32	0	0	0.0928873	0	0	0
0	IAGVDIPR	1	1	WP_000090796.1	0	840.493	0	0	280.164	0	High	0	0	0	45.67	0	15.2233	0	0.0005407	0	0.000180233	0	0	High	0	0	0	35.45	11.8167	0	0	0.00568796	0.00189599	0	0	46.4	15.4667	0	0	0.000457042	0	0	48.93	0	0	0.000255245	0	0	49.09
0	ILEEANVSADTR	1	1	WP_000090796.1	0	1317.66	0	High	439.221	High	High	69.36	23.12	74.88	89.48	2.31183e-06	54.7867	6.4857e-07	2.24883e-08	0	2.23686e-07	High	High	High	0	56.46	71.18	70.78	66.14	4.50772e-05	1.5204e-06	1.66708e-06	1.60882e-05	69.69	62.58	90.12	74.13	2.14268e-06	1.10143e-05	1.94069e-08	0	89.97	90.04	0	2.00889e-08	1.97677e-08	69.27	65.69	89.9
0	VKDLTDDELGR	1	1	WP_000090796.1	0	1260.64	0	High	420.214	0	High	35.78	11.9267	0	29.65	0.00527177	9.88509	0	0.021625	0	0.00720834	0	High	High	0	0	29.31	23.7	17.67	0	0.023386	0.0851053	0.0361638	0	27.44	55.76	27.7333	0	0.0359713	5.2961e-05	0	40.93	69.44	0	0.00161048	2.26964e-06	28.58	26.23	69.65
WP_000529877.1	MULTISPECIES: 30S ribosomal protein S3	1	5	5	24.0851	0	0	0	0	1	0	0	0.333333	2	0	0	0.666667	0	0	0	0	0	1	0	0.333333	2	0	0	0.666667	3	3	5	3.66667	4	4	0	2.66667	0	0	0	1	0	0	2	0	0	0	0	0
0	Sequence	# Proteins	# Protein Groups	Protein Group Accessions	Modifications	MH+ [Da]	A2	G2	0	M2	S2	IonScore G2	0	IonScore M2	IonScore S2	Exp Value G2	0	Exp Value M2	Exp Value S2	B2	0	H2	N2	T2	0	IonScore H2	IonScore N2	IonScore T2	0	Exp Value H2	Exp Value N2	Exp Value T2	0	IonScore I2	IonScore O2	IonScore U2	0	Exp Value I2	Exp Value O2	Exp Value U2	IonScore J2	IonScore P2	IonScore V2	Exp Value J2	Exp Value P2	Exp Value V2	IonScore K2	IonScore Q2	IonScore W2
0	ADIDYAHAEADTTYGK	1	1	WP_000529877.1	0	1740.77	0	0	580.258	0	0	0	0	0	0	0	0	0	0	0	0	0	0	0	0	0	0	0	0	0	0	0	0	0	0	29.34	9.78	0	0	0.023225	0	0	18.85	0	0	0.25999	0	0	33.49
0	AEQYSEGTVPLHTLR	1	1	WP_000529877.1	0	1700.86	0	High	566.954	0	High	26.99	8.99667	0	20.3	0.0398985	6.77997	0	0.18619	0	0.0620634	0	High	High	0	0	35.49	60.94	32.1433	0	0.00563581	1.60678e-05	0.00188396	0	0	52.77	17.59	0	0	0.000105428	0	21.32	60.37	0	0.147217	1.83213e-05	0	0	52.9
0	EASVSHVEIER	1	1	WP_000529877.1	0	1255.63	0	0	418.542	0	0	0	0	0	0	0	0	0	0	0	0	0	0	0	0	0	0	0	0	0	0	0	0	0	0	62.51	20.8367	0	0	1.11933e-05	0	0	0	0	0	0	0	0	0
0	FIDNELK	1	1	WP_000529877.1	0	878.462	0	High	292.821	0	High	26.61	8.87	0	25.55	0.0435468	8.53118	0	0.0555849	0	0.0185283	0	0	High	0	0	0	22.28	7.42667	0	0	0.11802	0.0393401	0	0	25.07	8.35667	0	0	0.0620807	0	19.08	29.41	0	0.246579	0.0228537	0	0	26.52
0	KVDLDAR	1	1	WP_000529877.1	0	816.457	0	0	272.152	0	High	0	0	0	41.48	0	13.8267	0	0.00141892	0	0.000472972	0	0	High	0	0	0	41.15	13.7167	0	0	0.00153093	0.000510311	0	0	41.08	13.6933	0	0	0.00155581	0	0	41.27	0	0	0.00148921	0	0	54.45
WP_000163283.1	MULTISPECIES: type 1 glutamine amidotransferase	1	2	2	18.6204	0	0	0	0	1	0	0	0.333333	0	0	0	0	0	0	0	0	0	1	0	0.333333	2	0	1	1	1	2	2	1.66667	2	2	0	1.33333	0	0	0	1	0	0	0	0	0	0	0	0
0	Sequence	# Proteins	# Protein Groups	Protein Group Accessions	Modifications	MH+ [Da]	A2	G2	0	M2	S2	IonScore G2	0	IonScore M2	IonScore S2	Exp Value G2	0	Exp Value M2	Exp Value S2	B2	0	H2	N2	T2	0	IonScore H2	IonScore N2	IonScore T2	0	Exp Value H2	Exp Value N2	Exp Value T2	0	IonScore I2	IonScore O2	IonScore U2	0	Exp Value I2	Exp Value O2	Exp Value U2	IonScore J2	IonScore P2	IonScore V2	Exp Value J2	Exp Value P2	Exp Value V2	IonScore K2	IonScore Q2	IonScore W2
0	TLTAVLNVR	1	1	WP_000163283.1	0	986.599	0	0	328.866	0	0	0	0	0	0	0	0	0	0	0	0	0	0	High	0	0	0	36.91	12.3033	0	0	0.00406403	0.00135468	0	0	40.98	13.66	0	0	0.00159205	0	44.02	33.04	0	0.0007906	0.00990733	0	0	25.87
0	VPDDLDDFNR	1	1	WP_000163283.1	0	1205.54	0	0	401.847	0	High	0	0	0	69.22	0	23.0733	0	2.38757e-06	0	7.95858e-07	0	High	High	0	0	65	65.99	43.6633	0	6.30894e-06	5.02292e-06	3.77729e-06	0	0	61.92	20.64	0	0	1.2822e-05	0	65.67	65.11	0	5.407e-06	6.15115e-06	0	0	64.95
WP_000417016.1	MULTISPECIES: 2-hydroxyacid dehydrogenase	1	3	3	34.653	0	0	0	0	1	0	0	0.333333	1	1	1	1	0	1	0	0.333333	2	1	1	1.33333	1	1	0	0.666667	2	2	2	2	3	2	0	1.66667	0	0	0	1	0	0	1	1	1	0	1	0
0	Sequence	# Proteins	# Protein Groups	Protein Group Accessions	Modifications	MH+ [Da]	A2	G2	0	M2	S2	IonScore G2	0	IonScore M2	IonScore S2	Exp Value G2	0	Exp Value M2	Exp Value S2	B2	0	H2	N2	T2	0	IonScore H2	IonScore N2	IonScore T2	0	Exp Value H2	Exp Value N2	Exp Value T2	0	IonScore I2	IonScore O2	IonScore U2	0	Exp Value I2	Exp Value O2	Exp Value U2	IonScore J2	IonScore P2	IonScore V2	Exp Value J2	Exp Value P2	Exp Value V2	IonScore K2	IonScore Q2	IonScore W2
0	IVEGDQLSR	1	1	WP_000417016.1	0	1016.54	0	0	338.846	High	High	0	0	29.84	32.59	0	20.81	0.0206993	0.010989	0	0.0105628	0	0	High	0	0	0	41.49	13.83	0	0	0.00141565	0.000471884	0	0	48.3	16.1	0	0	0.000295091	0	0	33.29	0	0	0.00935312	0	0	61.91
0	SIDVTNTPK	1	1	WP_000417016.1	0	974.514	0	High	324.838	High	High	27.06	9.02	17.14	53.26	0.0392606	23.4798	0.38544	9.41795e-05	0	0.128511	High	High	High	0	53.82	28.54	28.18	36.8467	8.27859e-05	0.0279226	0.0303359	0.0194471	53.31	40.73	52.92	48.9867	9.31015e-05	0.00168638	0.000101849	0	40.44	53.81	0	0.00180284	8.29768e-05	40.7	41.34	52.63
0	STAYLINASR	1	1	WP_000417016.1	0	1095.58	0	0	365.194	0	0	0	0	0	0	0	0	0	0	0	0	0	0	0	0	0	0	0	0	0	0	0	0	0	0	0	0	0	0	0	0	0	50.65	0	0	0.000171774	0	0	0
WP_000829167.1	MULTISPECIES: citrate synthase	1	1	1	42.5663	0	0	0	0	1	0	0	0.333333	1	0	0	0.333333	0	0	0	0	0	1	0	0.333333	1	0	0	0.333333	0	1	1	0.666667	1	1	0	0.666667	0	0	0	1	0	0	1	0	0	0	0	0
0	Sequence	# Proteins	# Protein Groups	Protein Group Accessions	Modifications	MH+ [Da]	A2	G2	0	M2	S2	IonScore G2	0	IonScore M2	IonScore S2	Exp Value G2	0	Exp Value M2	Exp Value S2	B2	0	H2	N2	T2	0	IonScore H2	IonScore N2	IonScore T2	0	Exp Value H2	Exp Value N2	Exp Value T2	0	IonScore I2	IonScore O2	IonScore U2	0	Exp Value I2	Exp Value O2	Exp Value U2	IonScore J2	IonScore P2	IonScore V2	Exp Value J2	Exp Value P2	Exp Value V2	IonScore K2	IonScore Q2	IonScore W2
0	GLEGVIAAETK	1	1	WP_000829167.1	0	1087.6	0	High	362.533	0	0	21.91	7.30333	0	0	0.128516	0.0428386	0	0	0	0	0	High	High	0	0	45.32	45.19	30.17	0	0.00058608	0.000603888	0.000396656	0	0	66.03	22.01	0	0	4.97687e-06	0	57.57	58.25	0	3.49105e-05	2.98508e-05	0	0	55.53
WP_001051860.1	MULTISPECIES: YtxH domain-containing protein	1	5	5	15.7242	0	0	0	0	1	0	1	0.666667	1	1	1	1	0	0	1	0.333333	1	1	0	0.666667	1	1	1	1	1	4	4	3	3	3	0	2	0	0	0	1	0	1	2	1	1	0	0	1
0	Sequence	# Proteins	# Protein Groups	Protein Group Accessions	Modifications	MH+ [Da]	A2	G2	0	M2	S2	IonScore G2	0	IonScore M2	IonScore S2	Exp Value G2	0	Exp Value M2	Exp Value S2	B2	0	H2	N2	T2	0	IonScore H2	IonScore N2	IonScore T2	0	Exp Value H2	Exp Value N2	Exp Value T2	0	IonScore I2	IonScore O2	IonScore U2	0	Exp Value I2	Exp Value O2	Exp Value U2	IonScore J2	IonScore P2	IonScore V2	Exp Value J2	Exp Value P2	Exp Value V2	IonScore K2	IonScore Q2	IonScore W2
0	ATQLGTIANETIK	1	1	WP_001051860.1	0	1359.75	0	0	453.248	0	0	0	0	0	0	0	0	0	0	0	0	0	0	0	0	0	0	0	0	0	0	0	0	0	0	15.33	5.11	0	0	0.584732	0	0	24.69	0	0	0.0677574	0	0	26.43
0	FDDEGGAAPNNNLR	1	1	WP_001051860.1	0	1489.67	0	0	496.557	0	0	0	0	0	0	0	0	0	0	0	0	0	0	High	0	0	0	46.6	15.5333	0	0	0.000436472	0.000145491	0	0	28.79	9.59667	0	0	0.0263607	0	0	31.49	0	0	0.0141565	0	0	35.91
0	FTEYDNK	1	1	WP_001051860.1	0	916.405	0	0	305.468	0	0	0	0	0	0	0	0	0	0	0	0	0	0	High	0	0	0	22.15	7.38333	0	0	0.121606	0.0405355	0	0	21.57	7.19	0	0	0.138981	0	0	0	0	0	0	0	0	0
0	GKFDDEGGAAPNNNLR	1	1	WP_001051860.1	0	1674.78	0	High	558.261	High	High	30.89	10.2967	21.26	25.63	0.0162539	15.6354	0.149265	0.0545703	0	0.0679449	High	High	High	0	26.72	35.39	43.31	35.14	0.0424577	0.00576709	0.000931015	0.0163853	31.4	0	39.68	23.6933	0.014453	0	0.00214762	0	36.02	56.85	0	0.00498835	4.12056e-05	0	26.02	45.42
0	IVTEEDLK	1	1	WP_001051860.1	0	946.509	0	0	315.503	0	0	0	0	0	0	0	0	0	0	0	0	0	0	High	0	0	0	34.18	11.3933	0	0	0.00762003	0.00254001	0	0	0	0	0	0	0	0	0	0	0	0	0	0	0	0
WP_001148586.1	antirepressor	3	6	6	28.5459	0	0	0	0	1	0	0	0.333333	0	0	0	0	0	1	0	0.333333	0	0	0	0	1	0	0	0.333333	0	0	2	0.666667	5	4	0	3	0	0	0	1	0	0	0	0	0	0	1	0
0	Sequence	# Proteins	# Protein Groups	Protein Group Accessions	Modifications	MH+ [Da]	A2	G2	0	M2	S2	IonScore G2	0	IonScore M2	IonScore S2	Exp Value G2	0	Exp Value M2	Exp Value S2	B2	0	H2	N2	T2	0	IonScore H2	IonScore N2	IonScore T2	0	Exp Value H2	Exp Value N2	Exp Value T2	0	IonScore I2	IonScore O2	IonScore U2	0	Exp Value I2	Exp Value O2	Exp Value U2	IonScore J2	IonScore P2	IonScore V2	Exp Value J2	Exp Value P2	Exp Value V2	IonScore K2	IonScore Q2	IonScore W2
0	ENGEIAISAR	1	1	WP_001148586.1	0	1059.54	0	0	353.181	0	0	0	0	0	0	0	0	0	0	0	0	0	0	0	0	0	0	0	0	0	0	0	0	0	0	0	0	0	0	0	0	0	0	0	0	0	0	0	16.32
0	ETSITHSDGHTSISK	3	1	WP_001148586.1	0	1599.76	0	0	533.254	0	0	0	0	0	0	0	0	0	0	0	0	0	0	0	0	0	0	0	0	0	0	0	0	0	0	0	0	0	0	0	0	0	21.46	0	0	0.142547	0	0	0
0	GQQYFVNK	3	1	WP_001148586.1	0	983.495	0	0	327.832	0	0	0	0	0	0	0	0	0	0	0	0	0	0	0	0	0	0	0	0	0	0	0	0	0	0	0	0	0	0	0	0	0	19.21	0	0	0.239308	0	0	30.67
0	IANNTINQLETK	3	1	WP_001148586.1	0	1358.73	0	0	452.91	0	0	0	0	0	0	0	0	0	0	0	0	0	0	0	0	0	0	0	0	0	0	0	0	0	0	20.93	6.97667	0	0	0.161048	0	0	92.99	0	0	1.00221e-08	0	0	57.02
0	IVFADAVATTK	3	1	WP_001148586.1	0	1135.64	0	0	378.545	0	0	0	0	0	0	0	0	0	0	0	0	0	0	0	0	0	0	0	0	0	0	0	0	0	0	31.95	10.65	0	0	0.0127338	0	30.94	81.93	0	0.0160678	1.27925e-07	30.03	0	82
0	TSILVGELAK	3	1	WP_001148586.1	0	1030.62	0	0	343.54	0	0	0	0	0	0	0	0	0	0	0	0	0	0	0	0	0	0	0	0	0	0	0	0	0	0	0	0	0	0	0	0	0	17.57	0	0	0.349105	0	0	0
WP_000134097.1	MULTISPECIES: chromosome replication initiation protein DnaA [Bacteria]	1	1	1	29.9384	0	0	0	0	1	0	0	0.333333	0	0	0	0	0	1	0	0.333333	0	0	0	0	0	0	0	0	0	0	1	0.333333	1	1	0	0.666667	0	0	0	1	0	0	0	0	0	0	1	0
0	Sequence	# Proteins	# Protein Groups	Protein Group Accessions	Modifications	MH+ [Da]	A2	G2	0	M2	S2	IonScore G2	0	IonScore M2	IonScore S2	Exp Value G2	0	Exp Value M2	Exp Value S2	B2	0	H2	N2	T2	0	IonScore H2	IonScore N2	IonScore T2	0	Exp Value H2	Exp Value N2	Exp Value T2	0	IonScore I2	IonScore O2	IonScore U2	0	Exp Value I2	Exp Value O2	Exp Value U2	IonScore J2	IonScore P2	IonScore V2	Exp Value J2	Exp Value P2	Exp Value V2	IonScore K2	IonScore Q2	IonScore W2
0	AITSQSDVLAR	1	1	WP_000134097.1	0	1160.63	0	0	386.876	0	0	0	0	0	0	0	0	0	0	0	0	0	0	0	0	0	0	0	0	0	0	0	0	0	0	39.05	13.0167	0	0	0.00248288	0	0	84.08	0	0	7.79752e-08	76.01	0	64.54
WP_001096577.1	MULTISPECIES: 50S ribosomal protein L30	1	3	3	6.54969	0	0	0	0	0	0	1	0.333333	0	0	0	0	0	1	0	0.333333	0	0	0	0	1	0	0	0.333333	1	1	2	1.33333	1	3	0	1.33333	0	0	0	0	0	1	0	0	0	0	1	0
0	Sequence	# Proteins	# Protein Groups	Protein Group Accessions	Modifications	MH+ [Da]	A2	G2	0	M2	S2	IonScore G2	0	IonScore M2	IonScore S2	Exp Value G2	0	Exp Value M2	Exp Value S2	B2	0	H2	N2	T2	0	IonScore H2	IonScore N2	IonScore T2	0	Exp Value H2	Exp Value N2	Exp Value T2	0	IonScore I2	IonScore O2	IonScore U2	0	Exp Value I2	Exp Value O2	Exp Value U2	IonScore J2	IonScore P2	IonScore V2	Exp Value J2	Exp Value P2	Exp Value V2	IonScore K2	IonScore Q2	IonScore W2
0	KTNSSVVVEDNPAIR	1	1	WP_001096577.1	0	1628.86	0	0	542.953	0	0	0	0	0	0	0	0	0	0	0	0	0	0	0	0	0	0	0	0	0	0	0	0	0	0	61.55	20.5167	0	0	1.39623e-05	0	0	0	0	0	0	0	0	36.41
0	LQITLTR	1	1	WP_001096577.1	0	844.525	0	0	281.508	0	0	0	0	0	0	0	0	0	0	0	0	0	0	0	0	0	0	0	0	0	0	0	0	0	0	0	0	0	0	0	0	0	0	0	0	0	0	0	35.57
0	TNSSVVVEDNPAIR	1	1	WP_001096577.1	0	1500.76	0	0	500.255	0	High	0	0	0	46.85	0	15.6167	0	0.000412056	0	0.000137352	0	0	High	0	0	0	88.75	29.5833	0	0	2.66046e-08	8.8682e-09	0	0	86.44	28.8133	0	0	4.52852e-08	0	55.44	87.51	0	5.70107e-05	3.53962e-08	39.44	0	103.08
WP_000717381.1	MULTISPECIES: CHAP domain-containing protein	1	2	2	29.3092	0	0	0	0	0	0	1	0.333333	1	1	1	1	0	0	0	0	2	2	1	1.66667	1	0	0	0.333333	2	2	2	2	2	1	0	1	0	0	0	0	0	1	1	1	2	0	0	0
0	Sequence	# Proteins	# Protein Groups	Protein Group Accessions	Modifications	MH+ [Da]	A2	G2	0	M2	S2	IonScore G2	0	IonScore M2	IonScore S2	Exp Value G2	0	Exp Value M2	Exp Value S2	B2	0	H2	N2	T2	0	IonScore H2	IonScore N2	IonScore T2	0	Exp Value H2	Exp Value N2	Exp Value T2	0	IonScore I2	IonScore O2	IonScore U2	0	Exp Value I2	Exp Value O2	Exp Value U2	IonScore J2	IonScore P2	IonScore V2	Exp Value J2	Exp Value P2	Exp Value V2	IonScore K2	IonScore Q2	IonScore W2
0	AGYTVNNTPK	1	1	WP_000717381.1	0	1064.54	0	High	354.846	High	High	32.04	10.68	18.7	30.35	0.0124726	16.3542	0.269127	0.0184059	0	0.0958441	High	High	High	0	24.96	17.46	37.99	26.8033	0.0636732	0.358061	0.00316925	0.141634	31.38	26.82	37.58	31.9267	0.0145197	0.0414913	0.00348302	0	22.22	22.79	0	0.119662	0.104944	0	0	0
0	SISSGYTSGR	1	1	WP_000717381.1	0	1014.49	0	0	338.162	High	High	0	0	22.35	42.69	0	21.68	0.116133	0.00107388	0	0.039069	0	High	High	0	0	28.42	37.7	22.04	0	0.0287049	0.0033881	0.0106977	0	0	44.17	14.7233	0	0	0.000763759	0	0	28.17	0	0	0.0304058	0	0	20.23
WP_000151982.1	MULTISPECIES: hydroxymethylglutaryl-CoA synthase	1	4	4	43.1785	0	0	0	0	0	0	1	0.333333	0	0	0	0	0	1	0	0.333333	1	1	1	1	1	1	1	1	2	3	4	3	4	4	1	3	0	0	0	0	0	1	0	0	0	0	1	0
0	Sequence	# Proteins	# Protein Groups	Protein Group Accessions	Modifications	MH+ [Da]	A2	G2	0	M2	S2	IonScore G2	0	IonScore M2	IonScore S2	Exp Value G2	0	Exp Value M2	Exp Value S2	B2	0	H2	N2	T2	0	IonScore H2	IonScore N2	IonScore T2	0	Exp Value H2	Exp Value N2	Exp Value T2	0	IonScore I2	IonScore O2	IonScore U2	0	Exp Value I2	Exp Value O2	Exp Value U2	IonScore J2	IonScore P2	IonScore V2	Exp Value J2	Exp Value P2	Exp Value V2	IonScore K2	IonScore Q2	IonScore W2
0	ALESIIDNADETTQER	1	1	WP_000151982.1	0	1804.86	0	0	601.619	0	0	0	0	0	0	0	0	0	0	0	0	0	0	High	0	0	0	27.28	9.09333	0	0	0.0373213	0.0124404	0	0	63.2	21.0667	0	0	9.54897e-06	0	0	48.01	0	0	0.000315469	0	0	57.13
0	DYLATRPNEK	1	1	WP_000151982.1	0	1206.61	0	0	402.203	0	0	0	0	0	0	0	0	0	0	0	0	0	0	0	0	0	0	0	0	0	0	0	0	0	0	19.98	6.66	0	0	0.200427	0	0	17.3	0	0	0.371498	0	0	16.67
0	SGYEDAVDYNR	1	1	WP_000151982.1	0	1288.54	0	0	429.514	0	High	0	0	0	55.16	0	18.3867	0	6.08074e-05	0	2.02691e-05	0	0	High	0	0	0	59.53	19.8433	0	0	2.22309e-05	7.41029e-06	0	0	31.42	10.4733	0	0	0.0143865	0	0	45.83	0	0	0.000521143	0	0	45.64
0	VLVIATDTAR	1	1	WP_000151982.1	0	1058.62	0	0	352.874	High	High	0	0	34.32	64.83	0	33.05	0.0073783	6.5608e-06	0	0.00246162	0	High	High	0	0	44.47	78.68	41.05	0	0.000712782	2.70369e-07	0.000237684	0	44.23	71.28	38.5033	0	0.00075328	1.48579e-06	0	56.77	71.26	0	4.19717e-05	1.49265e-06	37.64	44.25	71.43
WP_000290400.1	MULTISPECIES: aldehyde dehydrogenase	1	5	5	53.6256	0	0	0	0	0	0	0	0	1	1	0	0.666667	0	0	0	0	0	1	0	0.333333	0	0	0	0	1	2	4	2.33333	4	3	0	2.33333	0	0	0	0	0	0	1	1	0	0	0	0
0	Sequence	# Proteins	# Protein Groups	Protein Group Accessions	Modifications	MH+ [Da]	A2	G2	0	M2	S2	IonScore G2	0	IonScore M2	IonScore S2	Exp Value G2	0	Exp Value M2	Exp Value S2	B2	0	H2	N2	T2	0	IonScore H2	IonScore N2	IonScore T2	0	Exp Value H2	Exp Value N2	Exp Value T2	0	IonScore I2	IonScore O2	IonScore U2	0	Exp Value I2	Exp Value O2	Exp Value U2	IonScore J2	IonScore P2	IonScore V2	Exp Value J2	Exp Value P2	Exp Value V2	IonScore K2	IonScore Q2	IonScore W2
0	ETTAIDIPFAAR	1	1	WP_000290400.1	0	1304.68	0	0	434.895	0	0	0	0	0	0	0	0	0	0	0	0	0	0	0	0	0	0	0	0	0	0	0	0	0	0	30.18	10.06	0	0	0.0191406	0	0	40.44	0	0	0.00180284	0	0	17.84
0	GSSDETIEVTNPATGETLSHITR	1	1	WP_000290400.1	0	2415.16	0	0	805.053	0	0	0	0	0	0	0	0	0	0	0	0	0	0	0	0	0	0	0	0	0	0	0	0	0	0	19.61	6.53667	0	0	0.218251	0	0	28.52	0	0	0.0280515	0	0	0
0	GVVNILTGK	1	1	WP_000290400.1	0	900.551	0	0	300.184	0	0	0	0	0	0	0	0	0	0	0	0	0	0	0	0	0	0	0	0	0	0	0	0	0	0	36.59	12.1967	0	0	0.00437478	0	0	32.22	0	0	0.0119662	0	0	39.55
0	LQEAFSNIK	1	1	WP_000290400.1	0	1049.56	0	High	349.854	0	High	22.17	7.39	0	22.18	0.121048	7.43368	0	0.120769	0	0.0402564	High	High	High	0	34.12	33.27	21.16	29.5167	0.00772603	0.00939629	0.152741	0.0566212	0	0	65.62	21.8733	0	0	5.46961e-06	0	0	48.41	0	0	0.000287711	0	0	0
0	NIYIDTSNALK	1	1	WP_000290400.1	0	1251.66	0	0	417.22	0	0	0	0	0	0	0	0	0	0	0	0	0	0	High	0	0	0	20.35	6.78333	0	0	0.184059	0.0613529	0	0	0	0	0	0	0	0	0	0	0	0	0	0	0	14.01
WP_000140679.1	MULTISPECIES: ATP synthase subunit B	1	2	2	19.5273	0	0	0	0	0	0	0	0	1	0	0	0.333333	0	0	0	0	0	0	0	0	0	0	0	0	1	2	1	1.33333	2	2	1	1.66667	0	0	0	0	0	0	1	0	0	0	0	0
0	Sequence	# Proteins	# Protein Groups	Protein Group Accessions	Modifications	MH+ [Da]	A2	G2	0	M2	S2	IonScore G2	0	IonScore M2	IonScore S2	Exp Value G2	0	Exp Value M2	Exp Value S2	B2	0	H2	N2	T2	0	IonScore H2	IonScore N2	IonScore T2	0	Exp Value H2	Exp Value N2	Exp Value T2	0	IonScore I2	IonScore O2	IonScore U2	0	Exp Value I2	Exp Value O2	Exp Value U2	IonScore J2	IonScore P2	IonScore V2	Exp Value J2	Exp Value P2	Exp Value V2	IonScore K2	IonScore Q2	IonScore W2
0	LKETQEEVQK	1	1	WP_000140679.1	0	1231.65	0	0	410.551	0	0	0	0	0	0	0	0	0	0	0	0	0	0	High	0	0	0	25.46	8.48667	0	0	0.0567488	0.0189163	0	0	0	0	0	0	0	0	0	24.76	0	0	0.066674	0	0	24.46
0	QQQEQIIHEANVR	1	1	WP_000140679.1	0	1592.81	0	High	530.938	0	High	32.06	10.6867	0	24.75	0.0124153	8.25414	0	0.0668277	0	0.0222759	0	0	High	0	0	0	35.72	11.9067	0	0	0.00534511	0.0017817	0	0	57.62	19.2067	0	0	3.45109e-05	0	0	45.35	0	0	0.000582045	0	0	57.21
WP_000069282.1	MULTISPECIES: elastin-binding protein EbpS	1	3	3	53.1902	0	0	0	0	0	0	0	0	1	2	2	1.66667	0	1	0	0.333333	1	2	2	1.66667	1	1	0	0.666667	2	2	3	2.33333	3	2	0	1.66667	0	0	0	0	0	0	1	2	2	0	1	0
0	Sequence	# Proteins	# Protein Groups	Protein Group Accessions	Modifications	MH+ [Da]	A2	G2	0	M2	S2	IonScore G2	0	IonScore M2	IonScore S2	Exp Value G2	0	Exp Value M2	Exp Value S2	B2	0	H2	N2	T2	0	IonScore H2	IonScore N2	IonScore T2	0	Exp Value H2	Exp Value N2	Exp Value T2	0	IonScore I2	IonScore O2	IonScore U2	0	Exp Value I2	Exp Value O2	Exp Value U2	IonScore J2	IonScore P2	IonScore V2	Exp Value J2	Exp Value P2	Exp Value V2	IonScore K2	IonScore Q2	IonScore W2
0	ANGLSGNNIR	1	1	WP_000069282.1	0	1015.53	0	0	338.509	High	High	0	0	42.43	24.19	0	22.2067	0.00114014	0.076025	0	0.0257217	High	High	High	0	30.15	33.54	20.87	28.1867	0.0192733	0.00882992	0.163289	0.0637974	35.42	28.73	15.49	26.5467	0.00572739	0.0267274	0.563581	0	0	46.18	0	0	0.000480791	27.3	26.22	28.79
0	IAIQYYGSGSPENVEK	1	1	WP_000069282.1	0	1754.86	0	0	584.953	0	0	0	0	0	0	0	0	0	0	0	0	0	0	0	0	0	0	0	0	0	0	0	0	0	0	21.37	7.12333	0	0	0.145531	0	0	31.25	0	0	0.0149609	0	0	0
0	NGQQIVIP	1	1	WP_000069282.1	0	868.488	0	High	289.496	0	High	20.1	6.7	0	25.87	0.194965	8.68832	0	0.0516365	0	0.0172122	High	High	High	0	22.37	13.16	25.95	20.4933	0.1156	0.963733	0.050694	0.376675	16.98	15.7	25.71	19.4633	0.399905	0.536978	0.0535743	0	24.49	24.77	0	0.0709507	0.0665207	0	0	18.79
WP_000594519.1	MULTISPECIES: bi-component gamma-hemolysin HlgAB subunit A	1	5	5	34.9341	0	0	0	0	0	0	0	0	1	0	0	0.333333	0	0	0	0	0	0	0	0	0	0	0	0	3	3	4	3.33333	3	4	0	2.33333	0	0	0	0	0	0	1	0	0	0	0	0
0	Sequence	# Proteins	# Protein Groups	Protein Group Accessions	Modifications	MH+ [Da]	A2	G2	0	M2	S2	IonScore G2	0	IonScore M2	IonScore S2	Exp Value G2	0	Exp Value M2	Exp Value S2	B2	0	H2	N2	T2	0	IonScore H2	IonScore N2	IonScore T2	0	Exp Value H2	Exp Value N2	Exp Value T2	0	IonScore I2	IonScore O2	IonScore U2	0	Exp Value I2	Exp Value O2	Exp Value U2	IonScore J2	IonScore P2	IonScore V2	Exp Value J2	Exp Value P2	Exp Value V2	IonScore K2	IonScore Q2	IonScore W2
0	IDSADVSQK	1	1	WP_000594519.1	0	962.48	0	0	320.827	0	High	0	0	0	22.61	0	7.53667	0	0.109385	0	0.0364616	0	0	High	0	0	0	35.19	11.73	0	0	0.00603888	0.00201296	0	0	25.09	8.36333	0	0	0.0617955	0	0	35.04	0	0	0.0062511	0	0	52.45
0	IEDIGQGAEIIK	1	1	WP_000594519.1	0	1285.7	0	0	428.566	0	High	0	0	0	16.39	0	5.46333	0	0.458096	0	0.152699	0	0	High	0	0	0	23.81	7.93667	0	0	0.0829768	0.0276589	0	0	35.41	11.8033	0	0	0.00574059	0	0	24.88	0	0	0.064857	0	0	20.82
0	IEDIGQGAEIIKR	1	1	WP_000594519.1	0	1441.8	0	High	480.602	0	0	67.99	22.6633	0	0	3.16925e-06	1.05642e-06	0	0	0	0	0	0	0	0	0	0	0	0	0	0	0	0	0	0	0	0	0	0	0	0	0	0	0	0	0	0	0	0
0	NKIDSADVSQK	1	1	WP_000594519.1	0	1204.62	0	0	401.539	0	High	0	0	0	16.48	0	5.49333	0	0.448701	0	0.149567	0	0	High	0	0	0	27.24	9.08	0	0	0.0376666	0.0125555	0	0	48.33	16.11	0	0	0.00029306	0	0	42.47	0	0	0.00112968	0	0	31.82
0	NYVTEVESQNSK	1	1	WP_000594519.1	0	1397.65	0	0	465.884	0	0	0	0	0	0	0	0	0	0	0	0	0	0	0	0	0	0	0	0	0	0	0	0	0	0	29.09	9.69667	0	0	0.0246012	0	0	0	0	0	0	0	0	18.55
WP_001250038.1	MULTISPECIES: 50S ribosomal protein L13	1	3	3	16.3234	0	0	0	0	0	0	0	0	1	1	0	0.666667	0	0	0	0	1	2	1	1.33333	1	0	0	0.333333	1	3	3	2.33333	3	3	0	2	0	0	0	0	0	0	1	1	0	0	0	0
0	Sequence	# Proteins	# Protein Groups	Protein Group Accessions	Modifications	MH+ [Da]	A2	G2	0	M2	S2	IonScore G2	0	IonScore M2	IonScore S2	Exp Value G2	0	Exp Value M2	Exp Value S2	B2	0	H2	N2	T2	0	IonScore H2	IonScore N2	IonScore T2	0	Exp Value H2	Exp Value N2	Exp Value T2	0	IonScore I2	IonScore O2	IonScore U2	0	Exp Value I2	Exp Value O2	Exp Value U2	IonScore J2	IonScore P2	IonScore V2	Exp Value J2	Exp Value P2	Exp Value V2	IonScore K2	IonScore Q2	IonScore W2
0	IEFTGNK	1	1	WP_001250038.1	0	808.419	0	0	269.473	0	0	0	0	0	0	0	0	0	0	0	0	0	0	High	0	0	0	28.71	9.57	0	0	0.0268508	0.00895025	0	0	31.9	10.6333	0	0	0.0128812	0	0	31.07	0	0	0.015594	0	0	28.86
0	LIENSIK	1	1	WP_001250038.1	0	816.482	0	High	272.161	0	0	24.78	8.26	0	0	0.0663677	0.0221226	0	0	0	0	0	High	High	0	0	32.21	30.76	20.99	0	0.0119938	0.0167478	0.00958052	0	25.39	22.74	16.0433	0	0.0576709	0.106159	0	0	44.46	0	0	0.000714425	0	0	36.56
0	SITAGELR	1	1	WP_001250038.1	0	846.468	0	0	282.156	High	High	0	0	32.74	36.65	0	23.13	0.0106159	0.00431476	0	0.00497688	High	High	High	0	32.7	33.65	40.55	35.6333	0.0107141	0.00860908	0.00175775	0.00702698	0	0	38.25	12.75	0	0	0.00298508	0	33.85	33.07	0	0.0082216	0.00983913	0	0	31.47
WP_001280006.1	MULTISPECIES: ribosome-recycling factor	1	5	5	20.3406	0	0	0	0	0	0	0	0	1	0	1	0.666667	0	0	0	0	1	1	0	0.666667	1	0	0	0.333333	1	1	5	2.33333	4	3	0	2.33333	0	0	0	0	0	0	1	0	1	0	0	0
0	Sequence	# Proteins	# Protein Groups	Protein Group Accessions	Modifications	MH+ [Da]	A2	G2	0	M2	S2	IonScore G2	0	IonScore M2	IonScore S2	Exp Value G2	0	Exp Value M2	Exp Value S2	B2	0	H2	N2	T2	0	IonScore H2	IonScore N2	IonScore T2	0	Exp Value H2	Exp Value N2	Exp Value T2	0	IonScore I2	IonScore O2	IonScore U2	0	Exp Value I2	Exp Value O2	Exp Value U2	IonScore J2	IonScore P2	IonScore V2	Exp Value J2	Exp Value P2	Exp Value V2	IonScore K2	IonScore Q2	IonScore W2
0	ELANISAGR	1	1	WP_001280006.1	0	930.502	0	0	310.167	0	0	0	0	0	0	0	0	0	0	0	0	0	0	0	0	0	0	0	0	0	0	0	0	0	0	24.72	8.24	0	0	0.0672909	0	0	0	0	0	0	0	0	26.23
0	IAVPALTEER	1	1	WP_001280006.1	0	1098.62	0	0	366.205	0	0	0	0	0	0	0	0	0	0	0	0	0	0	0	0	0	0	0	0	0	0	0	0	0	0	16.55	5.51667	0	0	0.441526	0	0	41.61	0	0	0.00137707	0	0	18.49
0	LLVISPYDK	1	1	WP_001280006.1	0	1047.61	0	0	349.203	0	0	0	0	0	0	0	0	0	0	0	0	0	0	0	0	0	0	0	0	0	0	0	0	0	0	22.9	7.63333	0	0	0.102319	0	0	43.48	0	0	0.000895275	0	0	0
0	NGDITEDELR	1	1	WP_001280006.1	0	1161.54	0	High	387.179	High	High	46.88	15.6267	58.96	34.13	0.00040922	31.0301	2.53488e-05	0.00770826	0	0.00257787	0	High	High	0	0	86.34	72.12	52.82	0	4.63401e-08	1.22449e-06	4.23611e-07	54.57	0	60.12	38.23	6.96557e-05	0	1.94069e-05	0	72.1	81.54	0	1.23015e-06	1.39945e-07	0	0	76.58
0	TSVADIEK	1	1	WP_001280006.1	0	862.453	0	0	287.484	0	0	0	0	0	0	0	0	0	0	0	0	0	0	0	0	0	0	0	0	0	0	0	0	0	0	22.31	7.43667	0	0	0.117208	0	0	37.71	0	0	0.00338031	0	0	0
WP_000090512.1	MULTISPECIES: 30S ribosomal protein S4	1	3	3	22.9992	0	0	0	0	0	0	0	0	1	1	0	0.666667	0	0	0	0	0	0	0	0	1	0	0	0.333333	1	2	3	2	2	2	0	1.33333	0	0	0	0	0	0	1	1	0	0	0	0
0	Sequence	# Proteins	# Protein Groups	Protein Group Accessions	Modifications	MH+ [Da]	A2	G2	0	M2	S2	IonScore G2	0	IonScore M2	IonScore S2	Exp Value G2	0	Exp Value M2	Exp Value S2	B2	0	H2	N2	T2	0	IonScore H2	IonScore N2	IonScore T2	0	Exp Value H2	Exp Value N2	Exp Value T2	0	IonScore I2	IonScore O2	IonScore U2	0	Exp Value I2	Exp Value O2	Exp Value U2	IonScore J2	IonScore P2	IonScore V2	Exp Value J2	Exp Value P2	Exp Value V2	IonScore K2	IonScore Q2	IonScore W2
0	LGISLSGTGK	1	1	WP_000090512.1	0	932.541	0	High	310.847	0	High	44.51	14.8367	0	55.55	0.000706247	18.5169	0	5.55849e-05	0	1.85283e-05	High	0	High	0	43.95	0	55.25	33.0667	0.000803446	0	5.95603e-05	0.000287669	0	0	56.1	18.7	0	0	4.8973e-05	0	37.44	55.77	0	0.00359713	5.28392e-05	0	0	54.8
0	LSEYGLQLR	1	1	WP_000090512.1	0	1078.59	0	0	359.53	0	0	0	0	0	0	0	0	0	0	0	0	0	0	High	0	0	0	22.12	7.37333	0	0	0.122449	0.0408165	0	0	22.34	7.44667	0	0	0.116401	0	0	25.68	0	0	0.0539457	0	0	28.15
0	NTFDIAGK	1	1	WP_000090512.1	0	865.441	0	0	288.48	0	0	0	0	0	0	0	0	0	0	0	0	0	0	0	0	0	0	0	0	0	0	0	0	0	0	41.88	13.96	0	0	0.00129407	0	0	0	0	0	0	0	0	0
WP_000610306.1	MSCRAMM family adhesin SdrE	1	4	4	126.474	0	0	0	0	0	0	0	0	1	0	0	0.333333	0	0	0	0	0	0	0	0	0	0	0	0	1	3	3	2.33333	2	2	0	1.33333	0	0	0	0	0	0	1	0	0	0	0	0
0	Sequence	# Proteins	# Protein Groups	Protein Group Accessions	Modifications	MH+ [Da]	A2	G2	0	M2	S2	IonScore G2	0	IonScore M2	IonScore S2	Exp Value G2	0	Exp Value M2	Exp Value S2	B2	0	H2	N2	T2	0	IonScore H2	IonScore N2	IonScore T2	0	Exp Value H2	Exp Value N2	Exp Value T2	0	IonScore I2	IonScore O2	IonScore U2	0	Exp Value I2	Exp Value O2	Exp Value U2	IonScore J2	IonScore P2	IonScore V2	Exp Value J2	Exp Value P2	Exp Value V2	IonScore K2	IonScore Q2	IonScore W2
0	EVVSETENNSTTENNSTNPIKK	1	1	WP_000610306.1	0	2435.15	0	0	811.716	0	0	0	0	0	0	0	0	0	0	0	0	0	0	0	0	0	0	0	0	0	0	0	0	0	0	18.28	6.09333	0	0	0.296453	0	0	0	0	0	0	0	0	0
0	NDSNTDHSTKPVATAPTSVAPK	1	1	WP_000610306.1	0	2238.1	0	0	746.034	0	0	0	0	0	0	0	0	0	0	0	0	0	0	High	0	0	0	16.99	5.66333	0	0	0.398985	0.132995	0	0	0	0	0	0	0	0	0	0	0	0	0	0	0	0
0	TATEDTSVILEEK	1	1	WP_000610306.1	0	1435.72	0	High	478.572	0	0	27.38	9.12667	0	0	0.0364717	0.0121572	0	0	0	0	0	0	High	0	0	0	35.7	11.9	0	0	0.00536978	0.00178993	0	0	50.48	16.8267	0	0	0.000178631	0	0	26.31	0	0	0.0466613	0	0	36.21
0	VDNQVTDATNPK	1	1	WP_000610306.1	0	1301.63	0	0	433.877	0	High	0	0	0	28.94	0	9.64667	0	0.0254658	0	0.00848859	0	0	High	0	0	0	29.92	9.97333	0	0	0.0203215	0.00677385	0	0	38.14	12.7133	0	0	0.00306166	0	0	43.75	0	0	0.000841311	0	0	28.57
WP_001093553.1	MULTISPECIES: hypothetical protein	1	6	6	16.0352	0	0	0	0	0	0	0	0	1	0	0	0.333333	0	0	0	0	0	1	0	0.333333	1	0	0	0.333333	1	4	4	3	6	5	0	3.66667	0	0	0	0	0	0	1	0	0	0	0	0
0	Sequence	# Proteins	# Protein Groups	Protein Group Accessions	Modifications	MH+ [Da]	A2	G2	0	M2	S2	IonScore G2	0	IonScore M2	IonScore S2	Exp Value G2	0	Exp Value M2	Exp Value S2	B2	0	H2	N2	T2	0	IonScore H2	IonScore N2	IonScore T2	0	Exp Value H2	Exp Value N2	Exp Value T2	0	IonScore I2	IonScore O2	IonScore U2	0	Exp Value I2	Exp Value O2	Exp Value U2	IonScore J2	IonScore P2	IonScore V2	Exp Value J2	Exp Value P2	Exp Value V2	IonScore K2	IonScore Q2	IonScore W2
0	EIAMVDYDK	1	1	WP_001093553.1	0	1083.5	0	0	361.166	0	0	0	0	0	0	0	0	0	0	0	0	0	0	High	0	0	0	50.23	16.7433	0	0	0.000189215	6.30718e-05	0	0	39.48	13.16	0	0	0.00224883	0	0	0	0	0	0	0	0	0
0	EIAMVDYDK	1	1	WP_001093553.1	M4(Oxidation)	1099.5	0	0	366.499	0	0	0	0	0	0	0	0	0	0	0	0	0	0	High	0	0	0	39.8	13.2667	0	0	0.00208909	0.000696362	0	0	27.74	9.24667	0	0	0.0335704	0	0	20.9	0	0	0.162165	0	0	32.5
0	EIAMVDYDKEK	1	1	WP_001093553.1	M4(Oxidation)	1356.63	0	0	452.211	0	0	0	0	0	0	0	0	0	0	0	0	0	0	0	0	0	0	0	0	0	0	0	0	0	0	0	0	0	0	0	0	0	14.05	0	0	0.785157	0	0	0
0	GPDLYVYLTK	1	1	WP_001093553.1	0	1168.62	0	0	389.541	0	0	0	0	0	0	0	0	0	0	0	0	0	0	High	0	0	0	28.62	9.54	0	0	0.027413	0.00913767	0	0	30.8	10.2667	0	0	0.0165942	0	0	58.01	0	0	3.15469e-05	0	0	28.65
0	HLTGTFSSK	1	1	WP_001093553.1	0	977.505	0	High	325.835	0	High	20.56	6.85333	0	22.32	0.175371	7.49846	0	0.116938	0	0.0389794	0	High	High	0	0	23.21	19.93	14.38	0	0.0952701	0.202748	0.0993394	0	0	42.43	14.1433	0	0	0.00114014	0	21.41	65.41	0	0.144197	5.74059e-06	0	0	54.46
0	LMLTNYK	1	1	WP_001093553.1	0	882.475	0	0	294.158	0	0	0	0	0	0	0	0	0	0	0	0	0	0	High	0	0	0	40.03	13.3433	0	0	0.00198133	0.000660443	0	0	32.82	10.94	0	0	0.0104221	0	0	23.08	0	0	0.098165	0	0	38.89
0	LMLTNYK	1	1	WP_001093553.1	M2(Oxidation)	898.47	0	0	299.49	0	0	0	0	0	0	0	0	0	0	0	0	0	0	0	0	0	0	0	0	0	0	0	0	0	0	0	0	0	0	0	0	0	37.16	0	0	0.00383669	0	0	0
0	TKHLTGTFSSK	1	1	WP_001093553.1	0	1206.65	0	0	402.216	0	0	0	0	0	0	0	0	0	0	0	0	0	0	0	0	0	0	0	0	0	0	0	0	0	0	0	0	0	0	0	0	0	36.09	0	0	0.00490859	0	0	37
WP_001232648.1	MULTISPECIES: pyruvate kinase	1	2	2	63.0631	0	0	0	0	0	0	0	0	0	1	0	0.333333	0	0	0	0	1	1	1	1	2	1	1	1.33333	1	2	2	1.66667	2	2	0	1.33333	0	0	0	0	0	0	0	1	0	0	0	0
0	Sequence	# Proteins	# Protein Groups	Protein Group Accessions	Modifications	MH+ [Da]	A2	G2	0	M2	S2	IonScore G2	0	IonScore M2	IonScore S2	Exp Value G2	0	Exp Value M2	Exp Value S2	B2	0	H2	N2	T2	0	IonScore H2	IonScore N2	IonScore T2	0	Exp Value H2	Exp Value N2	Exp Value T2	0	IonScore I2	IonScore O2	IonScore U2	0	Exp Value I2	Exp Value O2	Exp Value U2	IonScore J2	IonScore P2	IonScore V2	Exp Value J2	Exp Value P2	Exp Value V2	IonScore K2	IonScore Q2	IonScore W2
0	AIVAATESGSTAR	1	1	WP_001232648.1	0	1233.65	0	0	411.216	High	High	0	0	43.85	51.25	0	31.7	0.00082216	0.000149609	0	0.000323923	High	High	High	0	40.4	64.12	61.17	55.23	0.00181952	7.72603e-06	1.5239e-05	0.000614161	0	61.18	77.04	46.0733	0	1.5204e-05	3.94418e-07	0	51.93	64.13	0	0.000127925	7.70826e-06	0	61.07	63.13
0	GIPTVVGVEK	1	1	WP_001232648.1	0	998.587	0	0	332.862	0	0	0	0	0	0	0	0	0	0	0	0	0	0	High	0	0	0	37.48	12.4933	0	0	0.00356415	0.00118805	0	0	43.83	14.61	0	0	0.000825955	0	22.61	39.87	0	0.109385	0.00205569	0	0	44.99
WP_001115440.1	MULTISPECIES: dihydrolipoyllysine-residue succinyltransferase component of 2-oxoglutarate dehydrogenase complex	1	4	4	46.6445	0	0	0	0	0	0	0	0	0	1	0	0.333333	0	1	0	0.333333	1	1	1	1	1	0	0	0.333333	0	1	1	0.666667	2	4	0	2	0	0	0	0	0	0	0	1	0	0	1	0
0	Sequence	# Proteins	# Protein Groups	Protein Group Accessions	Modifications	MH+ [Da]	A2	G2	0	M2	S2	IonScore G2	0	IonScore M2	IonScore S2	Exp Value G2	0	Exp Value M2	Exp Value S2	B2	0	H2	N2	T2	0	IonScore H2	IonScore N2	IonScore T2	0	Exp Value H2	Exp Value N2	Exp Value T2	0	IonScore I2	IonScore O2	IonScore U2	0	Exp Value I2	Exp Value O2	Exp Value U2	IonScore J2	IonScore P2	IonScore V2	Exp Value J2	Exp Value P2	Exp Value V2	IonScore K2	IonScore Q2	IonScore W2
0	ENGVNLAEVSPK	1	1	WP_001115440.1	0	1256.65	0	0	418.883	High	0	0	0	20.2	0	0	6.73333	0.190527	0	0	0.063509	High	High	High	0	20.38	20.16	20.35	20.2967	0.182792	0.19229	0.184059	0.18638	0	22.35	25.99	16.1133	0	0.116133	0.0502292	0	20.13	32.84	0	0.193623	0.0103742	39.08	0	30.02
0	INATPSAR	1	1	WP_001115440.1	0	829.451	0	0	276.484	0	0	0	0	0	0	0	0	0	0	0	0	0	0	0	0	0	0	0	0	0	0	0	0	0	0	0	0	0	0	0	0	0	0	0	0	0	0	0	43.16
0	QQAPASTQTTQQASAK	1	1	WP_001115440.1	0	1645.81	0	0	548.605	0	0	0	0	0	0	0	0	0	0	0	0	0	0	0	0	0	0	0	0	0	0	0	0	0	0	0	0	0	0	0	0	0	20.64	0	0	0.17217	0	0	26.77
0	QQAPASTQTTQQASAKEEK	1	1	WP_001115440.1	0	2031.99	0	0	677.329	0	0	0	0	0	0	0	0	0	0	0	0	0	0	0	0	0	0	0	0	0	0	0	0	0	0	0	0	0	0	0	0	0	0	0	0	0	0	0	13.25
WP_000792564.1	MULTISPECIES: immunoglobulin-binding protein sbi	1	5	5	50.0399	0	0	0	0	0	0	0	0	0	1	1	0.666667	0	0	0	0	0	1	0	0.333333	0	0	0	0	1	2	5	2.66667	1	2	0	1	0	0	0	0	0	0	0	1	1	0	0	0
0	Sequence	# Proteins	# Protein Groups	Protein Group Accessions	Modifications	MH+ [Da]	A2	G2	0	M2	S2	IonScore G2	0	IonScore M2	IonScore S2	Exp Value G2	0	Exp Value M2	Exp Value S2	B2	0	H2	N2	T2	0	IonScore H2	IonScore N2	IonScore T2	0	Exp Value H2	Exp Value N2	Exp Value T2	0	IonScore I2	IonScore O2	IonScore U2	0	Exp Value I2	Exp Value O2	Exp Value U2	IonScore J2	IonScore P2	IonScore V2	Exp Value J2	Exp Value P2	Exp Value V2	IonScore K2	IonScore Q2	IonScore W2
0	AQEVFSESLK	1	1	WP_000792564.1	0	1137.58	0	0	379.193	0	0	0	0	0	0	0	0	0	0	0	0	0	0	0	0	0	0	0	0	0	0	0	0	0	0	47.83	15.9433	0	0	0.000328819	0	0	0	0	0	0	0	0	0
0	LNEKDSIENR	1	1	WP_000792564.1	0	1217.61	0	0	405.871	0	0	0	0	0	0	0	0	0	0	0	0	High	High	High	0	43.87	43.35	28.64	38.62	0.000818383	0.000922479	0.027287	0.00967597	44.17	0	56.22	33.4633	0.000763759	0	4.76383e-05	0	0	0	0	0	0	0	0	22.7
0	SYIQPLK	1	1	WP_000792564.1	0	848.488	0	0	282.829	0	High	0	0	0	20.59	0	6.86333	0	0.174163	0	0.0580544	0	0	0	0	0	0	0	0	0	0	0	0	0	0	23.58	7.86	0	0	0.0874896	0	0	0	0	0	0	0	0	17.55
0	VEAPQIQSPQIEKPK	1	1	WP_000792564.1	0	1691.94	0	0	563.979	0	0	0	0	0	0	0	0	0	0	0	0	0	0	High	0	0	0	30.88	10.2933	0	0	0.0162913	0.00543044	0	0	45.55	15.1833	0	0	0.000555849	0	0	0	0	0	0	0	0	0
0	VEVPQIQSPK	1	1	WP_000792564.1	0	1124.63	0	0	374.877	0	0	0	0	0	0	0	0	0	0	0	0	0	0	0	0	0	0	0	0	0	0	0	0	0	0	50.55	16.85	0	0	0.000175775	0	0	32.81	0	0	0.0104462	0	0	0
WP_000035320.1	MULTISPECIES: pyruvate dehydrogenase E1 component subunit alpha	1	5	5	41.3568	0	0	0	0	0	0	0	0	0	0	1	0.333333	0	0	0	0	1	1	1	1	0	0	0	0	1	2	3	2	5	1	0	2	0	0	0	0	0	0	0	0	1	0	0	0
0	Sequence	# Proteins	# Protein Groups	Protein Group Accessions	Modifications	MH+ [Da]	A2	G2	0	M2	S2	IonScore G2	0	IonScore M2	IonScore S2	Exp Value G2	0	Exp Value M2	Exp Value S2	B2	0	H2	N2	T2	0	IonScore H2	IonScore N2	IonScore T2	0	Exp Value H2	Exp Value N2	Exp Value T2	0	IonScore I2	IonScore O2	IonScore U2	0	Exp Value I2	Exp Value O2	Exp Value U2	IonScore J2	IonScore P2	IonScore V2	Exp Value J2	Exp Value P2	Exp Value V2	IonScore K2	IonScore Q2	IonScore W2
0	GLWNEDKENEVIER	1	1	WP_000035320.1	0	1730.84	0	0	576.945	0	0	0	0	0	0	0	0	0	0	0	0	0	0	0	0	0	0	0	0	0	0	0	0	0	0	0	0	0	0	0	0	0	17.38	0	0	0.364717	0	0	0
0	LQAQFDAVK	1	1	WP_000035320.1	0	1019.55	0	0	339.85	0	0	0	0	0	0	0	0	0	0	0	0	0	0	High	0	0	0	33.02	11.0067	0	0	0.00995306	0.00331769	0	0	36.91	12.3033	0	0	0.00406403	0	0	34.61	0	0	0.00690171	0	0	0
0	QTAAETLAQK	1	1	WP_000035320.1	0	1060.56	0	0	353.521	High	High	0	0	57.56	28.7	0	28.7533	3.4991e-05	0.0269127	0	0.00898255	0	High	High	0	0	40.59	44.95	28.5133	0	0.00174163	0.0006382	0.000793277	24.65	27.69	54.97	35.77	0.0683843	0.0339591	6.35267e-05	0	0	63.46	0	0	8.99408e-06	0	0	68.87
0	SKQTAAETLAQK	1	1	WP_000035320.1	0	1275.69	0	0	425.23	0	0	0	0	0	0	0	0	0	0	0	0	0	0	0	0	0	0	0	0	0	0	0	0	0	0	30.4	10.1333	0	0	0.0181952	0	0	29.36	0	0	0.0231183	0	0	0
0	TSDEDAEWEK	1	1	WP_000035320.1	0	1209.49	0	0	403.163	0	0	0	0	0	0	0	0	0	0	0	0	0	0	0	0	0	0	0	0	0	0	0	0	0	0	0	0	0	0	0	0	0	33.2	0	0	0.00954897	0	0	0
WP_000916187.1	MULTISPECIES: 50S ribosomal protein L27	1	1	1	10.3085	0	0	0	0	0	0	0	0	0	0	1	0.333333	0	0	0	0	0	1	1	0.666667	1	0	0	0.333333	0	1	1	0.666667	1	1	0	0.666667	0	0	0	0	0	0	0	0	1	0	0	0
0	Sequence	# Proteins	# Protein Groups	Protein Group Accessions	Modifications	MH+ [Da]	A2	G2	0	M2	S2	IonScore G2	0	IonScore M2	IonScore S2	Exp Value G2	0	Exp Value M2	Exp Value S2	B2	0	H2	N2	T2	0	IonScore H2	IonScore N2	IonScore T2	0	Exp Value H2	Exp Value N2	Exp Value T2	0	IonScore I2	IonScore O2	IonScore U2	0	Exp Value I2	Exp Value O2	Exp Value U2	IonScore J2	IonScore P2	IonScore V2	Exp Value J2	Exp Value P2	Exp Value V2	IonScore K2	IonScore Q2	IonScore W2
0	IYPGENVGR	1	1	WP_000916187.1	0	1004.52	0	0	334.839	0	0	0	0	0	0	0	0	0	0	0	0	0	High	High	0	0	23.59	29.82	17.8033	0	0.0872884	0.0207949	0.0360278	22.08	25.35	29.65	25.6933	0.123582	0.0582045	0.021625	0	28.34	28.51	0	0.0292386	0.0281162	0	0	29.59
WP_000160212.1	MULTISPECIES: 50S ribosomal protein L3	1	2	2	23.7035	0	0	0	0	0	0	0	0	0	0	1	0.333333	0	0	0	0	1	0	1	0.666667	0	0	0	0	0	0	2	0.666667	1	2	0	1	0	0	0	0	0	0	0	0	1	0	0	0
0	Sequence	# Proteins	# Protein Groups	Protein Group Accessions	Modifications	MH+ [Da]	A2	G2	0	M2	S2	IonScore G2	0	IonScore M2	IonScore S2	Exp Value G2	0	Exp Value M2	Exp Value S2	B2	0	H2	N2	T2	0	IonScore H2	IonScore N2	IonScore T2	0	Exp Value H2	Exp Value N2	Exp Value T2	0	IonScore I2	IonScore O2	IonScore U2	0	Exp Value I2	Exp Value O2	Exp Value U2	IonScore J2	IonScore P2	IonScore V2	Exp Value J2	Exp Value P2	Exp Value V2	IonScore K2	IonScore Q2	IonScore W2
0	ENVVLQK	1	1	WP_000160212.1	0	829.477	0	0	276.492	High	0	0	0	30.28	0	0	10.0933	0.018705	0	0	0.00623498	0	0	0	0	0	0	0	0	0	0	0	0	23.41	24.9	25.14	24.4833	0.0909822	0.064559	0.0610881	0	0	0	0	0	0	0	0	17.46
0	KGLVEIR	1	1	WP_000160212.1	0	814.514	0	0	271.505	0	0	0	0	0	0	0	0	0	0	0	0	0	0	0	0	0	0	0	0	0	0	0	0	0	0	43.17	14.39	0	0	0.000961516	0	0	53.44	0	0	9.03559e-05	0	0	56.11
WP_000057594.1	MULTISPECIES: cysteine synthase	1	3	3	32.9551	0	0	0	0	0	0	0	0	0	0	0	0	0	1	0	0.333333	1	1	1	1	2	1	1	1.33333	2	2	3	2.33333	2	3	0	1.66667	0	0	0	0	0	0	0	0	0	0	1	0
0	Sequence	# Proteins	# Protein Groups	Protein Group Accessions	Modifications	MH+ [Da]	A2	G2	0	M2	S2	IonScore G2	0	IonScore M2	IonScore S2	Exp Value G2	0	Exp Value M2	Exp Value S2	B2	0	H2	N2	T2	0	IonScore H2	IonScore N2	IonScore T2	0	Exp Value H2	Exp Value N2	Exp Value T2	0	IonScore I2	IonScore O2	IonScore U2	0	Exp Value I2	Exp Value O2	Exp Value U2	IonScore J2	IonScore P2	IonScore V2	Exp Value J2	Exp Value P2	Exp Value V2	IonScore K2	IonScore Q2	IonScore W2
0	AQKPVDNITQIIGGTPVVK	1	1	WP_000057594.1	0	1978.13	0	0	659.376	0	0	0	0	0	0	0	0	0	0	0	0	0	0	0	0	0	0	0	0	0	0	0	0	0	0	17.08	5.69333	0	0	0.390802	0	0	0	0	0	0	0	0	15.53
0	NVVDDNAADVYVK	1	1	WP_000057594.1	0	1421.69	0	0	473.897	0	High	0	0	0	19.71	0	6.57	0	0.213283	0	0.0710944	0	0	High	0	0	0	45.31	15.1033	0	0	0.000587431	0.00019581	0	0	48.08	16.0267	0	0	0.000310425	0	19.53	84.63	0	0.222309	6.87e-08	0	0	62.76
0	TVVTVLPSNGER	1	1	WP_000057594.1	0	1271.7	0	0	423.899	High	High	0	0	49.79	49.97	0	33.2533	0.00020939	0.000200889	0	0.00013676	0	High	High	0	0	49.7	37.63	29.11	0	0.000213775	0.00344315	0.00121898	0	44.7	43.29	29.33	0	0.000676015	0.000935312	0	41.21	49.41	0	0.00150993	0.000228537	43.37	45.28	47.66
WP_000076403.1	Molecular chaperone Hsp31 and glyoxalase 3	1	1	1	32.1564	0	0	0	0	0	0	0	0	0	0	0	0	0	1	0	0.333333	1	1	1	1	0	0	0	0	1	1	1	1	1	0	0	0.333333	0	0	0	0	0	0	0	0	0	0	1	0
0	Sequence	# Proteins	# Protein Groups	Protein Group Accessions	Modifications	MH+ [Da]	A2	G2	0	M2	S2	IonScore G2	0	IonScore M2	IonScore S2	Exp Value G2	0	Exp Value M2	Exp Value S2	B2	0	H2	N2	T2	0	IonScore H2	IonScore N2	IonScore T2	0	Exp Value H2	Exp Value N2	Exp Value T2	0	IonScore I2	IonScore O2	IonScore U2	0	Exp Value I2	Exp Value O2	Exp Value U2	IonScore J2	IonScore P2	IonScore V2	Exp Value J2	Exp Value P2	Exp Value V2	IonScore K2	IonScore Q2	IonScore W2
0	SQDVNELSK	1	1	WP_000076403.1	0	1019.5	0	0	339.833	High	High	0	0	30.42	43.15	0	24.5233	0.0181116	0.000965954	0	0.00635918	0	High	High	0	0	30.53	51.59	27.3733	0	0.0176586	0.000138343	0.00593232	0	24.17	43.89	22.6867	0	0.0763759	0.000814623	0	0	30.76	0	0	0.0167478	30.66	0	0
WP_000569649.1	MULTISPECIES: DNA-directed RNA polymerase subunit alpha	1	2	2	34.9901	0	0	0	0	0	0	0	0	0	0	0	0	0	1	0	0.333333	0	0	0	0	0	0	0	0	0	0	1	0.333333	0	2	0	0.666667	0	0	0	0	0	0	0	0	0	0	1	0
0	Sequence	# Proteins	# Protein Groups	Protein Group Accessions	Modifications	MH+ [Da]	A2	G2	0	M2	S2	IonScore G2	0	IonScore M2	IonScore S2	Exp Value G2	0	Exp Value M2	Exp Value S2	B2	0	H2	N2	T2	0	IonScore H2	IonScore N2	IonScore T2	0	Exp Value H2	Exp Value N2	Exp Value T2	0	IonScore I2	IonScore O2	IonScore U2	0	Exp Value I2	Exp Value O2	Exp Value U2	IonScore J2	IonScore P2	IonScore V2	Exp Value J2	Exp Value P2	Exp Value V2	IonScore K2	IonScore Q2	IonScore W2
0	FVVEPLER	1	1	WP_000569649.1	0	988.546	0	0	329.515	0	0	0	0	0	0	0	0	0	0	0	0	0	0	0	0	0	0	0	0	0	0	0	0	0	0	22.53	7.51	0	0	0.111418	0	0	0	0	0	0	0	0	23.11
0	VNYTVENTR	1	1	WP_000569649.1	0	1095.54	0	0	365.181	0	0	0	0	0	0	0	0	0	0	0	0	0	0	0	0	0	0	0	0	0	0	0	0	0	0	0	0	0	0	0	0	0	0	0	0	0	52.31	0	49.92
WP_000048712.1	MULTISPECIES: uracil phosphoribosyltransferase	1	3	3	23.0352	0	0	0	0	0	0	0	0	0	0	0	0	0	1	0	0.333333	0	1	1	0.666667	1	1	1	1	1	2	3	2	3	2	0	1.66667	0	0	0	0	0	0	0	0	0	0	1	0
0	Sequence	# Proteins	# Protein Groups	Protein Group Accessions	Modifications	MH+ [Da]	A2	G2	0	M2	S2	IonScore G2	0	IonScore M2	IonScore S2	Exp Value G2	0	Exp Value M2	Exp Value S2	B2	0	H2	N2	T2	0	IonScore H2	IonScore N2	IonScore T2	0	Exp Value H2	Exp Value N2	Exp Value T2	0	IonScore I2	IonScore O2	IonScore U2	0	Exp Value I2	Exp Value O2	Exp Value U2	IonScore J2	IonScore P2	IonScore V2	Exp Value J2	Exp Value P2	Exp Value V2	IonScore K2	IonScore Q2	IonScore W2
0	AVEYFAK	1	1	WP_000048712.1	0	827.43	0	0	275.81	0	0	0	0	0	0	0	0	0	0	0	0	0	0	High	0	0	0	20.82	6.94	0	0	0.16518	0.0550599	0	0	31.59	10.53	0	0	0.0138343	0	0	28.25	0	0	0.0298508	0	0	31.53
0	AYITPGLGDAGDR	1	1	WP_000048712.1	0	1305.64	0	0	435.214	0	0	0	0	0	0	0	0	0	0	0	0	0	0	0	0	0	0	0	0	0	0	0	0	0	0	20.91	6.97	0	0	0.161792	0	0	34.35	0	0	0.00732751	0	0	0
0	LPQDITER	1	1	WP_000048712.1	0	971.516	0	0	323.839	0	High	0	0	0	44	0	14.6667	0	0.000794249	0	0.00026475	0	High	High	0	0	60.2	46.16	35.4533	0	1.90527e-05	0.00048301	0.000167354	0	45.12	43.08	29.4	0	0.000613701	0.00098165	0	53.37	59.82	0	9.18241e-05	2.07949e-05	43.98	60.6	42.67
WP_000267034.1	MULTISPECIES: hypothetical protein	1	2	2	6.56049	0	0	0	0	0	0	0	0	0	0	0	0	0	1	1	0.666667	0	0	1	0.333333	0	0	2	0.666667	1	1	1	1	0	1	0	0.333333	0	0	0	0	0	0	0	0	0	0	1	1
0	Sequence	# Proteins	# Protein Groups	Protein Group Accessions	Modifications	MH+ [Da]	A2	G2	0	M2	S2	IonScore G2	0	IonScore M2	IonScore S2	Exp Value G2	0	Exp Value M2	Exp Value S2	B2	0	H2	N2	T2	0	IonScore H2	IonScore N2	IonScore T2	0	Exp Value H2	Exp Value N2	Exp Value T2	0	IonScore I2	IonScore O2	IonScore U2	0	Exp Value I2	Exp Value O2	Exp Value U2	IonScore J2	IonScore P2	IonScore V2	Exp Value J2	Exp Value P2	Exp Value V2	IonScore K2	IonScore Q2	IonScore W2
0	EIISDIESK	1	1	WP_000267034.1	0	1033.54	0	0	344.515	0	High	0	0	0	44.35	0	14.7833	0	0.000732751	0	0.00024425	0	0	High	0	0	0	39.78	13.26	0	0	0.00209873	0.000699577	0	39.06	29.01	22.69	0	0.00247717	0.0250586	0	0	0	0	0	0	34.02	0	25.12
0	KDFEDIER	1	1	WP_000267034.1	0	1051.51	0	0	350.503	0	0	0	0	0	0	0	0	0	0	0	0	0	0	0	0	0	0	0	0	0	0	0	0	0	0	0	0	0	0	0	0	0	0	0	0	0	0	0	0
WP_000354303.1	DUF4355 domain-containing protein	2	2	2	23.6359	0	0	0	0	0	0	0	0	0	0	0	0	0	1	0	0.333333	0	0	0	0	0	0	0	0	0	0	0	0	1	1	0	0.666667	0	0	0	0	0	0	0	0	0	0	1	0
0	Sequence	# Proteins	# Protein Groups	Protein Group Accessions	Modifications	MH+ [Da]	A2	G2	0	M2	S2	IonScore G2	0	IonScore M2	IonScore S2	Exp Value G2	0	Exp Value M2	Exp Value S2	B2	0	H2	N2	T2	0	IonScore H2	IonScore N2	IonScore T2	0	Exp Value H2	Exp Value N2	Exp Value T2	0	IonScore I2	IonScore O2	IonScore U2	0	Exp Value I2	Exp Value O2	Exp Value U2	IonScore J2	IonScore P2	IonScore V2	Exp Value J2	Exp Value P2	Exp Value V2	IonScore K2	IonScore Q2	IonScore W2
0	SNVEAFSNAVK	2	1	WP_000354303.1	0	1165.58	0	0	388.528	0	0	0	0	0	0	0	0	0	0	0	0	0	0	0	0	0	0	0	0	0	0	0	0	0	0	0	0	0	0	0	0	0	22.76	0	0	0.105671	0	0	26.57
0	TNSEEEIEKR	2	1	WP_000354303.1	0	1234.59	0	0	411.53	0	0	0	0	0	0	0	0	0	0	0	0	0	0	0	0	0	0	0	0	0	0	0	0	0	0	0	0	0	0	0	0	0	0	0	0	0	42.04	0	0
WP_000265417.1	MULTISPECIES: dipeptidase PepV	1	1	1	52.7907	0	0	0	0	0	0	0	0	0	0	0	0	0	0	0	0	1	0	0	0.333333	0	0	0	0	0	1	1	0.666667	0	1	0	0.333333	0	0	0	0	0	0	0	0	0	0	0	0
0	Sequence	# Proteins	# Protein Groups	Protein Group Accessions	Modifications	MH+ [Da]	A2	G2	0	M2	S2	IonScore G2	0	IonScore M2	IonScore S2	Exp Value G2	0	Exp Value M2	Exp Value S2	B2	0	H2	N2	T2	0	IonScore H2	IonScore N2	IonScore T2	0	Exp Value H2	Exp Value N2	Exp Value T2	0	IonScore I2	IonScore O2	IonScore U2	0	Exp Value I2	Exp Value O2	Exp Value U2	IonScore J2	IonScore P2	IonScore V2	Exp Value J2	Exp Value P2	Exp Value V2	IonScore K2	IonScore Q2	IonScore W2
0	ASEDAPVGPGPR	1	1	WP_000265417.1	0	1152.56	0	0	384.188	High	0	0	0	27.21	0	0	9.07	0.0379277	0	0	0.0126426	0	0	High	0	0	0	25.2	8.4	0	0	0.0602499	0.0200833	0	0	20.96	6.98667	0	0	0.15994	0	0	0	0	0	0	0	0	24.32
WP_001251935.1	MULTISPECIES: hypothetical protein	1	1	1	10.0002	0	0	0	0	0	0	0	0	0	0	0	0	0	0	0	0	1	0	0	0.333333	0	0	0	0	1	0	1	0.666667	1	1	0	0.666667	0	0	0	0	0	0	0	0	0	0	0	0
0	Sequence	# Proteins	# Protein Groups	Protein Group Accessions	Modifications	MH+ [Da]	A2	G2	0	M2	S2	IonScore G2	0	IonScore M2	IonScore S2	Exp Value G2	0	Exp Value M2	Exp Value S2	B2	0	H2	N2	T2	0	IonScore H2	IonScore N2	IonScore T2	0	Exp Value H2	Exp Value N2	Exp Value T2	0	IonScore I2	IonScore O2	IonScore U2	0	Exp Value I2	Exp Value O2	Exp Value U2	IonScore J2	IonScore P2	IonScore V2	Exp Value J2	Exp Value P2	Exp Value V2	IonScore K2	IonScore Q2	IonScore W2
0	VYNELTK	1	1	WP_001251935.1	0	866.461	0	0	288.82	High	High	0	0	22.6	23.86	0	15.4867	0.109637	0.082027	0	0.0638879	0	0	0	0	0	0	0	0	0	0	0	0	0	0	22.17	7.39	0	0	0.121048	0	0	28.35	0	0	0.0291714	0	0	24.55
WP_001094394.1	MULTISPECIES: ATP synthase epsilon chain	1	2	2	14.8347	0	0	0	0	0	0	0	0	0	0	0	0	0	0	0	0	0	1	0	0.333333	0	0	0	0	1	1	1	1	1	2	0	1	0	0	0	0	0	0	0	0	0	0	0	0
0	Sequence	# Proteins	# Protein Groups	Protein Group Accessions	Modifications	MH+ [Da]	A2	G2	0	M2	S2	IonScore G2	0	IonScore M2	IonScore S2	Exp Value G2	0	Exp Value M2	Exp Value S2	B2	0	H2	N2	T2	0	IonScore H2	IonScore N2	IonScore T2	0	Exp Value H2	Exp Value N2	Exp Value T2	0	IonScore I2	IonScore O2	IonScore U2	0	Exp Value I2	Exp Value O2	Exp Value U2	IonScore J2	IonScore P2	IonScore V2	Exp Value J2	Exp Value P2	Exp Value V2	IonScore K2	IonScore Q2	IonScore W2
0	AESHLENDDDNTDIHR	1	1	WP_001094394.1	0	1880.8	0	0	626.933	0	High	0	0	0	45.94	0	15.3133	0	0.000508109	0	0.00016937	0	High	High	0	0	35.21	39.79	25	0	0.00601114	0.0020939	0.00270168	0	0	35.72	11.9067	0	0	0.00534511	0	0	40.02	0	0	0.0019859	0	0	32.66
0	VSIIVQTAETAR	1	1	WP_001094394.1	0	1287.72	0	0	429.241	0	0	0	0	0	0	0	0	0	0	0	0	0	0	0	0	0	0	0	0	0	0	0	0	0	0	0	0	0	0	0	0	0	0	0	0	0	0	0	40.98
WP_000542274.1	MULTISPECIES: 50S ribosomal protein L17	1	3	3	13.7394	0	0	0	0	0	0	0	0	0	0	0	0	0	0	0	0	0	1	0	0.333333	1	0	0	0.333333	0	1	2	1	2	3	0	1.66667	0	0	0	0	0	0	0	0	0	0	0	0
0	Sequence	# Proteins	# Protein Groups	Protein Group Accessions	Modifications	MH+ [Da]	A2	G2	0	M2	S2	IonScore G2	0	IonScore M2	IonScore S2	Exp Value G2	0	Exp Value M2	Exp Value S2	B2	0	H2	N2	T2	0	IonScore H2	IonScore N2	IonScore T2	0	Exp Value H2	Exp Value N2	Exp Value T2	0	IonScore I2	IonScore O2	IonScore U2	0	Exp Value I2	Exp Value O2	Exp Value U2	IonScore J2	IonScore P2	IonScore V2	Exp Value J2	Exp Value P2	Exp Value V2	IonScore K2	IonScore Q2	IonScore W2
0	LFGEIAER	1	1	WP_000542274.1	0	934.5	0	0	311.5	0	0	0	0	0	0	0	0	0	0	0	0	0	High	High	0	0	38.76	23.5	20.7533	0	0.00265434	0.0891162	0.0305902	0	0	43.21	14.4033	0	0	0.000952701	0	30.01	38.33	0	0.0199047	0.0029306	0	0	40.76
0	NVEILNEDETTQTALQK	1	1	WP_000542274.1	0	1945.97	0	0	648.656	0	0	0	0	0	0	0	0	0	0	0	0	0	0	0	0	0	0	0	0	0	0	0	0	0	0	29.5	9.83333	0	0	0.022385	0	0	0	0	0	0	0	0	26.14
0	RGDGAESVIIELV	1	1	WP_000542274.1	0	1357.73	0	0	452.576	0	0	0	0	0	0	0	0	0	0	0	0	0	0	0	0	0	0	0	0	0	0	0	0	0	0	0	0	0	0	0	0	0	25.24	0	0	0.0596976	0	0	34.71
WP_001080824.1	MULTISPECIES: 50S ribosomal protein L5	1	1	1	20.2537	0	0	0	0	0	0	0	0	0	0	0	0	0	0	0	0	0	1	1	0.666667	0	0	0	0	1	1	1	1	1	1	0	0.666667	0	0	0	0	0	0	0	0	0	0	0	0
0	Sequence	# Proteins	# Protein Groups	Protein Group Accessions	Modifications	MH+ [Da]	A2	G2	0	M2	S2	IonScore G2	0	IonScore M2	IonScore S2	Exp Value G2	0	Exp Value M2	Exp Value S2	B2	0	H2	N2	T2	0	IonScore H2	IonScore N2	IonScore T2	0	Exp Value H2	Exp Value N2	Exp Value T2	0	IonScore I2	IonScore O2	IonScore U2	0	Exp Value I2	Exp Value O2	Exp Value U2	IonScore J2	IonScore P2	IonScore V2	Exp Value J2	Exp Value P2	Exp Value V2	IonScore K2	IonScore Q2	IonScore W2
0	GNYTLGVK	1	1	WP_001080824.1	0	851.461	0	0	283.82	0	High	0	0	0	36.79	0	12.2633	0	0.00417789	0	0.00139263	0	High	High	0	0	40.55	34.34	24.9633	0	0.00175775	0.0073444	0.00303405	0	21.9	30.14	17.3467	0	0.128812	0.0193178	0	0	33.43	0	0	0.00905642	0	0	33.98
WP_000268484.1	MULTISPECIES: 30S ribosomal protein S2	1	5	5	29.0762	0	0	0	0	0	0	0	0	0	0	0	0	0	0	0	0	0	2	0	0.666667	0	0	0	0	1	3	1	1.66667	4	3	0	2.33333	0	0	0	0	0	0	0	0	0	0	0	0
0	Sequence	# Proteins	# Protein Groups	Protein Group Accessions	Modifications	MH+ [Da]	A2	G2	0	M2	S2	IonScore G2	0	IonScore M2	IonScore S2	Exp Value G2	0	Exp Value M2	Exp Value S2	B2	0	H2	N2	T2	0	IonScore H2	IonScore N2	IonScore T2	0	Exp Value H2	Exp Value N2	Exp Value T2	0	IonScore I2	IonScore O2	IonScore U2	0	Exp Value I2	Exp Value O2	Exp Value U2	IonScore J2	IonScore P2	IonScore V2	Exp Value J2	Exp Value P2	Exp Value V2	IonScore K2	IonScore Q2	IonScore W2
0	AGQFYINQR	1	1	WP_000268484.1	0	1096.56	0	0	365.519	0	0	0	0	0	0	0	0	0	0	0	0	0	0	High	0	0	0	40.78	13.5933	0	0	0.00166708	0.000555693	0	0	0	0	0	0	0	0	0	32.49	0	0	0.0112449	0	0	30.54
0	KVDEAYNFLK	1	1	WP_000268484.1	0	1226.64	0	0	408.881	0	0	0	0	0	0	0	0	0	0	0	0	0	0	0	0	0	0	0	0	0	0	0	0	0	0	0	0	0	0	0	0	0	23.08	0	0	0.098165	0	0	0
0	NGIYIIDLQK	1	1	WP_000268484.1	0	1176.66	0	0	392.221	0	0	0	0	0	0	0	0	0	0	0	0	0	0	High	0	0	0	24.2	8.06667	0	0	0.0758502	0.0252834	0	0	0	0	0	0	0	0	0	33.87	0	0	0.00818383	0	0	23.73
0	QAQESVKSEAER	1	1	WP_000268484.1	0	1361.66	0	0	453.888	0	0	0	0	0	0	0	0	0	0	0	0	0	High	0	0	0	38.54	0	12.8467	0	0.00279226	0	0.000930755	0	0	0	0	0	0	0	0	0	0	0	0	0	0	0	0
0	QVSEDGGQVLFVGTK	1	1	WP_000268484.1	0	1563.8	0	0	521.267	0	High	0	0	0	29.62	0	9.87333	0	0.0217749	0	0.00725831	0	High	High	0	0	29.44	75.28	34.9067	0	0.0226964	5.91502e-07	0.00756566	0	0	84.47	28.1567	0	0	7.12782e-08	0	0	79.48	0	0	2.24883e-07	0	0	65.6
WP_000634175.1	MULTISPECIES: universal stress protein UspA	1	4	4	18.4635	0	0	0	0	0	0	0	0	0	0	0	0	0	0	0	0	0	1	0	0.333333	2	0	1	1	1	2	3	2	4	3	1	2.66667	0	0	0	0	0	0	0	0	0	0	0	0
0	Sequence	# Proteins	# Protein Groups	Protein Group Accessions	Modifications	MH+ [Da]	A2	G2	0	M2	S2	IonScore G2	0	IonScore M2	IonScore S2	Exp Value G2	0	Exp Value M2	Exp Value S2	B2	0	H2	N2	T2	0	IonScore H2	IonScore N2	IonScore T2	0	Exp Value H2	Exp Value N2	Exp Value T2	0	IonScore I2	IonScore O2	IonScore U2	0	Exp Value I2	Exp Value O2	Exp Value U2	IonScore J2	IonScore P2	IonScore V2	Exp Value J2	Exp Value P2	Exp Value V2	IonScore K2	IonScore Q2	IonScore W2
0	FIVGSVSESIVR	1	1	WP_000634175.1	0	1292.72	0	0	430.907	0	0	0	0	0	0	0	0	0	0	0	0	0	0	High	0	0	0	56.89	18.9633	0	0	4.08279e-05	1.36093e-05	0	0	39.35	13.1167	0	0	0.00231716	0	45.09	56.48	0	0.000617955	4.48701e-05	0	0	53.55
0	LTIVNVIDSR	1	1	WP_000634175.1	0	1129.66	0	0	376.552	0	High	0	0	0	43.08	0	14.36	0	0.00098165	0	0.000327217	0	High	High	0	0	38.88	83.86	40.9133	0	0.002582	8.2027e-08	0.000860695	0	0	68.59	22.8633	0	0	2.7603e-06	0	58.45	67.16	0	2.85073e-05	3.83669e-06	0	0	64.59
0	TEELPADFQPQVATTQLR	1	1	WP_000634175.1	0	2044.04	0	0	681.347	0	0	0	0	0	0	0	0	0	0	0	0	0	0	0	0	0	0	0	0	0	0	0	0	0	0	31.11	10.37	0	0	0.015451	0	0	22.07	0	0	0.123867	0	0	0
0	TYSSYEVYDAQFTEK	1	1	WP_000634175.1	0	1830.8	0	0	610.268	0	0	0	0	0	0	0	0	0	0	0	0	0	0	0	0	0	0	0	0	0	0	0	0	0	0	0	0	0	0	0	0	0	32.5	0	0	0.0112191	0	0	44.37
WP_000506531.1	MULTISPECIES: preprotein translocase subunit SecA	1	10	10	95.9003	0	0	0	0	0	0	0	0	0	0	0	0	0	0	0	0	0	0	1	0.333333	3	0	0	1	2	5	7	4.66667	9	7	0	5.33333	0	0	0	0	0	0	0	0	0	0	0	0
0	Sequence	# Proteins	# Protein Groups	Protein Group Accessions	Modifications	MH+ [Da]	A2	G2	0	M2	S2	IonScore G2	0	IonScore M2	IonScore S2	Exp Value G2	0	Exp Value M2	Exp Value S2	B2	0	H2	N2	T2	0	IonScore H2	IonScore N2	IonScore T2	0	Exp Value H2	Exp Value N2	Exp Value T2	0	IonScore I2	IonScore O2	IonScore U2	0	Exp Value I2	Exp Value O2	Exp Value U2	IonScore J2	IonScore P2	IonScore V2	Exp Value J2	Exp Value P2	Exp Value V2	IonScore K2	IonScore Q2	IonScore W2
0	EIIYNER	1	1	WP_000506531.1	0	936.479	0	0	312.16	0	High	0	0	0	19.98	0	6.66	0	0.200427	0	0.0668091	0	0	High	0	0	0	30.19	10.0633	0	0	0.0190966	0.00636554	0	25.93	20.41	15.4467	0	0.050928	0.181533	0	0	29.22	0	0	0.0238757	0	0	23.89
0	ILEYDEVLR	1	1	WP_000506531.1	0	1149.61	0	0	383.203	0	0	0	0	0	0	0	0	0	0	0	0	0	0	0	0	0	0	0	0	0	0	0	0	0	0	23.59	7.86333	0	0	0.0872884	0	0	38.31	0	0	0.00294413	0	0	38.73
0	ILPEAYALVR	1	1	WP_000506531.1	0	1144.67	0	0	381.557	0	0	0	0	0	0	0	0	0	0	0	0	0	0	0	0	0	0	0	0	0	0	0	0	0	0	0	0	0	0	0	0	0	38.79	0	0	0.00263607	0	0	0
0	LGLDDSTPIESK	1	1	WP_000506531.1	0	1274.65	0	0	424.882	0	0	0	0	0	0	0	0	0	0	0	0	0	0	High	0	0	0	22.81	7.60333	0	0	0.104462	0.0348205	0	0	41.56	13.8533	0	0	0.00139302	0	21.71	25.25	0	0.134573	0.0595603	0	0	0
0	NDKSDLIYISQK	1	1	WP_000506531.1	0	1423.74	0	0	474.581	0	0	0	0	0	0	0	0	0	0	0	0	0	0	0	0	0	0	0	0	0	0	0	0	0	0	0	0	0	0	0	0	0	18.62	0	0	0.27413	0	0	0
0	RIDDQLR	1	1	WP_000506531.1	0	915.5	0	0	305.167	0	0	0	0	0	0	0	0	0	0	0	0	0	0	0	0	0	0	0	0	0	0	0	0	0	0	0	0	0	0	0	0	0	29.61	0	0	0.0218251	0	0	17.42
0	SVVQVEDNIER	1	1	WP_000506531.1	0	1287.65	0	0	429.218	0	0	0	0	0	0	0	0	0	0	0	0	0	0	High	0	0	0	61.58	20.5267	0	0	1.38662e-05	4.62206e-06	0	0	61.87	20.6233	0	0	1.29705e-05	0	44.96	0	0	0.000636732	0	0	0	58.23
0	TAILTDEEIR	1	1	WP_000506531.1	0	1160.61	0	0	386.871	0	0	0	0	0	0	0	0	0	0	0	0	0	0	High	0	0	0	56.06	18.6867	0	0	4.94261e-05	1.64754e-05	0	0	62.82	20.94	0	0	1.04221e-05	0	50.86	57.28	0	0.000163665	3.73213e-05	0	0	63.2
0	TPLIISGEAEK	1	1	WP_000506531.1	0	1157.64	0	0	385.88	0	High	0	0	0	35	0	11.6667	0	0.00630894	0	0.00210298	0	0	0	0	0	0	0	0	0	0	0	0	0	0	50.28	16.76	0	0	0.00018705	0	0	45.68	0	0	0.000539457	0	0	38.99
0	VEGNNFDAR	1	1	WP_000506531.1	0	1021.47	0	0	340.49	0	0	0	0	0	0	0	0	0	0	0	0	0	0	High	0	0	0	21.7	7.23333	0	0	0.134883	0.0449609	0	0	21.78	7.26	0	0	0.132421	0	0	30.34	0	0	0.0184483	0	0	25.8
WP_001206093.1	MULTISPECIES: aldehyde dehydrogenase family protein	1	4	4	51.9366	0	0	0	0	0	0	0	0	0	0	0	0	0	0	0	0	0	0	0	0	1	0	0	0.333333	1	3	4	2.66667	4	3	0	2.33333	0	0	0	0	0	0	0	0	0	0	0	0
0	Sequence	# Proteins	# Protein Groups	Protein Group Accessions	Modifications	MH+ [Da]	A2	G2	0	M2	S2	IonScore G2	0	IonScore M2	IonScore S2	Exp Value G2	0	Exp Value M2	Exp Value S2	B2	0	H2	N2	T2	0	IonScore H2	IonScore N2	IonScore T2	0	Exp Value H2	Exp Value N2	Exp Value T2	0	IonScore I2	IonScore O2	IonScore U2	0	Exp Value I2	Exp Value O2	Exp Value U2	IonScore J2	IonScore P2	IonScore V2	Exp Value J2	Exp Value P2	Exp Value V2	IonScore K2	IonScore Q2	IonScore W2
0	DALDNYEFEER	1	1	WP_001206093.1	0	1400.59	0	0	466.865	0	0	0	0	0	0	0	0	0	0	0	0	0	0	High	0	0	0	52.74	17.58	0	0	0.000106159	3.53863e-05	0	0	53.02	17.6733	0	0	9.95306e-05	0	0	49.3	0	0	0.000234399	0	0	0
0	EDGTQVGPIISK	1	1	WP_001206093.1	0	1243.65	0	0	414.551	0	High	0	0	0	32.45	0	10.8167	0	0.011349	0	0.00378299	0	0	High	0	0	0	34.13	11.3767	0	0	0.00770826	0.00256942	0	0	31.63	10.5433	0	0	0.0137074	0	31.97	32.47	0	0.0126753	0.0112968	0	0	35.31
0	RGDDLVVK	1	1	WP_001206093.1	0	901.509	0	0	300.503	0	0	0	0	0	0	0	0	0	0	0	0	0	0	0	0	0	0	0	0	0	0	0	0	0	0	21.05	7.01667	0	0	0.156659	0	0	18.09	0	0	0.309711	0	0	17.63
0	SIEAGTVEINEAGR	1	1	WP_001206093.1	0	1445.72	0	0	481.907	0	0	0	0	0	0	0	0	0	0	0	0	0	0	High	0	0	0	70.69	23.5633	0	0	1.70199e-06	5.67329e-07	0	0	65.1	21.7	0	0	6.16533e-06	0	0	79.8	0	0	2.08909e-07	0	0	71.13
WP_000974882.1	ATP synthase subunit alpha	1	9	9	54.5364	0	0	0	0	0	0	0	0	0	0	0	0	0	0	0	0	0	0	0	0	1	0	0	0.333333	2	8	9	6.33333	9	9	1	6.33333	0	0	0	0	0	0	0	0	0	0	0	0
0	Sequence	# Proteins	# Protein Groups	Protein Group Accessions	Modifications	MH+ [Da]	A2	G2	0	M2	S2	IonScore G2	0	IonScore M2	IonScore S2	Exp Value G2	0	Exp Value M2	Exp Value S2	B2	0	H2	N2	T2	0	IonScore H2	IonScore N2	IonScore T2	0	Exp Value H2	Exp Value N2	Exp Value T2	0	IonScore I2	IonScore O2	IonScore U2	0	Exp Value I2	Exp Value O2	Exp Value U2	IonScore J2	IonScore P2	IonScore V2	Exp Value J2	Exp Value P2	Exp Value V2	IonScore K2	IonScore Q2	IonScore W2
0	AEEISALLR	1	1	WP_000974882.1	0	1001.56	0	0	333.855	0	0	0	0	0	0	0	0	0	0	0	0	0	0	High	0	0	0	36.63	12.21	0	0	0.00433468	0.00144489	0	0	53.33	17.7767	0	0	9.26737e-05	0	0	56.54	0	0	4.42544e-05	0	0	50.56
0	AIDALVPIGR	1	1	WP_000974882.1	0	1024.62	0	0	341.538	0	High	0	0	0	35.19	0	11.73	0	0.00603888	0	0.00201296	0	0	High	0	0	0	46.09	15.3633	0	0	0.000490859	0.00016362	0	0	35.55	11.85	0	0	0.00555849	0	46.26	45.61	0	0.000472016	0.000548222	0	0	45.56
0	AIKAEEISALLR	1	1	WP_000974882.1	0	1313.78	0	0	437.926	0	0	0	0	0	0	0	0	0	0	0	0	0	0	0	0	0	0	0	0	0	0	0	0	0	0	36.38	12.1267	0	0	0.00459152	0	0	26.34	0	0	0.0463401	0	0	37.6
0	ELIIGDR	1	1	WP_000974882.1	0	815.463	0	0	271.821	0	High	0	0	0	35.08	0	11.6933	0	0.00619379	0	0.0020646	0	0	High	0	0	0	47.92	15.9733	0	0	0.000322075	0.000107358	0	0	47.86	15.9533	0	0	0.000326555	0	0	47.84	0	0	0.000328062	0	0	47.87
0	ELSLLLR	1	1	WP_000974882.1	0	843.53	0	0	281.177	0	0	0	0	0	0	0	0	0	0	0	0	0	0	High	0	0	0	38.88	12.96	0	0	0.002582	0.000860667	0	0	29.52	9.84	0	0	0.0222821	0	0	34.18	0	0	0.00762003	0	0	33.56
0	IMEVPVGEELIGR	1	1	WP_000974882.1	M2(Oxidation)	1457.76	0	0	485.921	0	0	0	0	0	0	0	0	0	0	0	0	0	0	High	0	0	0	23.26	7.75333	0	0	0.0941795	0.0313932	0	0	0	0	0	0	0	0	0	16.58	0	0	0.438487	0	0	28.03
0	IMEVPVGEELIGR	1	1	WP_000974882.1	0	1441.77	0	0	480.591	0	0	0	0	0	0	0	0	0	0	0	0	0	0	0	0	0	0	0	0	0	0	0	0	0	0	23.69	7.89667	0	0	0.0853015	0	0	0	0	0	0	0	0	23.68
0	KSVDEPLQTGIK	1	1	WP_000974882.1	0	1314.73	0	0	438.242	0	0	0	0	0	0	0	0	0	0	0	0	0	0	High	0	0	0	28.17	9.39	0	0	0.0304058	0.0101353	0	0	32.97	10.99	0	0	0.0100683	0	0	26.54	0	0	0.0442544	0	0	23.94
0	SVDEPLQTGIK	1	1	WP_000974882.1	0	1186.63	0	0	395.544	0	0	0	0	0	0	0	0	0	0	0	0	0	0	High	0	0	0	36.91	12.3033	0	0	0.00406403	0.00135468	0	0	49.59	16.53	0	0	0.000219259	0	0	49.26	0	0	0.000236568	0	0	39.6
0	VVNPLGQPIDGQGPINTTK	1	1	WP_000974882.1	0	1948.05	0	0	649.35	0	0	0	0	0	0	0	0	0	0	0	0	0	0	High	0	0	0	29.25	9.75	0	0	0.0237114	0.00790379	0	0	42.23	14.0767	0	0	0.00119387	0	0	40.75	0	0	0.00167864	0	0	27.96
WP_000183771.1	MULTISPECIES: diacetyl reductase ((S)-acetoin forming)	1	4	4	27.1988	0	0	0	0	0	0	0	0	0	0	0	0	0	0	0	0	0	0	0	0	1	0	0	0.333333	0	0	3	1	4	3	0	2.33333	0	0	0	0	0	0	0	0	0	0	0	0
0	Sequence	# Proteins	# Protein Groups	Protein Group Accessions	Modifications	MH+ [Da]	A2	G2	0	M2	S2	IonScore G2	0	IonScore M2	IonScore S2	Exp Value G2	0	Exp Value M2	Exp Value S2	B2	0	H2	N2	T2	0	IonScore H2	IonScore N2	IonScore T2	0	Exp Value H2	Exp Value N2	Exp Value T2	0	IonScore I2	IonScore O2	IonScore U2	0	Exp Value I2	Exp Value O2	Exp Value U2	IonScore J2	IonScore P2	IonScore V2	Exp Value J2	Exp Value P2	Exp Value V2	IonScore K2	IonScore Q2	IonScore W2
0	ADVSNRDDVFNAVR	1	1	WP_000183771.1	0	1577.77	0	0	525.923	0	0	0	0	0	0	0	0	0	0	0	0	0	0	0	0	0	0	0	0	0	0	0	0	0	0	22.25	7.41667	0	0	0.118838	0	21.35	28.98	0	0.146203	0.0252323	0	0	27.53
0	DDVFNAVR	1	1	WP_000183771.1	0	935.457	0	0	311.819	0	0	0	0	0	0	0	0	0	0	0	0	0	0	0	0	0	0	0	0	0	0	0	0	0	0	0	0	0	0	0	0	0	22.61	0	0	0.109385	0	0	19.94
0	VALVTGGAQGIGFK	1	1	WP_000183771.1	0	1317.76	0	0	439.252	0	0	0	0	0	0	0	0	0	0	0	0	0	0	0	0	0	0	0	0	0	0	0	0	0	0	32.05	10.6833	0	0	0.0124439	0	0	32.19	0	0	0.0120492	0	0	0
0	VAVVDFNEEGAK	1	1	WP_000183771.1	0	1277.64	0	0	425.88	0	0	0	0	0	0	0	0	0	0	0	0	0	0	0	0	0	0	0	0	0	0	0	0	0	0	88.65	29.55	0	0	2.72243e-08	0	0	68.84	0	0	2.60589e-06	0	0	102.99
WP_000165530.1	MULTISPECIES: ribosome biogenesis GTPase Der	1	2	2	48.9492	0	0	0	0	0	0	0	0	0	0	0	0	0	0	0	0	0	0	0	0	1	0	0	0.333333	1	2	2	1.66667	1	2	0	1	0	0	0	0	0	0	0	0	0	0	0	0
0	Sequence	# Proteins	# Protein Groups	Protein Group Accessions	Modifications	MH+ [Da]	A2	G2	0	M2	S2	IonScore G2	0	IonScore M2	IonScore S2	Exp Value G2	0	Exp Value M2	Exp Value S2	B2	0	H2	N2	T2	0	IonScore H2	IonScore N2	IonScore T2	0	Exp Value H2	Exp Value N2	Exp Value T2	0	IonScore I2	IonScore O2	IonScore U2	0	Exp Value I2	Exp Value O2	Exp Value U2	IonScore J2	IonScore P2	IonScore V2	Exp Value J2	Exp Value P2	Exp Value V2	IonScore K2	IonScore Q2	IonScore W2
0	VIVSNVAGTTR	1	1	WP_000165530.1	0	1116.64	0	0	372.213	0	High	0	0	0	32.14	0	10.7133	0	0.0121887	0	0.00406289	0	0	High	0	0	0	59.21	19.7367	0	0	2.39308e-05	7.97692e-06	0	0	58.98	19.66	0	0	2.52323e-05	0	0	49.97	0	0	0.000200889	0	0	49.78
0	VSIVEDTPGVTR	1	1	WP_000165530.1	0	1272.68	0	0	424.228	0	0	0	0	0	0	0	0	0	0	0	0	0	0	High	0	0	0	36.35	12.1167	0	0	0.00462335	0.00154112	0	0	39.14	13.0467	0	0	0.00243196	0	36.1	0	0	0.0048973	0	0	0	39.11
WP_000260117.1	MULTISPECIES: dihydrolipoyl dehydrogenase	1	4	4	49.4205	0	0	0	0	0	0	0	0	0	0	0	0	0	0	0	0	0	0	0	0	1	0	0	0.333333	0	1	2	1	4	2	0	2	0	0	0	0	0	0	0	0	0	0	0	0
0	Sequence	# Proteins	# Protein Groups	Protein Group Accessions	Modifications	MH+ [Da]	A2	G2	0	M2	S2	IonScore G2	0	IonScore M2	IonScore S2	Exp Value G2	0	Exp Value M2	Exp Value S2	B2	0	H2	N2	T2	0	IonScore H2	IonScore N2	IonScore T2	0	Exp Value H2	Exp Value N2	Exp Value T2	0	IonScore I2	IonScore O2	IonScore U2	0	Exp Value I2	Exp Value O2	Exp Value U2	IonScore J2	IonScore P2	IonScore V2	Exp Value J2	Exp Value P2	Exp Value V2	IonScore K2	IonScore Q2	IonScore W2
0	ALSLDDTNGFVK	1	1	WP_000260117.1	0	1279.65	0	0	426.551	0	0	0	0	0	0	0	0	0	0	0	0	0	0	High	0	0	0	21.91	7.30333	0	0	0.128516	0.0428386	0	0	26.6	8.86667	0	0	0.0436472	0	37.34	83.5	0	0.00368092	8.91162e-08	0	0	77.59
0	GEAYFVDNNSLR	1	1	WP_000260117.1	0	1384.65	0	0	461.549	0	0	0	0	0	0	0	0	0	0	0	0	0	0	0	0	0	0	0	0	0	0	0	0	0	0	0	0	0	0	0	0	0	39.97	0	0	0.00200889	0	0	0
0	RPNTDELGLEELGVK	1	1	WP_000260117.1	0	1669.87	0	0	556.624	0	0	0	0	0	0	0	0	0	0	0	0	0	0	0	0	0	0	0	0	0	0	0	0	0	0	20.27	6.75667	0	0	0.187481	0	0	36.3	0	0	0.00467688	0	0	38.56
0	TIEADYVLVTVGR	1	1	WP_000260117.1	0	1435.78	0	0	478.592	0	0	0	0	0	0	0	0	0	0	0	0	0	0	0	0	0	0	0	0	0	0	0	0	0	0	0	0	0	0	0	0	0	53.23	0	0	9.48324e-05	0	0	0
WP_000201385.1	elongation factor Ts	1	3	3	32.4157	0	0	0	0	0	0	0	0	0	0	0	0	0	0	0	0	0	0	0	0	1	0	0	0.333333	0	3	2	1.66667	2	3	0	1.66667	0	0	0	0	0	0	0	0	0	0	0	0
0	Sequence	# Proteins	# Protein Groups	Protein Group Accessions	Modifications	MH+ [Da]	A2	G2	0	M2	S2	IonScore G2	0	IonScore M2	IonScore S2	Exp Value G2	0	Exp Value M2	Exp Value S2	B2	0	H2	N2	T2	0	IonScore H2	IonScore N2	IonScore T2	0	Exp Value H2	Exp Value N2	Exp Value T2	0	IonScore I2	IonScore O2	IonScore U2	0	Exp Value I2	Exp Value O2	Exp Value U2	IonScore J2	IonScore P2	IonScore V2	Exp Value J2	Exp Value P2	Exp Value V2	IonScore K2	IonScore Q2	IonScore W2
0	EENFADEVK	1	1	WP_000201385.1	0	1080.48	0	0	360.161	0	0	0	0	0	0	0	0	0	0	0	0	0	0	High	0	0	0	19.26	6.42	0	0	0.236568	0.0788561	0	0	0	0	0	0	0	0	0	32.94	0	0	0.0101381	0	0	31.25
0	QQALNEGKPENIVEK	1	1	WP_000201385.1	0	1696.88	0	0	565.628	0	0	0	0	0	0	0	0	0	0	0	0	0	0	High	0	0	0	14.94	4.98	0	0	0.639671	0.213224	0	0	18.5	6.16667	0	0	0.28181	0	0	0	0	0	0	0	0	13.4
0	YVSSEQVSEEEINHER	1	1	WP_000201385.1	0	1934.87	0	0	644.957	0	0	0	0	0	0	0	0	0	0	0	0	0	0	High	0	0	0	26.78	8.92667	0	0	0.0418752	0.0139584	0	0	24.89	8.29667	0	0	0.0647078	0	29.54	47.9	0	0.0221797	0.000323561	0	0	24.95
WP_000933195.1	MULTISPECIES: enoyl-[acyl-carrier-protein] reductase FabI	1	3	3	27.9746	0	0	0	0	0	0	0	0	0	0	0	0	0	0	0	0	0	0	0	0	1	0	0	0.333333	0	2	2	1.33333	3	2	0	1.66667	0	0	0	0	0	0	0	0	0	0	0	0
0	Sequence	# Proteins	# Protein Groups	Protein Group Accessions	Modifications	MH+ [Da]	A2	G2	0	M2	S2	IonScore G2	0	IonScore M2	IonScore S2	Exp Value G2	0	Exp Value M2	Exp Value S2	B2	0	H2	N2	T2	0	IonScore H2	IonScore N2	IonScore T2	0	Exp Value H2	Exp Value N2	Exp Value T2	0	IonScore I2	IonScore O2	IonScore U2	0	Exp Value I2	Exp Value O2	Exp Value U2	IonScore J2	IonScore P2	IonScore V2	Exp Value J2	Exp Value P2	Exp Value V2	IonScore K2	IonScore Q2	IonScore W2
0	NVDQVEVGK	1	1	WP_000933195.1	0	987.51	0	0	329.17	0	0	0	0	0	0	0	0	0	0	0	0	0	0	High	0	0	0	22.38	7.46	0	0	0.115334	0.0384446	0	0	30.12	10.04	0	0	0.0194069	0	0	23.49	0	0	0.0893216	0	0	21.6
0	VLDQLGAK	1	1	WP_000933195.1	0	843.494	0	0	281.165	0	0	0	0	0	0	0	0	0	0	0	0	0	0	0	0	0	0	0	0	0	0	0	0	0	0	0	0	0	0	0	0	0	39.71	0	0	0.00213283	0	0	0
0	VNAISAGPIR	1	1	WP_000933195.1	0	997.58	0	0	332.527	0	0	0	0	0	0	0	0	0	0	0	0	0	0	High	0	0	0	59.24	19.7467	0	0	2.3766e-05	7.92201e-06	0	0	56.66	18.8867	0	0	4.30484e-05	0	37.94	57.46	0	0.00320595	3.58061e-05	0	0	51.92
WP_000417369.1	MULTISPECIES: glycerol kinase	1	4	4	55.5908	0	0	0	0	0	0	0	0	0	0	0	0	0	0	0	0	0	0	0	0	1	0	0	0.333333	0	1	4	1.66667	3	4	0	2.33333	0	0	0	0	0	0	0	0	0	0	0	0
0	Sequence	# Proteins	# Protein Groups	Protein Group Accessions	Modifications	MH+ [Da]	A2	G2	0	M2	S2	IonScore G2	0	IonScore M2	IonScore S2	Exp Value G2	0	Exp Value M2	Exp Value S2	B2	0	H2	N2	T2	0	IonScore H2	IonScore N2	IonScore T2	0	Exp Value H2	Exp Value N2	Exp Value T2	0	IonScore I2	IonScore O2	IonScore U2	0	Exp Value I2	Exp Value O2	Exp Value U2	IonScore J2	IonScore P2	IonScore V2	Exp Value J2	Exp Value P2	Exp Value V2	IonScore K2	IonScore Q2	IonScore W2
0	AAHITDYSNASR	1	1	WP_000417369.1	0	1305.62	0	0	435.206	0	0	0	0	0	0	0	0	0	0	0	0	0	0	0	0	0	0	0	0	0	0	0	0	0	0	35.19	11.73	0	0	0.00603888	0	0	0	0	0	0	0	0	19.66
0	ADQIAGIGITNQR	1	1	WP_000417369.1	0	1356.72	0	0	452.241	0	0	0	0	0	0	0	0	0	0	0	0	0	0	0	0	0	0	0	0	0	0	0	0	0	0	38.28	12.76	0	0	0.00296453	0	0	49.38	0	0	0.000230121	0	0	23.85
0	DSGIDVQSLR	1	1	WP_000417369.1	0	1089.55	0	0	363.184	0	0	0	0	0	0	0	0	0	0	0	0	0	0	High	0	0	0	26.5	8.83333	0	0	0.0446639	0.014888	0	0	22.45	7.48333	0	0	0.11349	0	33.27	28.86	0	0.00939629	0.0259392	0	0	44.2
0	GEIAGVAQR	1	1	WP_000417369.1	0	900.49	0	0	300.163	0	0	0	0	0	0	0	0	0	0	0	0	0	0	0	0	0	0	0	0	0	0	0	0	0	0	25.08	8.36	0	0	0.0619379	0	0	30.7	0	0	0.0169807	0	0	28.42
WP_000358006.1	MULTISPECIES: UDP-N-acetylglucosamine 1-carboxyvinyltransferase	1	2	2	44.9677	0	0	0	0	0	0	0	0	0	0	0	0	0	0	0	0	0	0	0	0	1	0	0	0.333333	0	2	2	1.33333	0	2	0	0.666667	0	0	0	0	0	0	0	0	0	0	0	0
0	Sequence	# Proteins	# Protein Groups	Protein Group Accessions	Modifications	MH+ [Da]	A2	G2	0	M2	S2	IonScore G2	0	IonScore M2	IonScore S2	Exp Value G2	0	Exp Value M2	Exp Value S2	B2	0	H2	N2	T2	0	IonScore H2	IonScore N2	IonScore T2	0	Exp Value H2	Exp Value N2	Exp Value T2	0	IonScore I2	IonScore O2	IonScore U2	0	Exp Value I2	Exp Value O2	Exp Value U2	IonScore J2	IonScore P2	IonScore V2	Exp Value J2	Exp Value P2	Exp Value V2	IonScore K2	IonScore Q2	IonScore W2
0	AEGELQPVDIK	1	1	WP_000358006.1	0	1198.63	0	0	399.544	0	0	0	0	0	0	0	0	0	0	0	0	0	0	High	0	0	0	40.18	13.3933	0	0	0.00191406	0.000638021	0	0	38.1	12.7	0	0	0.00308999	0	42.74	0	0	0.00106159	0	0	0	23.72
0	QLGADIER	1	1	WP_000358006.1	0	901.473	0	0	300.491	0	0	0	0	0	0	0	0	0	0	0	0	0	0	High	0	0	0	34.71	11.57	0	0	0.00674461	0.0022482	0	0	36.48	12.16	0	0	0.00448701	0	0	0	0	0	0	0	0	34.58
WP_001137495.1	MULTISPECIES: 30S ribosomal protein S7 [Bacilli]	1	3	3	17.7835	0	0	0	0	0	0	0	0	0	0	0	0	0	0	0	0	0	0	0	0	1	0	0	0.333333	0	2	2	1.33333	2	3	0	1.66667	0	0	0	0	0	0	0	0	0	0	0	0
0	Sequence	# Proteins	# Protein Groups	Protein Group Accessions	Modifications	MH+ [Da]	A2	G2	0	M2	S2	IonScore G2	0	IonScore M2	IonScore S2	Exp Value G2	0	Exp Value M2	Exp Value S2	B2	0	H2	N2	T2	0	IonScore H2	IonScore N2	IonScore T2	0	Exp Value H2	Exp Value N2	Exp Value T2	0	IonScore I2	IonScore O2	IonScore U2	0	Exp Value I2	Exp Value O2	Exp Value U2	IonScore J2	IonScore P2	IonScore V2	Exp Value J2	Exp Value P2	Exp Value V2	IonScore K2	IonScore Q2	IonScore W2
0	ILYSAFDLVEQR	1	1	WP_001137495.1	0	1453.77	0	0	484.588	0	0	0	0	0	0	0	0	0	0	0	0	0	0	0	0	0	0	0	0	0	0	0	0	0	0	0	0	0	0	0	0	0	0	0	0	0	0	0	48.51
0	LANEILDAANNTGGAVK	1	1	WP_001137495.1	0	1670.87	0	0	556.958	0	0	0	0	0	0	0	0	0	0	0	0	0	0	High	0	0	0	15.59	5.19667	0	0	0.550753	0.183584	0	0	26.13	8.71	0	0	0.0486359	0	21.69	44.28	0	0.135194	0.000744658	0	0	28.66
0	VGGSNYQVPVEVRPER	1	1	WP_001137495.1	0	1785.92	0	0	595.307	0	0	0	0	0	0	0	0	0	0	0	0	0	0	High	0	0	0	38.63	12.8767	0	0	0.002735	0.000911665	0	0	32.34	10.78	0	0	0.0116401	0	0	33.24	0	0	0.00946143	0	0	30.1
WP_000178881.1	MULTISPECIES: 30S ribosomal protein S8	1	4	4	14.822	0	0	0	0	0	0	0	0	0	0	0	0	0	0	0	0	0	0	0	0	1	0	0	0.333333	1	4	4	3	2	4	0	2	0	0	0	0	0	0	0	0	0	0	0	0
0	Sequence	# Proteins	# Protein Groups	Protein Group Accessions	Modifications	MH+ [Da]	A2	G2	0	M2	S2	IonScore G2	0	IonScore M2	IonScore S2	Exp Value G2	0	Exp Value M2	Exp Value S2	B2	0	H2	N2	T2	0	IonScore H2	IonScore N2	IonScore T2	0	Exp Value H2	Exp Value N2	Exp Value T2	0	IonScore I2	IonScore O2	IonScore U2	0	Exp Value I2	Exp Value O2	Exp Value U2	IonScore J2	IonScore P2	IonScore V2	Exp Value J2	Exp Value P2	Exp Value V2	IonScore K2	IonScore Q2	IonScore W2
0	EIAEILK	1	1	WP_000178881.1	0	815.487	0	0	271.829	0	0	0	0	0	0	0	0	0	0	0	0	0	0	High	0	0	0	35.16	11.72	0	0	0.00608074	0.00202691	0	0	35.85	11.95	0	0	0.00518748	0	0	35.7	0	0	0.00536978	0	0	23.86
0	LELPASNIK	1	1	WP_000178881.1	0	984.573	0	0	328.191	0	0	0	0	0	0	0	0	0	0	0	0	0	0	High	0	0	0	22.87	7.62333	0	0	0.103028	0.0343428	0	0	30.62	10.2067	0	0	0.0172964	0	0	0	0	0	0	0	0	19.21
0	NVEYVEDDK	1	1	WP_000178881.1	0	1110.49	0	0	370.165	0	0	0	0	0	0	0	0	0	0	0	0	0	0	High	0	0	0	56.49	18.83	0	0	4.47669e-05	1.49223e-05	0	0	56.37	18.79	0	0	4.60211e-05	0	0	31.27	0	0	0.0148921	0	0	56.35
0	NVEYVEDDKQGVLR	1	1	WP_000178881.1	0	1663.82	0	0	554.608	0	High	0	0	0	57.3	0	19.1	0	3.71498e-05	0	1.23833e-05	0	0	High	0	0	0	52.81	17.6033	0	0	0.000104462	3.48205e-05	0	0	52.32	17.44	0	0	0.000116938	0	34.48	0	0	0.00711142	0	0	0	52.25
WP_001790547.1	MULTISPECIES: 30S ribosomal protein S9	1	1	1	14.6068	0	0	0	0	0	0	0	0	0	0	0	0	0	0	0	0	0	0	0	0	1	0	0	0.333333	0	1	1	0.666667	1	1	0	0.666667	0	0	0	0	0	0	0	0	0	0	0	0
0	Sequence	# Proteins	# Protein Groups	Protein Group Accessions	Modifications	MH+ [Da]	A2	G2	0	M2	S2	IonScore G2	0	IonScore M2	IonScore S2	Exp Value G2	0	Exp Value M2	Exp Value S2	B2	0	H2	N2	T2	0	IonScore H2	IonScore N2	IonScore T2	0	Exp Value H2	Exp Value N2	Exp Value T2	0	IonScore I2	IonScore O2	IonScore U2	0	Exp Value I2	Exp Value O2	Exp Value U2	IonScore J2	IonScore P2	IonScore V2	Exp Value J2	Exp Value P2	Exp Value V2	IonScore K2	IonScore Q2	IonScore W2
0	ALLEADPEYR	1	1	WP_001790547.1	0	1176.59	0	0	392.196	0	0	0	0	0	0	0	0	0	0	0	0	0	0	High	0	0	0	42.63	14.21	0	0	0.00108882	0.00036294	0	0	51.86	17.2867	0	0	0.000130004	0	40.38	54.41	0	0.00182792	7.22698e-05	0	0	51.99
WP_000127570.1	trigger factor	1	1	1	48.5933	0	0	0	0	0	0	0	0	0	0	0	0	0	0	0	0	0	0	0	0	1	0	0	0.333333	0	0	0	0	0	0	0	0	0	0	0	0	0	0	0	0	0	0	0	0
0	Sequence	# Proteins	# Protein Groups	Protein Group Accessions	Modifications	MH+ [Da]	A2	G2	0	M2	S2	IonScore G2	0	IonScore M2	IonScore S2	Exp Value G2	0	Exp Value M2	Exp Value S2	B2	0	H2	N2	T2	0	IonScore H2	IonScore N2	IonScore T2	0	Exp Value H2	Exp Value N2	Exp Value T2	0	IonScore I2	IonScore O2	IonScore U2	0	Exp Value I2	Exp Value O2	Exp Value U2	IonScore J2	IonScore P2	IonScore V2	Exp Value J2	Exp Value P2	Exp Value V2	IonScore K2	IonScore Q2	IonScore W2
0	ATDAENVEKEEAITK	1	1	WP_000127570.1	0	1647.81	0	0	549.269	0	0	0	0	0	0	0	0	0	0	0	0	0	0	0	0	0	0	0	0	0	0	0	0	0	0	0	0	0	0	0	0	24.15	0	0	0.0767285	0	0	0	0
WP_000827000.1	MULTISPECIES: hypothetical protein	1	2	2	23.348	0	0	0	0	0	0	0	0	0	0	0	0	0	0	0	0	0	0	0	0	1	0	0	0.333333	1	1	2	1.33333	1	1	0	0.666667	0	0	0	0	0	0	0	0	0	0	0	0
0	Sequence	# Proteins	# Protein Groups	Protein Group Accessions	Modifications	MH+ [Da]	A2	G2	0	M2	S2	IonScore G2	0	IonScore M2	IonScore S2	Exp Value G2	0	Exp Value M2	Exp Value S2	B2	0	H2	N2	T2	0	IonScore H2	IonScore N2	IonScore T2	0	Exp Value H2	Exp Value N2	Exp Value T2	0	IonScore I2	IonScore O2	IonScore U2	0	Exp Value I2	Exp Value O2	Exp Value U2	IonScore J2	IonScore P2	IonScore V2	Exp Value J2	Exp Value P2	Exp Value V2	IonScore K2	IonScore Q2	IonScore W2
0	QIYPFNGNK	1	1	WP_000827000.1	0	1080.55	0	0	360.182	0	0	0	0	0	0	0	0	0	0	0	0	0	0	0	0	0	0	0	0	0	0	0	0	0	0	19.85	6.61667	0	0	0.206517	0	0	0	0	0	0	0	0	0
0	SSYVAPYYGQNAAPVAR	1	1	WP_000827000.1	0	1813.89	0	0	604.629	0	High	0	0	0	40.19	0	13.3967	0	0.00190966	0	0.000636554	0	0	High	0	0	0	40.39	13.4633	0	0	0.00182371	0.000607904	0	0	62.41	20.8033	0	0	1.1454e-05	0	40.23	74.25	0	0.00189215	7.49819e-07	0	0	62.04
WP_000730043.1	MULTISPECIES: oxidoreductase	1	4	4	31.7147	0	0	0	0	0	0	0	0	0	0	0	0	0	0	0	0	0	0	0	0	1	0	0	0.333333	1	2	2	1.66667	3	3	0	2	0	0	0	0	0	0	0	0	0	0	0	0
0	Sequence	# Proteins	# Protein Groups	Protein Group Accessions	Modifications	MH+ [Da]	A2	G2	0	M2	S2	IonScore G2	0	IonScore M2	IonScore S2	Exp Value G2	0	Exp Value M2	Exp Value S2	B2	0	H2	N2	T2	0	IonScore H2	IonScore N2	IonScore T2	0	Exp Value H2	Exp Value N2	Exp Value T2	0	IonScore I2	IonScore O2	IonScore U2	0	Exp Value I2	Exp Value O2	Exp Value U2	IonScore J2	IonScore P2	IonScore V2	Exp Value J2	Exp Value P2	Exp Value V2	IonScore K2	IonScore Q2	IonScore W2
0	AAIISLTK	1	1	WP_000730043.1	0	816.518	0	0	272.173	0	0	0	0	0	0	0	0	0	0	0	0	0	0	High	0	0	0	47.37	15.79	0	0	0.000365558	0.000121853	0	0	61.14	20.38	0	0	1.53446e-05	0	0	37.7	0	0	0.0033881	0	0	46.88
0	EGADVAINYLPSEEQDAQEVR	1	1	WP_000730043.1	0	2333.09	0	0	777.697	0	0	0	0	0	0	0	0	0	0	0	0	0	0	0	0	0	0	0	0	0	0	0	0	0	0	0	0	0	0	0	0	0	24.17	0	0	0.0763759	0	0	0
0	ILVTGGDSAIGR	1	1	WP_000730043.1	0	1158.65	0	0	386.216	0	High	0	0	0	24.55	0	8.18333	0	0.0699772	0	0.0233257	0	0	High	0	0	0	31.11	10.37	0	0	0.015451	0.00515033	0	0	27.42	9.14	0	0	0.0361374	0	23.44	46.5	0	0.0903559	0.000446639	0	0	39.58
0	QVIEESGQK	1	1	WP_000730043.1	0	1017.52	0	0	339.174	0	0	0	0	0	0	0	0	0	0	0	0	0	0	0	0	0	0	0	0	0	0	0	0	0	0	0	0	0	0	0	0	0	0	0	0	0	0	0	30.39
WP_001062658.1	MULTISPECIES: pyruvate oxidase	1	2	2	63.7173	0	0	0	0	0	0	0	0	0	0	0	0	0	0	0	0	0	0	0	0	1	0	0	0.333333	0	2	2	1.33333	2	2	0	1.33333	0	0	0	0	0	0	0	0	0	0	0	0
0	Sequence	# Proteins	# Protein Groups	Protein Group Accessions	Modifications	MH+ [Da]	A2	G2	0	M2	S2	IonScore G2	0	IonScore M2	IonScore S2	Exp Value G2	0	Exp Value M2	Exp Value S2	B2	0	H2	N2	T2	0	IonScore H2	IonScore N2	IonScore T2	0	Exp Value H2	Exp Value N2	Exp Value T2	0	IonScore I2	IonScore O2	IonScore U2	0	Exp Value I2	Exp Value O2	Exp Value U2	IonScore J2	IonScore P2	IonScore V2	Exp Value J2	Exp Value P2	Exp Value V2	IonScore K2	IonScore Q2	IonScore W2
0	AIQIDTNPK	1	1	WP_001062658.1	0	999.546	0	0	333.182	0	0	0	0	0	0	0	0	0	0	0	0	0	0	High	0	0	0	41.49	13.83	0	0	0.00141565	0.000471884	0	0	62	20.6667	0	0	1.2588e-05	0	0	61.93	0	0	1.27925e-05	0	0	64.43
0	IVNEEALGYGK	1	1	WP_001062658.1	0	1192.62	0	0	397.54	0	0	0	0	0	0	0	0	0	0	0	0	0	0	High	0	0	0	36.56	12.1867	0	0	0.00440511	0.00146837	0	0	53.65	17.8833	0	0	8.60908e-05	0	25.45	73.16	0	0.0568796	9.63733e-07	0	0	29.55
WP_000511135.1	MULTISPECIES: ATP synthase subunit beta	1	7	7	51.3682	0	0	0	0	0	0	0	0	0	0	0	0	0	0	0	0	0	0	0	0	0	0	0	0	1	4	6	3.66667	7	5	0	4	0	0	0	0	0	0	0	0	0	0	0	0
0	Sequence	# Proteins	# Protein Groups	Protein Group Accessions	Modifications	MH+ [Da]	A2	G2	0	M2	S2	IonScore G2	0	IonScore M2	IonScore S2	Exp Value G2	0	Exp Value M2	Exp Value S2	B2	0	H2	N2	T2	0	IonScore H2	IonScore N2	IonScore T2	0	Exp Value H2	Exp Value N2	Exp Value T2	0	IonScore I2	IonScore O2	IonScore U2	0	Exp Value I2	Exp Value O2	Exp Value U2	IonScore J2	IonScore P2	IonScore V2	Exp Value J2	Exp Value P2	Exp Value V2	IonScore K2	IonScore Q2	IonScore W2
0	ALEPSIVGQEHYEVAR	1	1	WP_000511135.1	0	1797.91	0	0	599.305	0	0	0	0	0	0	0	0	0	0	0	0	0	0	0	0	0	0	0	0	0	0	0	0	0	0	49.22	16.4067	0	0	0.000238757	0	0	54.48	0	0	7.11142e-05	0	0	33.26
0	DVQSTLQK	1	1	WP_000511135.1	0	918.489	0	0	306.163	0	0	0	0	0	0	0	0	0	0	0	0	0	0	0	0	0	0	0	0	0	0	0	0	0	0	16.61	5.53667	0	0	0.435468	0	0	17.08	0	0	0.390802	0	0	0
0	EISVPVGDETLGR	1	1	WP_000511135.1	0	1371.71	0	0	457.237	0	0	0	0	0	0	0	0	0	0	0	0	0	0	High	0	0	0	27.27	9.09	0	0	0.0374073	0.0124691	0	0	0	0	0	0	0	0	0	37.37	0	0	0.00365558	0	0	36.62
0	IGLFGGAGVGK	1	1	WP_000511135.1	0	975.562	0	0	325.187	0	0	0	0	0	0	0	0	0	0	0	0	0	0	High	0	0	0	43.59	14.53	0	0	0.000872884	0.000290961	0	0	43.9	14.6333	0	0	0.000812749	0	0	35.09	0	0	0.00617955	0	0	34.68
0	LVGSMDDVIAK	1	1	WP_000511135.1	0	1147.6	0	0	382.535	0	0	0	0	0	0	0	0	0	0	0	0	0	0	0	0	0	0	0	0	0	0	0	0	0	0	22.64	7.54667	0	0	0.108632	0	0	0	0	0	0	0	0	0
0	LVGSMDDVIAK	1	1	WP_000511135.1	M5(Oxidation)	1163.6	0	0	387.866	0	0	0	0	0	0	0	0	0	0	0	0	0	0	0	0	0	0	0	0	0	0	0	0	0	0	0	0	0	0	0	0	0	41.29	0	0	0.00148237	0	0	0
0	TIAMDSTDGVQR	1	1	WP_000511135.1	0	1293.61	0	0	431.203	0	High	0	0	0	43.11	0	14.37	0	0.000974892	0	0.000324964	0	0	High	0	0	0	67.53	22.51	0	0	3.52336e-06	1.17445e-06	0	0	87.39	29.13	0	0	3.63879e-08	0	0	54.62	0	0	6.88583e-05	0	0	76.16
0	TIAMDSTDGVQR	1	1	WP_000511135.1	M4(Oxidation)	1309.61	0	0	436.535	0	High	0	0	0	31.76	0	10.5867	0	0.0133032	0	0.0044344	0	0	High	0	0	0	56.68	18.8933	0	0	4.28506e-05	1.42835e-05	0	0	43.1	14.3667	0	0	0.000977139	0	0	63.69	0	0	8.53015e-06	0	0	43.04
0	VTQVMGPVIDVR	1	1	WP_000511135.1	0	1313.72	0	0	437.908	0	0	0	0	0	0	0	0	0	0	0	0	0	0	High	0	0	0	21.12	7.04	0	0	0.154155	0.0513849	0	0	46.09	15.3633	0	0	0.000490859	0	0	22	0	0	0.12588	0	0	58.09
WP_000241351.1	MULTISPECIES: ATP synthase subunit delta	1	2	2	20.4858	0	0	0	0	0	0	0	0	0	0	0	0	0	0	0	0	0	0	0	0	0	0	0	0	1	1	2	1.33333	2	2	0	1.33333	0	0	0	0	0	0	0	0	0	0	0	0
0	Sequence	# Proteins	# Protein Groups	Protein Group Accessions	Modifications	MH+ [Da]	A2	G2	0	M2	S2	IonScore G2	0	IonScore M2	IonScore S2	Exp Value G2	0	Exp Value M2	Exp Value S2	B2	0	H2	N2	T2	0	IonScore H2	IonScore N2	IonScore T2	0	Exp Value H2	Exp Value N2	Exp Value T2	0	IonScore I2	IonScore O2	IonScore U2	0	Exp Value I2	Exp Value O2	Exp Value U2	IonScore J2	IonScore P2	IonScore V2	Exp Value J2	Exp Value P2	Exp Value V2	IonScore K2	IonScore Q2	IonScore W2
0	INPDLIGGFR	1	1	WP_000241351.1	0	1101.6	0	0	367.201	0	0	0	0	0	0	0	0	0	0	0	0	0	0	0	0	0	0	0	0	0	0	0	0	0	0	35.51	11.8367	0	0	0.00560992	0	0	35.01	0	0	0.00629443	0	0	35.6
0	VGTTVLDGSVR	1	1	WP_000241351.1	0	1103.6	0	0	367.868	0	High	0	0	0	47.09	0	15.6967	0	0.000389903	0	0.000129968	0	0	High	0	0	0	46.51	15.5033	0	0	0.000445612	0.000148537	0	0	46.97	15.6567	0	0	0.000400827	0	0	46.26	0	0	0.000472016	0	0	48.53
WP_000863440.1	MULTISPECIES: dihydrolipoyllysine-residue acetyltransferase component of pyruvate dehydrogenase complex	1	3	3	46.3537	0	0	0	0	0	0	0	0	0	0	0	0	0	0	0	0	0	0	0	0	0	0	0	0	2	2	3	2.33333	2	3	0	1.66667	0	0	0	0	0	0	0	0	0	0	0	0
0	Sequence	# Proteins	# Protein Groups	Protein Group Accessions	Modifications	MH+ [Da]	A2	G2	0	M2	S2	IonScore G2	0	IonScore M2	IonScore S2	Exp Value G2	0	Exp Value M2	Exp Value S2	B2	0	H2	N2	T2	0	IonScore H2	IonScore N2	IonScore T2	0	Exp Value H2	Exp Value N2	Exp Value T2	0	IonScore I2	IonScore O2	IonScore U2	0	Exp Value I2	Exp Value O2	Exp Value U2	IonScore J2	IonScore P2	IonScore V2	Exp Value J2	Exp Value P2	Exp Value V2	IonScore K2	IonScore Q2	IonScore W2
0	EEPAKEEAPAEQAPVATQTEEVDENR	1	1	WP_000863440.1	0	2867.32	0	0	955.773	0	High	0	0	0	33.24	0	11.08	0	0.00946143	0	0.00315381	0	0	High	0	0	0	51.06	17.02	0	0	0.000156299	5.20997e-05	0	0	62.26	20.7533	0	0	1.18565e-05	0	0	0	0	0	0	0	0	77.3
0	GLLVPVVK	1	1	WP_000863440.1	0	824.56	0	0	274.853	0	0	0	0	0	0	0	0	0	0	0	0	0	0	0	0	0	0	0	0	0	0	0	0	0	0	28.23	9.41	0	0	0.0299886	0	0	29.35	0	0	0.0231716	0	0	28.29
0	IDAPDAEDMQFK	1	1	WP_000863440.1	0	1379.61	0	0	459.871	0	High	0	0	0	48.63	0	16.21	0	0.0002735	0	9.11665e-05	0	0	High	0	0	0	56.8	18.9333	0	0	4.16828e-05	1.38943e-05	0	0	45.17	15.0567	0	0	0.000606676	0	0	27.77	0	0	0.0333393	0	0	21.25
WP_001140871.1	MULTISPECIES: manganese-dependent inorganic pyrophosphatase	1	2	2	34.0473	0	0	0	0	0	0	0	0	0	0	0	0	0	0	0	0	0	0	0	0	0	0	0	0	1	1	2	1.33333	1	2	0	1	0	0	0	0	0	0	0	0	0	0	0	0
0	Sequence	# Proteins	# Protein Groups	Protein Group Accessions	Modifications	MH+ [Da]	A2	G2	0	M2	S2	IonScore G2	0	IonScore M2	IonScore S2	Exp Value G2	0	Exp Value M2	Exp Value S2	B2	0	H2	N2	T2	0	IonScore H2	IonScore N2	IonScore T2	0	Exp Value H2	Exp Value N2	Exp Value T2	0	IonScore I2	IonScore O2	IonScore U2	0	Exp Value I2	Exp Value O2	Exp Value U2	IonScore J2	IonScore P2	IonScore V2	Exp Value J2	Exp Value P2	Exp Value V2	IonScore K2	IonScore Q2	IonScore W2
0	AAEELKDIAK	1	1	WP_001140871.1	0	1087.6	0	0	362.532	0	0	0	0	0	0	0	0	0	0	0	0	0	0	0	0	0	0	0	0	0	0	0	0	0	0	48.9	16.3	0	0	0.000257014	0	0	0	0	0	0	0	0	41.21
0	ILVVGAEK	1	1	WP_001140871.1	0	828.518	0	0	276.173	0	High	0	0	0	56.05	0	18.6833	0	4.95401e-05	0	1.65134e-05	0	0	High	0	0	0	52.19	17.3967	0	0	0.000120492	4.01638e-05	0	0	52.12	17.3733	0	0	0.000122449	0	0	58.14	0	0	3.06166e-05	0	0	55.42
WP_000766074.1	MULTISPECIES: 50S ribosomal protein L15 [Bacteria]	1	2	2	15.5874	0	0	0	0	0	0	0	0	0	0	0	0	0	0	0	0	0	0	0	0	0	0	0	0	1	1	2	1.33333	1	0	0	0.333333	0	0	0	0	0	0	0	0	0	0	0	0
0	Sequence	# Proteins	# Protein Groups	Protein Group Accessions	Modifications	MH+ [Da]	A2	G2	0	M2	S2	IonScore G2	0	IonScore M2	IonScore S2	Exp Value G2	0	Exp Value M2	Exp Value S2	B2	0	H2	N2	T2	0	IonScore H2	IonScore N2	IonScore T2	0	Exp Value H2	Exp Value N2	Exp Value T2	0	IonScore I2	IonScore O2	IonScore U2	0	Exp Value I2	Exp Value O2	Exp Value U2	IonScore J2	IonScore P2	IonScore V2	Exp Value J2	Exp Value P2	Exp Value V2	IonScore K2	IonScore Q2	IonScore W2
0	FSASAAEAIDAK	1	1	WP_000766074.1	0	1180.59	0	0	393.529	0	0	0	0	0	0	0	0	0	0	0	0	0	0	0	0	0	0	0	0	0	0	0	0	0	0	34.65	11.55	0	0	0.00683843	0	0	0	0	0	0	0	0	0
0	ILGNGSLDK	1	1	WP_000766074.1	0	916.51	0	0	305.503	0	High	0	0	0	25.19	0	8.39667	0	0.0603888	0	0.0201296	0	0	High	0	0	0	21.36	7.12	0	0	0.145867	0.0486223	0	0	27.01	9.00333	0	0	0.0397152	0	0	27.02	0	0	0.0396238	0	0	0
WP_000110253.1	MULTISPECIES: succinyl-CoA ligase subunit alpha	1	2	2	31.5222	0	0	0	0	0	0	0	0	0	0	0	0	0	0	0	0	0	0	0	0	0	0	0	0	1	1	1	1	2	1	0	1	0	0	0	0	0	0	0	0	0	0	0	0
0	Sequence	# Proteins	# Protein Groups	Protein Group Accessions	Modifications	MH+ [Da]	A2	G2	0	M2	S2	IonScore G2	0	IonScore M2	IonScore S2	Exp Value G2	0	Exp Value M2	Exp Value S2	B2	0	H2	N2	T2	0	IonScore H2	IonScore N2	IonScore T2	0	Exp Value H2	Exp Value N2	Exp Value T2	0	IonScore I2	IonScore O2	IonScore U2	0	Exp Value I2	Exp Value O2	Exp Value U2	IonScore J2	IonScore P2	IonScore V2	Exp Value J2	Exp Value P2	Exp Value V2	IonScore K2	IonScore Q2	IonScore W2
0	EAGIYESLLTVNK	1	1	WP_000110253.1	0	1436.76	0	0	478.922	0	0	0	0	0	0	0	0	0	0	0	0	0	0	0	0	0	0	0	0	0	0	0	0	0	0	0	0	0	0	0	0	0	54.42	0	0	7.21035e-05	0	0	0
0	IVAGVTPGK	1	1	WP_000110253.1	0	841.515	0	0	280.505	0	High	0	0	0	31.89	0	10.63	0	0.0129109	0	0.00430363	0	0	High	0	0	0	22.26	7.42	0	0	0.118565	0.0395217	0	0	32.7	10.9	0	0	0.0107141	0	0	30.4	0	0	0.0181952	0	0	25.55
WP_000749795.1	MULTISPECIES: protein translocase subunit SecDF	1	3	3	84.2012	0	0	0	0	0	0	0	0	0	0	0	0	0	0	0	0	0	0	0	0	0	0	0	0	2	1	3	2	1	2	0	1	0	0	0	0	0	0	0	0	0	0	0	0
0	Sequence	# Proteins	# Protein Groups	Protein Group Accessions	Modifications	MH+ [Da]	A2	G2	0	M2	S2	IonScore G2	0	IonScore M2	IonScore S2	Exp Value G2	0	Exp Value M2	Exp Value S2	B2	0	H2	N2	T2	0	IonScore H2	IonScore N2	IonScore T2	0	Exp Value H2	Exp Value N2	Exp Value T2	0	IonScore I2	IonScore O2	IonScore U2	0	Exp Value I2	Exp Value O2	Exp Value U2	IonScore J2	IonScore P2	IonScore V2	Exp Value J2	Exp Value P2	Exp Value V2	IonScore K2	IonScore Q2	IonScore W2
0	ALQSTAQTLENR	1	1	WP_000749795.1	0	1331.69	0	0	443.897	0	0	0	0	0	0	0	0	0	0	0	0	0	0	0	0	0	0	0	0	0	0	0	0	0	0	70.86	23.62	0	0	1.63665e-06	0	0	0	0	0	0	0	0	0
0	IQVEEPNR	1	1	WP_000749795.1	0	984.513	0	0	328.171	0	High	0	0	0	51.09	0	17.03	0	0.000155223	0	5.17411e-05	0	0	High	0	0	0	40.77	13.59	0	0	0.00167092	0.000556975	0	0	54.17	18.0567	0	0	7.63759e-05	0	0	0	0	0	0	0	0	36.28
0	VQLAGVTDQNEAR	1	1	WP_000749795.1	0	1400.71	0	0	466.903	0	High	0	0	0	43.35	0	14.45	0	0.000922479	0	0.000307493	0	0	0	0	0	0	0	0	0	0	0	0	0	0	60.64	20.2133	0	0	1.7217e-05	0	0	60.88	0	0	1.62913e-05	0	0	48.26
WP_000358498.1	MULTISPECIES: hypothetical protein	1	1	1	26.6705	0	0	0	0	0	0	0	0	0	0	0	0	0	0	0	0	0	0	0	0	0	0	0	0	1	1	0	0.666667	1	1	0	0.666667	0	0	0	0	0	0	0	0	0	0	0	0
0	Sequence	# Proteins	# Protein Groups	Protein Group Accessions	Modifications	MH+ [Da]	A2	G2	0	M2	S2	IonScore G2	0	IonScore M2	IonScore S2	Exp Value G2	0	Exp Value M2	Exp Value S2	B2	0	H2	N2	T2	0	IonScore H2	IonScore N2	IonScore T2	0	Exp Value H2	Exp Value N2	Exp Value T2	0	IonScore I2	IonScore O2	IonScore U2	0	Exp Value I2	Exp Value O2	Exp Value U2	IonScore J2	IonScore P2	IonScore V2	Exp Value J2	Exp Value P2	Exp Value V2	IonScore K2	IonScore Q2	IonScore W2
0	TSAAISNTASDVK	1	1	WP_000358498.1	0	1264.64	0	0	421.546	0	High	0	0	0	30.01	0	10.0033	0	0.0199047	0	0.00663491	0	0	High	0	0	0	22.72	7.57333	0	0	0.106649	0.0355496	0	0	0	0	0	0	0	0	0	38.91	0	0	0.00256423	0	0	30.83
WP_001048286.1	hypothetical protein	1	7	7	262.876	0	0	0	0	0	0	0	0	0	0	0	0	0	0	0	0	0	0	0	0	0	0	0	0	2	6	6	4.66667	4	2	0	2	0	0	0	0	0	0	0	0	0	0	0	0
0	Sequence	# Proteins	# Protein Groups	Protein Group Accessions	Modifications	MH+ [Da]	A2	G2	0	M2	S2	IonScore G2	0	IonScore M2	IonScore S2	Exp Value G2	0	Exp Value M2	Exp Value S2	B2	0	H2	N2	T2	0	IonScore H2	IonScore N2	IonScore T2	0	Exp Value H2	Exp Value N2	Exp Value T2	0	IonScore I2	IonScore O2	IonScore U2	0	Exp Value I2	Exp Value O2	Exp Value U2	IonScore J2	IonScore P2	IonScore V2	Exp Value J2	Exp Value P2	Exp Value V2	IonScore K2	IonScore Q2	IonScore W2
0	ADTEVSNKPSTSASSEAK	1	1	WP_001048286.1	0	1808.85	0	0	602.95	0	0	0	0	0	0	0	0	0	0	0	0	0	0	0	0	0	0	0	0	0	0	0	0	0	0	19.79	6.59667	0	0	0.20939	0	0	0	0	0	0	0	0	0
0	AIEATTTAQDLER	1	1	WP_001048286.1	0	1418.71	0	0	472.903	0	High	0	0	0	56.35	0	18.7833	0	4.62335e-05	0	1.54112e-05	0	0	High	0	0	0	86.05	28.6833	0	0	4.95401e-08	1.65134e-08	0	0	78.66	26.22	0	0	2.71617e-07	0	0	76.84	0	0	4.13006e-07	0	0	0
0	AINDINQTTPATTAK	1	1	WP_001048286.1	0	1558.81	0	0	519.602	0	0	0	0	0	0	0	0	0	0	0	0	0	0	High	0	0	0	23.37	7.79	0	0	0.0918241	0.030608	0	0	0	0	0	0	0	0	0	26.55	0	0	0.0441526	0	0	20.22
0	DKEESTTNQTDAGQLK	1	1	WP_001048286.1	0	1764.82	0	0	588.275	0	0	0	0	0	0	0	0	0	0	0	0	0	0	High	0	0	0	16.7	5.56667	0	0	0.426537	0.142179	0	0	18.11	6.03667	0	0	0.308288	0	0	0	0	0	0	0	0	0
0	NSALEQLK	1	1	WP_001048286.1	0	902.494	0	0	300.831	0	0	0	0	0	0	0	0	0	0	0	0	0	0	High	0	0	0	30.96	10.32	0	0	0.015994	0.00533133	0	0	48.4	16.1333	0	0	0.000288374	0	0	0	0	0	0	0	0	0
0	QGITDATTTAEVEK	1	1	WP_001048286.1	0	1463.72	0	0	487.907	0	0	0	0	0	0	0	0	0	0	0	0	0	0	High	0	0	0	15.17	5.05667	0	0	0.606676	0.202225	0	0	24.38	8.12667	0	0	0.0727707	0	0	23.95	0	0	0.0803446	0	0	0
0	SETNVASNEADKSPSK	1	1	WP_001048286.1	0	1663.77	0	0	554.592	0	High	0	0	0	16.78	0	5.59333	0	0.418752	0	0.139584	0	0	High	0	0	0	26.11	8.70333	0	0	0.0488603	0.0162868	0	0	35.74	11.9133	0	0	0.00532055	0	0	33.15	0	0	0.00965954	0	0	28.63
WP_000729744.1	MULTISPECIES: aconitate hydratase	1	5	5	98.9078	0	0	0	0	0	0	0	0	0	0	0	0	0	0	0	0	0	0	0	0	0	0	0	0	0	1	5	2	2	2	0	1.33333	0	0	0	0	0	0	0	0	0	0	0	0
0	Sequence	# Proteins	# Protein Groups	Protein Group Accessions	Modifications	MH+ [Da]	A2	G2	0	M2	S2	IonScore G2	0	IonScore M2	IonScore S2	Exp Value G2	0	Exp Value M2	Exp Value S2	B2	0	H2	N2	T2	0	IonScore H2	IonScore N2	IonScore T2	0	Exp Value H2	Exp Value N2	Exp Value T2	0	IonScore I2	IonScore O2	IonScore U2	0	Exp Value I2	Exp Value O2	Exp Value U2	IonScore J2	IonScore P2	IonScore V2	Exp Value J2	Exp Value P2	Exp Value V2	IonScore K2	IonScore Q2	IonScore W2
0	AVEEQGITK	1	1	WP_000729744.1	0	974.515	0	0	324.838	0	0	0	0	0	0	0	0	0	0	0	0	0	0	0	0	0	0	0	0	0	0	0	0	0	0	17.97	5.99	0	0	0.318388	0	0	40.36	0	0	0.00183635	0	0	27.34
0	EPGTIVPLNGLR	1	1	WP_000729744.1	0	1265.72	0	0	421.906	0	0	0	0	0	0	0	0	0	0	0	0	0	0	0	0	0	0	0	0	0	0	0	0	0	0	24.44	8.14667	0	0	0.0717723	0	0	0	0	0	0	0	0	0
0	GTNLLGVK	1	1	WP_000729744.1	0	801.484	0	0	267.161	0	0	0	0	0	0	0	0	0	0	0	0	0	0	0	0	0	0	0	0	0	0	0	0	0	0	30.08	10.0267	0	0	0.0195865	0	0	0	0	0	0	0	0	0
0	TVIAQSYER	1	1	WP_000729744.1	0	1066.55	0	0	355.518	0	0	0	0	0	0	0	0	0	0	0	0	0	0	High	0	0	0	26.28	8.76	0	0	0.0469847	0.0156616	0	0	22.9	7.63333	0	0	0.102319	0	0	22.68	0	0	0.107636	0	0	20.83
0	VVTGYLR	1	1	WP_000729744.1	0	807.472	0	0	269.157	0	0	0	0	0	0	0	0	0	0	0	0	0	0	0	0	0	0	0	0	0	0	0	0	0	0	20.97	6.99	0	0	0.159572	0	0	0	0	0	0	0	0	0
WP_001200748.1	MULTISPECIES: zinc-dependent alcohol dehydrogenase	1	3	3	36.0247	0	0	0	0	0	0	0	0	0	0	0	0	0	0	0	0	0	0	0	0	0	0	0	0	0	1	2	1	2	3	0	1.66667	0	0	0	0	0	0	0	0	0	0	0	0
0	Sequence	# Proteins	# Protein Groups	Protein Group Accessions	Modifications	MH+ [Da]	A2	G2	0	M2	S2	IonScore G2	0	IonScore M2	IonScore S2	Exp Value G2	0	Exp Value M2	Exp Value S2	B2	0	H2	N2	T2	0	IonScore H2	IonScore N2	IonScore T2	0	Exp Value H2	Exp Value N2	Exp Value T2	0	IonScore I2	IonScore O2	IonScore U2	0	Exp Value I2	Exp Value O2	Exp Value U2	IonScore J2	IonScore P2	IonScore V2	Exp Value J2	Exp Value P2	Exp Value V2	IonScore K2	IonScore Q2	IonScore W2
0	EAFEFAAENK	1	1	WP_001200748.1	0	1155.53	0	0	385.177	0	0	0	0	0	0	0	0	0	0	0	0	0	0	0	0	0	0	0	0	0	0	0	0	0	0	0	0	0	0	0	0	0	15.7	0	0	0.536978	0	0	16.03
0	ELGADAIINSK	1	1	WP_001200748.1	0	1130.6	0	0	376.868	0	0	0	0	0	0	0	0	0	0	0	0	0	0	High	0	0	0	30.23	10.0767	0	0	0.0189215	0.00630718	0	0	52.2	17.4	0	0	0.000120214	0	0	0	0	0	0	0	0	30.29
0	GLDATVVTSVAK	1	1	WP_001200748.1	0	1160.65	0	0	386.884	0	0	0	0	0	0	0	0	0	0	0	0	0	0	0	0	0	0	0	0	0	0	0	0	0	0	31.02	10.34	0	0	0.0157745	0	0	28.61	0	0	0.0274762	0	0	32.22
WP_000052781.1	MULTISPECIES: alkyl hydroperoxide reductase subunit C	1	3	3	20.9635	0	0	0	0	0	0	0	0	0	0	0	0	0	0	0	0	0	0	0	0	0	0	0	0	0	3	3	2	3	3	0	2	0	0	0	0	0	0	0	0	0	0	0	0
0	Sequence	# Proteins	# Protein Groups	Protein Group Accessions	Modifications	MH+ [Da]	A2	G2	0	M2	S2	IonScore G2	0	IonScore M2	IonScore S2	Exp Value G2	0	Exp Value M2	Exp Value S2	B2	0	H2	N2	T2	0	IonScore H2	IonScore N2	IonScore T2	0	Exp Value H2	Exp Value N2	Exp Value T2	0	IonScore I2	IonScore O2	IonScore U2	0	Exp Value I2	Exp Value O2	Exp Value U2	IonScore J2	IonScore P2	IonScore V2	Exp Value J2	Exp Value P2	Exp Value V2	IonScore K2	IonScore Q2	IonScore W2
0	EVTQEDLK	1	1	WP_000052781.1	0	961.484	0	0	320.495	0	0	0	0	0	0	0	0	0	0	0	0	0	0	High	0	0	0	32.13	10.71	0	0	0.0122168	0.00407226	0	0	16.95	5.65	0	0	0.402677	0	0	20.75	0	0	0.167864	0	0	20.73
0	NFDVLDEATGLAQR	1	1	WP_000052781.1	0	1548.77	0	0	516.255	0	0	0	0	0	0	0	0	0	0	0	0	0	0	High	0	0	0	42.63	14.21	0	0	0.00108882	0.00036294	0	0	76.59	25.53	0	0	4.37478e-07	0	0	75.05	0	0	6.23672e-07	0	0	96.97
0	TLQPGLDLVGK	1	1	WP_000052781.1	0	1140.66	0	0	380.22	0	0	0	0	0	0	0	0	0	0	0	0	0	0	High	0	0	0	25.94	8.64667	0	0	0.0508109	0.016937	0	0	32.04	10.68	0	0	0.0124726	0	0	33.87	0	0	0.00818383	0	0	28.91
WP_000157603.1	MULTISPECIES: ATP synthase subunit gamma	1	1	1	32.0863	0	0	0	0	0	0	0	0	0	0	0	0	0	0	0	0	0	0	0	0	0	0	0	0	0	1	1	0.666667	1	1	0	0.666667	0	0	0	0	0	0	0	0	0	0	0	0
0	Sequence	# Proteins	# Protein Groups	Protein Group Accessions	Modifications	MH+ [Da]	A2	G2	0	M2	S2	IonScore G2	0	IonScore M2	IonScore S2	Exp Value G2	0	Exp Value M2	Exp Value S2	B2	0	H2	N2	T2	0	IonScore H2	IonScore N2	IonScore T2	0	Exp Value H2	Exp Value N2	Exp Value T2	0	IonScore I2	IonScore O2	IonScore U2	0	Exp Value I2	Exp Value O2	Exp Value U2	IonScore J2	IonScore P2	IonScore V2	Exp Value J2	Exp Value P2	Exp Value V2	IonScore K2	IonScore Q2	IonScore W2
0	LITDIEAK	1	1	WP_000157603.1	0	902.519	0	0	300.84	0	0	0	0	0	0	0	0	0	0	0	0	0	0	High	0	0	0	37.2	12.4	0	0	0.00380151	0.00126717	0	0	33.43	11.1433	0	0	0.00905642	0	0	25.04	0	0	0.062511	0	0	35.16
WP_000219066.1	MULTISPECIES: catabolite control protein A	1	1	1	36.0377	0	0	0	0	0	0	0	0	0	0	0	0	0	0	0	0	0	0	0	0	0	0	0	0	0	1	0	0.333333	1	0	0	0.333333	0	0	0	0	0	0	0	0	0	0	0	0
0	Sequence	# Proteins	# Protein Groups	Protein Group Accessions	Modifications	MH+ [Da]	A2	G2	0	M2	S2	IonScore G2	0	IonScore M2	IonScore S2	Exp Value G2	0	Exp Value M2	Exp Value S2	B2	0	H2	N2	T2	0	IonScore H2	IonScore N2	IonScore T2	0	Exp Value H2	Exp Value N2	Exp Value T2	0	IonScore I2	IonScore O2	IonScore U2	0	Exp Value I2	Exp Value O2	Exp Value U2	IonScore J2	IonScore P2	IonScore V2	Exp Value J2	Exp Value P2	Exp Value V2	IonScore K2	IonScore Q2	IonScore W2
0	EITGELIEK	1	1	WP_000219066.1	0	1031.56	0	0	343.854	0	0	0	0	0	0	0	0	0	0	0	0	0	0	High	0	0	0	23.68	7.89333	0	0	0.0854981	0.0284994	0	0	0	0	0	0	0	0	0	32.87	0	0	0.0103028	0	0	0
WP_000240645.1	MULTISPECIES: molecular chaperone GroEL	1	3	3	57.5946	0	0	0	0	0	0	0	0	0	0	0	0	0	0	0	0	0	0	0	0	0	0	0	0	0	1	1	0.666667	3	2	0	1.66667	0	0	0	0	0	0	0	0	0	0	0	0
0	Sequence	# Proteins	# Protein Groups	Protein Group Accessions	Modifications	MH+ [Da]	A2	G2	0	M2	S2	IonScore G2	0	IonScore M2	IonScore S2	Exp Value G2	0	Exp Value M2	Exp Value S2	B2	0	H2	N2	T2	0	IonScore H2	IonScore N2	IonScore T2	0	Exp Value H2	Exp Value N2	Exp Value T2	0	IonScore I2	IonScore O2	IonScore U2	0	Exp Value I2	Exp Value O2	Exp Value U2	IonScore J2	IonScore P2	IonScore V2	Exp Value J2	Exp Value P2	Exp Value V2	IonScore K2	IonScore Q2	IonScore W2
0	DNTTVVDGDGDENSIDAR	1	1	WP_000240645.1	0	1892.81	0	0	630.936	0	0	0	0	0	0	0	0	0	0	0	0	0	0	0	0	0	0	0	0	0	0	0	0	0	0	0	0	0	0	0	0	0	50.1	0	0	0.000194965	0	0	0
0	IEDALNSTR	1	1	WP_000240645.1	0	1018.52	0	0	339.505	0	0	0	0	0	0	0	0	0	0	0	0	0	0	High	0	0	0	48.11	16.0367	0	0	0.000308288	0.000102763	0	0	42.6	14.2	0	0	0.00109637	0	0	53.53	0	0	8.85027e-05	0	0	48.56
0	SQIEETESDFDR	1	1	WP_000240645.1	0	1455.62	0	0	485.208	0	0	0	0	0	0	0	0	0	0	0	0	0	0	0	0	0	0	0	0	0	0	0	0	0	0	0	0	0	0	0	0	0	80.38	0	0	1.82792e-07	0	0	53.93
WP_000055337.1	MULTISPECIES: GTP-sensing pleiotropic transcriptional regulator CodY	1	3	3	28.7374	0	0	0	0	0	0	0	0	0	0	0	0	0	0	0	0	0	0	0	0	0	0	0	0	0	2	2	1.33333	2	1	0	1	0	0	0	0	0	0	0	0	0	0	0	0
0	Sequence	# Proteins	# Protein Groups	Protein Group Accessions	Modifications	MH+ [Da]	A2	G2	0	M2	S2	IonScore G2	0	IonScore M2	IonScore S2	Exp Value G2	0	Exp Value M2	Exp Value S2	B2	0	H2	N2	T2	0	IonScore H2	IonScore N2	IonScore T2	0	Exp Value H2	Exp Value N2	Exp Value T2	0	IonScore I2	IonScore O2	IonScore U2	0	Exp Value I2	Exp Value O2	Exp Value U2	IonScore J2	IonScore P2	IonScore V2	Exp Value J2	Exp Value P2	Exp Value V2	IonScore K2	IonScore Q2	IonScore W2
0	ELFIDSR	1	1	WP_000055337.1	0	879.457	0	0	293.152	0	0	0	0	0	0	0	0	0	0	0	0	0	0	High	0	0	0	31.34	10.4467	0	0	0.014654	0.00488467	0	0	31.27	10.4233	0	0	0.0148921	0	0	0	0	0	0	0	0	29.68
0	LGTLVLGR	1	1	WP_000055337.1	0	828.529	0	0	276.176	0	0	0	0	0	0	0	0	0	0	0	0	0	0	High	0	0	0	51.39	17.13	0	0	0.000144863	4.82876e-05	0	0	52.94	17.6467	0	0	0.000101381	0	0	62.48	0	0	1.12708e-05	0	0	0
0	TTIFPILGGGER	1	1	WP_000055337.1	0	1260.69	0	0	420.232	0	0	0	0	0	0	0	0	0	0	0	0	0	0	0	0	0	0	0	0	0	0	0	0	0	0	0	0	0	0	0	0	0	29.05	0	0	0.0248288	0	0	0
WP_000809131.1	MULTISPECIES: cold-shock protein CspA	1	2	2	7.31658	0	0	0	0	0	0	0	0	0	0	0	0	0	0	0	0	0	0	0	0	0	0	0	0	0	1	0	0.333333	2	1	1	1.33333	0	0	0	0	0	0	0	0	0	0	0	0
0	Sequence	# Proteins	# Protein Groups	Protein Group Accessions	Modifications	MH+ [Da]	A2	G2	0	M2	S2	IonScore G2	0	IonScore M2	IonScore S2	Exp Value G2	0	Exp Value M2	Exp Value S2	B2	0	H2	N2	T2	0	IonScore H2	IonScore N2	IonScore T2	0	Exp Value H2	Exp Value N2	Exp Value T2	0	IonScore I2	IonScore O2	IonScore U2	0	Exp Value I2	Exp Value O2	Exp Value U2	IonScore J2	IonScore P2	IonScore V2	Exp Value J2	Exp Value P2	Exp Value V2	IonScore K2	IonScore Q2	IonScore W2
0	GPQAANVVK	1	1	WP_000809131.1	0	883.499	0	0	294.5	0	0	0	0	0	0	0	0	0	0	0	0	0	0	High	0	0	0	31.22	10.4067	0	0	0.0150646	0.00502152	0	0	0	0	0	0	0	0	0	30.89	0	0	0.0162539	0	0	38.94
0	SLEEGQAVEFEVVEGDR	1	1	WP_000809131.1	0	1892.89	0	0	630.964	0	0	0	0	0	0	0	0	0	0	0	0	0	0	0	0	0	0	0	0	0	0	0	0	0	0	0	0	0	0	0	0	0	31.88	0	0	0.0129407	0	0	0
WP_000197806.1	MULTISPECIES: phosphopentomutase	1	1	1	43.7681	0	0	0	0	0	0	0	0	0	0	0	0	0	0	0	0	0	0	0	0	0	0	0	0	0	1	1	0.666667	1	1	0	0.666667	0	0	0	0	0	0	0	0	0	0	0	0
0	Sequence	# Proteins	# Protein Groups	Protein Group Accessions	Modifications	MH+ [Da]	A2	G2	0	M2	S2	IonScore G2	0	IonScore M2	IonScore S2	Exp Value G2	0	Exp Value M2	Exp Value S2	B2	0	H2	N2	T2	0	IonScore H2	IonScore N2	IonScore T2	0	Exp Value H2	Exp Value N2	Exp Value T2	0	IonScore I2	IonScore O2	IonScore U2	0	Exp Value I2	Exp Value O2	Exp Value U2	IonScore J2	IonScore P2	IonScore V2	Exp Value J2	Exp Value P2	Exp Value V2	IonScore K2	IonScore Q2	IonScore W2
0	INDIYDGEGVTEAVR	1	1	WP_000197806.1	0	1650.8	0	0	550.267	0	0	0	0	0	0	0	0	0	0	0	0	0	0	High	0	0	0	37.17	12.39	0	0	0.00382786	0.00127595	0	0	32.08	10.6933	0	0	0.0123582	0	0	43.11	0	0	0.000974892	0	0	39.6
WP_000090316.1	elongation factor G	1	3	3	76.567	0	0	0	0	0	0	0	0	0	0	0	0	0	0	0	0	0	0	0	0	0	0	0	0	0	1	2	1	3	2	0	1.66667	0	0	0	0	0	0	0	0	0	0	0	0
0	Sequence	# Proteins	# Protein Groups	Protein Group Accessions	Modifications	MH+ [Da]	A2	G2	0	M2	S2	IonScore G2	0	IonScore M2	IonScore S2	Exp Value G2	0	Exp Value M2	Exp Value S2	B2	0	H2	N2	T2	0	IonScore H2	IonScore N2	IonScore T2	0	Exp Value H2	Exp Value N2	Exp Value T2	0	IonScore I2	IonScore O2	IonScore U2	0	Exp Value I2	Exp Value O2	Exp Value U2	IonScore J2	IonScore P2	IonScore V2	Exp Value J2	Exp Value P2	Exp Value V2	IonScore K2	IonScore Q2	IonScore W2
0	ADDSAEFAALAFK	1	1	WP_000090316.1	0	1355.65	0	0	451.883	0	0	0	0	0	0	0	0	0	0	0	0	0	0	0	0	0	0	0	0	0	0	0	0	0	0	0	0	0	0	0	0	0	39.45	0	0	0.00226442	0	0	0
0	ASNPEEEVIAK	1	1	WP_000090316.1	0	1186.59	0	0	395.531	0	0	0	0	0	0	0	0	0	0	0	0	0	0	0	0	0	0	0	0	0	0	0	0	0	0	37.5	12.5	0	0	0.00354778	0	0	31.36	0	0	0.0145867	0	0	35.1
0	QATTYGVPR	1	1	WP_000090316.1	0	992.517	0	0	330.839	0	0	0	0	0	0	0	0	0	0	0	0	0	0	High	0	0	0	37.83	12.61	0	0	0.00328819	0.00109606	0	0	33.43	11.1433	0	0	0.00905642	0	0	52.03	0	0	0.000125013	0	0	39.51
WP_000149404.1	MULTISPECIES: formate--tetrahydrofolate ligase	1	2	2	59.8462	0	0	0	0	0	0	0	0	0	0	0	0	0	0	0	0	0	0	0	0	0	0	0	0	0	1	2	1	1	1	0	0.666667	0	0	0	0	0	0	0	0	0	0	0	0
0	Sequence	# Proteins	# Protein Groups	Protein Group Accessions	Modifications	MH+ [Da]	A2	G2	0	M2	S2	IonScore G2	0	IonScore M2	IonScore S2	Exp Value G2	0	Exp Value M2	Exp Value S2	B2	0	H2	N2	T2	0	IonScore H2	IonScore N2	IonScore T2	0	Exp Value H2	Exp Value N2	Exp Value T2	0	IonScore I2	IonScore O2	IonScore U2	0	Exp Value I2	Exp Value O2	Exp Value U2	IonScore J2	IonScore P2	IonScore V2	Exp Value J2	Exp Value P2	Exp Value V2	IonScore K2	IonScore Q2	IonScore W2
0	ITIGYTR	1	1	WP_000149404.1	0	823.467	0	0	274.489	0	0	0	0	0	0	0	0	0	0	0	0	0	0	0	0	0	0	0	0	0	0	0	0	0	0	22.03	7.34333	0	0	0.125013	0	0	0	0	0	0	0	0	0
0	IVTEIYGGSK	1	1	WP_000149404.1	0	1066.58	0	0	355.526	0	0	0	0	0	0	0	0	0	0	0	0	0	0	High	0	0	0	36.96	12.32	0	0	0.00401751	0.00133917	0	0	25.76	8.58667	0	0	0.052961	0	0	35.46	0	0	0.00567488	0	0	24.85
WP_000279414.1	MULTISPECIES: aldehyde dehydrogenase	1	4	4	36.2584	0	0	0	0	0	0	0	0	0	0	0	0	0	0	0	0	0	0	0	0	0	0	0	0	0	2	3	1.66667	4	3	0	2.33333	0	0	0	0	0	0	0	0	0	0	0	0
0	Sequence	# Proteins	# Protein Groups	Protein Group Accessions	Modifications	MH+ [Da]	A2	G2	0	M2	S2	IonScore G2	0	IonScore M2	IonScore S2	Exp Value G2	0	Exp Value M2	Exp Value S2	B2	0	H2	N2	T2	0	IonScore H2	IonScore N2	IonScore T2	0	Exp Value H2	Exp Value N2	Exp Value T2	0	IonScore I2	IonScore O2	IonScore U2	0	Exp Value I2	Exp Value O2	Exp Value U2	IonScore J2	IonScore P2	IonScore V2	Exp Value J2	Exp Value P2	Exp Value V2	IonScore K2	IonScore Q2	IonScore W2
0	AAAENIIPNSTGAAK	1	1	WP_000279414.1	0	1427.75	0	0	475.916	0	0	0	0	0	0	0	0	0	0	0	0	0	0	High	0	0	0	56.15	18.7167	0	0	4.84124e-05	1.61375e-05	0	0	51.83	17.2767	0	0	0.000130905	0	0	54.02	0	0	7.906e-05	0	0	56.33
0	TLAYLAELSK	1	1	WP_000279414.1	0	1108.63	0	0	369.542	0	0	0	0	0	0	0	0	0	0	0	0	0	0	0	0	0	0	0	0	0	0	0	0	0	0	0	0	0	0	0	0	0	32.96	0	0	0.0100915	0	0	0
0	VAINGFGR	1	1	WP_000279414.1	0	833.464	0	0	277.821	0	0	0	0	0	0	0	0	0	0	0	0	0	0	0	0	0	0	0	0	0	0	0	0	0	0	38.07	12.69	0	0	0.00311141	0	0	37.65	0	0	0.00342734	0	0	40.21
0	VIPEIDGK	1	1	WP_000279414.1	0	870.492	0	0	290.164	0	0	0	0	0	0	0	0	0	0	0	0	0	0	High	0	0	0	38.55	12.85	0	0	0.00278584	0.000928614	0	0	31.47	10.49	0	0	0.0142219	0	0	36.09	0	0	0.00490859	0	0	36.19
WP_000545370.1	MULTISPECIES: Asp-tRNA(Asn)/Glu-tRNA(Gln) amidotransferase GatCAB subunit B	1	2	2	53.6231	0	0	0	0	0	0	0	0	0	0	0	0	0	0	0	0	0	0	0	0	0	0	0	0	0	1	2	1	2	2	0	1.33333	0	0	0	0	0	0	0	0	0	0	0	0
0	Sequence	# Proteins	# Protein Groups	Protein Group Accessions	Modifications	MH+ [Da]	A2	G2	0	M2	S2	IonScore G2	0	IonScore M2	IonScore S2	Exp Value G2	0	Exp Value M2	Exp Value S2	B2	0	H2	N2	T2	0	IonScore H2	IonScore N2	IonScore T2	0	Exp Value H2	Exp Value N2	Exp Value T2	0	IonScore I2	IonScore O2	IonScore U2	0	Exp Value I2	Exp Value O2	Exp Value U2	IonScore J2	IonScore P2	IonScore V2	Exp Value J2	Exp Value P2	Exp Value V2	IonScore K2	IonScore Q2	IonScore W2
0	QTIPELPDER	1	1	WP_000545370.1	0	1197.61	0	0	399.204	0	0	0	0	0	0	0	0	0	0	0	0	0	0	High	0	0	0	36.77	12.2567	0	0	0.00419717	0.00139906	0	0	48.57	16.19	0	0	0.000277304	0	0	51.15	0	0	0.000153093	0	0	57.84
0	RQEEELLNGGEIGQETR	1	1	WP_000545370.1	0	1957.96	0	0	652.654	0	0	0	0	0	0	0	0	0	0	0	0	0	0	0	0	0	0	0	0	0	0	0	0	0	0	34.69	11.5633	0	0	0.00677574	0	0	36.65	0	0	0.00431476	0	0	36.7
WP_000120494.1	MULTISPECIES: serine hydroxymethyltransferase	1	2	2	45.1441	0	0	0	0	0	0	0	0	0	0	0	0	0	0	0	0	0	0	0	0	0	0	0	0	0	1	1	0.666667	2	2	0	1.33333	0	0	0	0	0	0	0	0	0	0	0	0
0	Sequence	# Proteins	# Protein Groups	Protein Group Accessions	Modifications	MH+ [Da]	A2	G2	0	M2	S2	IonScore G2	0	IonScore M2	IonScore S2	Exp Value G2	0	Exp Value M2	Exp Value S2	B2	0	H2	N2	T2	0	IonScore H2	IonScore N2	IonScore T2	0	Exp Value H2	Exp Value N2	Exp Value T2	0	IonScore I2	IonScore O2	IonScore U2	0	Exp Value I2	Exp Value O2	Exp Value U2	IonScore J2	IonScore P2	IonScore V2	Exp Value J2	Exp Value P2	Exp Value V2	IonScore K2	IonScore Q2	IonScore W2
0	INYDEVR	1	1	WP_000120494.1	0	908.447	0	0	302.816	0	0	0	0	0	0	0	0	0	0	0	0	0	0	0	0	0	0	0	0	0	0	0	0	0	0	0	0	0	0	0	0	0	59.53	0	0	2.22309e-05	0	0	49.32
0	VIAEAIER	1	1	WP_000120494.1	0	900.515	0	0	300.172	0	0	0	0	0	0	0	0	0	0	0	0	0	0	High	0	0	0	25.11	8.37	0	0	0.0615115	0.0205038	0	0	24.94	8.31333	0	0	0.0639671	0	0	37.75	0	0	0.00334932	0	0	26.42
WP_000933774.1	MULTISPECIES: ribose-phosphate pyrophosphokinase	1	1	1	35.2616	0	0	0	0	0	0	0	0	0	0	0	0	0	0	0	0	0	0	0	0	0	0	0	0	0	1	1	0.666667	1	1	0	0.666667	0	0	0	0	0	0	0	0	0	0	0	0
0	Sequence	# Proteins	# Protein Groups	Protein Group Accessions	Modifications	MH+ [Da]	A2	G2	0	M2	S2	IonScore G2	0	IonScore M2	IonScore S2	Exp Value G2	0	Exp Value M2	Exp Value S2	B2	0	H2	N2	T2	0	IonScore H2	IonScore N2	IonScore T2	0	Exp Value H2	Exp Value N2	Exp Value T2	0	IonScore I2	IonScore O2	IonScore U2	0	Exp Value I2	Exp Value O2	Exp Value U2	IonScore J2	IonScore P2	IonScore V2	Exp Value J2	Exp Value P2	Exp Value V2	IonScore K2	IonScore Q2	IonScore W2
0	LVANLIETAGATR	1	1	WP_000933774.1	0	1328.75	0	0	442.918	0	0	0	0	0	0	0	0	0	0	0	0	0	0	High	0	0	0	38.66	12.8867	0	0	0.00271617	0.000905389	0	0	62.27	20.7567	0	0	1.18292e-05	0	0	44.25	0	0	0.000749819	0	0	50.64
WP_000794443.1	lysostaphin resistance protein A	1	1	1	46.784	0	0	0	0	0	0	0	0	0	0	0	0	0	0	0	0	0	0	0	0	0	0	0	0	0	1	1	0.666667	1	1	0	0.666667	0	0	0	0	0	0	0	0	0	0	0	0
0	Sequence	# Proteins	# Protein Groups	Protein Group Accessions	Modifications	MH+ [Da]	A2	G2	0	M2	S2	IonScore G2	0	IonScore M2	IonScore S2	Exp Value G2	0	Exp Value M2	Exp Value S2	B2	0	H2	N2	T2	0	IonScore H2	IonScore N2	IonScore T2	0	Exp Value H2	Exp Value N2	Exp Value T2	0	IonScore I2	IonScore O2	IonScore U2	0	Exp Value I2	Exp Value O2	Exp Value U2	IonScore J2	IonScore P2	IonScore V2	Exp Value J2	Exp Value P2	Exp Value V2	IonScore K2	IonScore Q2	IonScore W2
0	TGVATASTVGVAK	1	1	WP_000794443.1	0	1161.65	0	0	387.215	0	0	0	0	0	0	0	0	0	0	0	0	0	0	High	0	0	0	56.16	18.72	0	0	4.8301e-05	1.61003e-05	0	0	52.27	17.4233	0	0	0.000118292	0	0	33.08	0	0	0.0098165	0	0	29.85
WP_000636142.1	MULTISPECIES: methionine aminopeptidase	1	1	1	27.4851	0	0	0	0	0	0	0	0	0	0	0	0	0	0	0	0	0	0	0	0	0	0	0	0	0	1	1	0.666667	1	1	0	0.666667	0	0	0	0	0	0	0	0	0	0	0	0
0	Sequence	# Proteins	# Protein Groups	Protein Group Accessions	Modifications	MH+ [Da]	A2	G2	0	M2	S2	IonScore G2	0	IonScore M2	IonScore S2	Exp Value G2	0	Exp Value M2	Exp Value S2	B2	0	H2	N2	T2	0	IonScore H2	IonScore N2	IonScore T2	0	Exp Value H2	Exp Value N2	Exp Value T2	0	IonScore I2	IonScore O2	IonScore U2	0	Exp Value I2	Exp Value O2	Exp Value U2	IonScore J2	IonScore P2	IonScore V2	Exp Value J2	Exp Value P2	Exp Value V2	IonScore K2	IonScore Q2	IonScore W2
0	DGPILTTK	1	1	WP_000636142.1	0	844.477	0	0	281.492	0	0	0	0	0	0	0	0	0	0	0	0	0	0	High	0	0	0	33.54	11.18	0	0	0.00882992	0.00294331	0	0	49.66	16.5533	0	0	0.000215753	0	0	44.76	0	0	0.00066674	0	0	33.49
WP_000076690.1	MULTISPECIES: polyribonucleotide nucleotidyltransferase	1	4	4	77.3139	0	0	0	0	0	0	0	0	0	0	0	0	0	0	0	0	0	0	0	0	0	0	0	0	0	2	3	1.66667	3	3	0	2	0	0	0	0	0	0	0	0	0	0	0	0
0	Sequence	# Proteins	# Protein Groups	Protein Group Accessions	Modifications	MH+ [Da]	A2	G2	0	M2	S2	IonScore G2	0	IonScore M2	IonScore S2	Exp Value G2	0	Exp Value M2	Exp Value S2	B2	0	H2	N2	T2	0	IonScore H2	IonScore N2	IonScore T2	0	Exp Value H2	Exp Value N2	Exp Value T2	0	IonScore I2	IonScore O2	IonScore U2	0	Exp Value I2	Exp Value O2	Exp Value U2	IonScore J2	IonScore P2	IonScore V2	Exp Value J2	Exp Value P2	Exp Value V2	IonScore K2	IonScore Q2	IonScore W2
0	EAEVGQTYQATVK	1	1	WP_000076690.1	0	1423.7	0	0	474.568	0	0	0	0	0	0	0	0	0	0	0	0	0	0	0	0	0	0	0	0	0	0	0	0	0	0	30.65	10.2167	0	0	0.0171774	0	0	24.79	0	0	0.066215	0	0	29.05
0	EGRPGDDATLTAR	1	1	WP_000076690.1	0	1358.67	0	0	452.889	0	0	0	0	0	0	0	0	0	0	0	0	0	0	High	0	0	0	36.38	12.1267	0	0	0.00459152	0.00153051	0	0	32.65	10.8833	0	0	0.0108382	0	0	31.13	0	0	0.01538	0	0	35.09
0	EIIEEITR	1	1	WP_000076690.1	0	1002.55	0	0	334.182	0	0	0	0	0	0	0	0	0	0	0	0	0	0	High	0	0	0	22.49	7.49667	0	0	0.112449	0.0374831	0	0	0	0	0	0	0	0	0	0	0	0	0	0	0	0
0	YGDTVVLSTATASK	1	1	WP_000076690.1	0	1412.73	0	0	470.91	0	0	0	0	0	0	0	0	0	0	0	0	0	0	0	0	0	0	0	0	0	0	0	0	0	0	23.12	7.70667	0	0	0.097265	0	0	34.43	0	0	0.00719377	0	0	39.12
WP_000782121.1	MULTISPECIES: foldase	1	1	1	35.6157	0	0	0	0	0	0	0	0	0	0	0	0	0	0	0	0	0	0	0	0	0	0	0	0	0	1	1	0.666667	0	0	0	0	0	0	0	0	0	0	0	0	0	0	0	0
0	Sequence	# Proteins	# Protein Groups	Protein Group Accessions	Modifications	MH+ [Da]	A2	G2	0	M2	S2	IonScore G2	0	IonScore M2	IonScore S2	Exp Value G2	0	Exp Value M2	Exp Value S2	B2	0	H2	N2	T2	0	IonScore H2	IonScore N2	IonScore T2	0	Exp Value H2	Exp Value N2	Exp Value T2	0	IonScore I2	IonScore O2	IonScore U2	0	Exp Value I2	Exp Value O2	Exp Value U2	IonScore J2	IonScore P2	IonScore V2	Exp Value J2	Exp Value P2	Exp Value V2	IonScore K2	IonScore Q2	IonScore W2
0	AGDVTVADTMK	1	1	WP_000782121.1	0	1107.54	0	0	369.179	0	0	0	0	0	0	0	0	0	0	0	0	0	0	High	0	0	0	25.89	8.63	0	0	0.0513992	0.0171331	0	0	39.87	13.29	0	0	0.00205569	0	0	0	0	0	0	0	0	0
WP_000774281.1	MULTISPECIES: phosphate acetyltransferase	1	1	1	34.9301	0	0	0	0	0	0	0	0	0	0	0	0	0	0	0	0	0	0	0	0	0	0	0	0	0	1	1	0.666667	0	1	0	0.333333	0	0	0	0	0	0	0	0	0	0	0	0
0	Sequence	# Proteins	# Protein Groups	Protein Group Accessions	Modifications	MH+ [Da]	A2	G2	0	M2	S2	IonScore G2	0	IonScore M2	IonScore S2	Exp Value G2	0	Exp Value M2	Exp Value S2	B2	0	H2	N2	T2	0	IonScore H2	IonScore N2	IonScore T2	0	Exp Value H2	Exp Value N2	Exp Value T2	0	IonScore I2	IonScore O2	IonScore U2	0	Exp Value I2	Exp Value O2	Exp Value U2	IonScore J2	IonScore P2	IonScore V2	Exp Value J2	Exp Value P2	Exp Value V2	IonScore K2	IonScore Q2	IonScore W2
0	IVLPEGEDER	1	1	WP_000774281.1	0	1156.58	0	0	385.528	0	0	0	0	0	0	0	0	0	0	0	0	0	0	High	0	0	0	34.06	11.3533	0	0	0.00783351	0.00261117	0	0	35.08	11.6933	0	0	0.00619379	0	0	0	0	0	0	0	0	36.03
WP_000057329.1	UMP kinase	1	3	3	26.1424	0	0	0	0	0	0	0	0	0	0	0	0	0	0	0	0	0	0	0	0	0	0	0	0	0	2	3	1.66667	3	2	0	1.66667	0	0	0	0	0	0	0	0	0	0	0	0
0	Sequence	# Proteins	# Protein Groups	Protein Group Accessions	Modifications	MH+ [Da]	A2	G2	0	M2	S2	IonScore G2	0	IonScore M2	IonScore S2	Exp Value G2	0	Exp Value M2	Exp Value S2	B2	0	H2	N2	T2	0	IonScore H2	IonScore N2	IonScore T2	0	Exp Value H2	Exp Value N2	Exp Value T2	0	IonScore I2	IonScore O2	IonScore U2	0	Exp Value I2	Exp Value O2	Exp Value U2	IonScore J2	IonScore P2	IonScore V2	Exp Value J2	Exp Value P2	Exp Value V2	IonScore K2	IonScore Q2	IonScore W2
0	LSGEALAGEK	1	1	WP_000057329.1	0	974.516	0	0	324.839	0	0	0	0	0	0	0	0	0	0	0	0	0	0	High	0	0	0	54.68	18.2267	0	0	6.79136e-05	2.26379e-05	0	0	56.53	18.8433	0	0	4.43564e-05	0	0	50.12	0	0	0.000194069	0	0	0
0	NNVDGVYSADPK	1	1	WP_000057329.1	0	1278.6	0	0	426.198	0	0	0	0	0	0	0	0	0	0	0	0	0	0	High	0	0	0	25.58	8.52667	0	0	0.0552022	0.0184007	0	0	32.61	10.87	0	0	0.0109385	0	0	23.18	0	0	0.0959305	0	0	21.55
0	QVAEPYIR	1	1	WP_000057329.1	0	975.525	0	0	325.175	0	0	0	0	0	0	0	0	0	0	0	0	0	0	0	0	0	0	0	0	0	0	0	0	0	0	22.53	7.51	0	0	0.111418	0	0	40.4	0	0	0.00181952	0	0	39.56
WP_001273085.1	MULTISPECIES: 50S ribosomal protein L10	1	4	4	17.6992	0	0	0	0	0	0	0	0	0	0	0	0	0	0	0	0	0	0	0	0	0	0	0	0	0	3	2	1.66667	4	3	0	2.33333	0	0	0	0	0	0	0	0	0	0	0	0
0	Sequence	# Proteins	# Protein Groups	Protein Group Accessions	Modifications	MH+ [Da]	A2	G2	0	M2	S2	IonScore G2	0	IonScore M2	IonScore S2	Exp Value G2	0	Exp Value M2	Exp Value S2	B2	0	H2	N2	T2	0	IonScore H2	IonScore N2	IonScore T2	0	Exp Value H2	Exp Value N2	Exp Value T2	0	IonScore I2	IonScore O2	IonScore U2	0	Exp Value I2	Exp Value O2	Exp Value U2	IonScore J2	IonScore P2	IonScore V2	Exp Value J2	Exp Value P2	Exp Value V2	IonScore K2	IonScore Q2	IonScore W2
0	DHEALEIK	1	1	WP_001273085.1	0	954.489	0	0	318.163	0	0	0	0	0	0	0	0	0	0	0	0	0	0	High	0	0	0	37.72	12.5733	0	0	0.00337254	0.00112418	0	0	0	0	0	0	0	0	0	30.94	0	0	0.0160678	0	0	0
0	GLTVAEVTDLR	1	1	WP_001273085.1	0	1173.65	0	0	391.216	0	0	0	0	0	0	0	0	0	0	0	0	0	0	High	0	0	0	57.57	19.19	0	0	3.49105e-05	1.16368e-05	0	0	60.58	20.1933	0	0	1.74565e-05	0	0	67.75	0	0	3.34932e-06	0	0	56.48
0	NFAYAVK	1	1	WP_001273085.1	0	812.429	0	0	270.81	0	0	0	0	0	0	0	0	0	0	0	0	0	0	High	0	0	0	23.88	7.96	0	0	0.0816501	0.0272167	0	0	17.65	5.88333	0	0	0.342734	0	0	21.72	0	0	0.134263	0	0	21.39
0	SGVMEGNVITAEEVK	1	1	WP_001273085.1	M4(Oxidation)	1578.77	0	0	526.256	0	0	0	0	0	0	0	0	0	0	0	0	0	0	0	0	0	0	0	0	0	0	0	0	0	0	0	0	0	0	0	0	0	43.05	0	0	0.000988454	0	0	22.69
WP_001085794.1	50S ribosomal protein L11	1	2	2	14.8639	0	0	0	0	0	0	0	0	0	0	0	0	0	0	0	0	0	0	0	0	0	0	0	0	0	1	1	0.666667	2	1	0	1	0	0	0	0	0	0	0	0	0	0	0	0
0	Sequence	# Proteins	# Protein Groups	Protein Group Accessions	Modifications	MH+ [Da]	A2	G2	0	M2	S2	IonScore G2	0	IonScore M2	IonScore S2	Exp Value G2	0	Exp Value M2	Exp Value S2	B2	0	H2	N2	T2	0	IonScore H2	IonScore N2	IonScore T2	0	Exp Value H2	Exp Value N2	Exp Value T2	0	IonScore I2	IonScore O2	IonScore U2	0	Exp Value I2	Exp Value O2	Exp Value U2	IonScore J2	IonScore P2	IonScore V2	Exp Value J2	Exp Value P2	Exp Value V2	IonScore K2	IonScore Q2	IonScore W2
0	SFTFITK	1	1	WP_001085794.1	0	843.461	0	0	281.154	0	0	0	0	0	0	0	0	0	0	0	0	0	0	0	0	0	0	0	0	0	0	0	0	0	0	0	0	0	0	0	0	0	23.8	0	0	0.0831681	0	0	0
0	TPPAPVLLK	1	1	WP_001085794.1	0	935.592	0	0	311.864	0	0	0	0	0	0	0	0	0	0	0	0	0	0	High	0	0	0	31.71	10.57	0	0	0.0134573	0.00448575	0	0	27.51	9.17	0	0	0.0353962	0	0	28.55	0	0	0.0278584	0	0	24.19
WP_000623881.1	MULTISPECIES: 50S ribosomal protein L18	1	2	2	13.0891	0	0	0	0	0	0	0	0	0	0	0	0	0	0	0	0	0	0	0	0	0	0	0	0	0	1	1	0.666667	2	2	0	1.33333	0	0	0	0	0	0	0	0	0	0	0	0
0	Sequence	# Proteins	# Protein Groups	Protein Group Accessions	Modifications	MH+ [Da]	A2	G2	0	M2	S2	IonScore G2	0	IonScore M2	IonScore S2	Exp Value G2	0	Exp Value M2	Exp Value S2	B2	0	H2	N2	T2	0	IonScore H2	IonScore N2	IonScore T2	0	Exp Value H2	Exp Value N2	Exp Value T2	0	IonScore I2	IonScore O2	IonScore U2	0	Exp Value I2	Exp Value O2	Exp Value U2	IonScore J2	IonScore P2	IonScore V2	Exp Value J2	Exp Value P2	Exp Value V2	IonScore K2	IonScore Q2	IonScore W2
0	DSDIATTATK	1	1	WP_000623881.1	0	1022.5	0	0	340.833	0	0	0	0	0	0	0	0	0	0	0	0	0	0	0	0	0	0	0	0	0	0	0	0	0	0	0	0	0	0	0	0	0	38.12	0	0	0.00307579	0	0	59.75
0	GVTLAQASSK	1	1	WP_000623881.1	0	961.532	0	0	320.511	0	0	0	0	0	0	0	0	0	0	0	0	0	0	High	0	0	0	70.14	23.38	0	0	1.93178e-06	6.43925e-07	0	0	48.67	16.2233	0	0	0.000270992	0	0	58.72	0	0	2.6789e-05	0	0	46.43
WP_000157650.1	MULTISPECIES: 50S ribosomal protein L25	1	3	3	23.7731	0	0	0	0	0	0	0	0	0	0	0	0	0	0	0	0	0	0	0	0	0	0	0	0	0	1	1	0.666667	2	2	0	1.33333	0	0	0	0	0	0	0	0	0	0	0	0
0	Sequence	# Proteins	# Protein Groups	Protein Group Accessions	Modifications	MH+ [Da]	A2	G2	0	M2	S2	IonScore G2	0	IonScore M2	IonScore S2	Exp Value G2	0	Exp Value M2	Exp Value S2	B2	0	H2	N2	T2	0	IonScore H2	IonScore N2	IonScore T2	0	Exp Value H2	Exp Value N2	Exp Value T2	0	IonScore I2	IonScore O2	IonScore U2	0	Exp Value I2	Exp Value O2	Exp Value U2	IonScore J2	IonScore P2	IonScore V2	Exp Value J2	Exp Value P2	Exp Value V2	IonScore K2	IonScore Q2	IonScore W2
0	TVEVPVQLVGEAVGAK	1	1	WP_000157650.1	0	1595.9	0	0	531.968	0	0	0	0	0	0	0	0	0	0	0	0	0	0	0	0	0	0	0	0	0	0	0	0	0	0	0	0	0	0	0	0	0	27.42	0	0	0.0361374	0	0	24.17
0	VDEVEFIK	1	1	WP_000157650.1	0	978.514	0	0	326.171	0	0	0	0	0	0	0	0	0	0	0	0	0	0	High	0	0	0	30.56	10.1867	0	0	0.0175371	0.00584568	0	0	27	9	0	0	0.0398067	0	0	29.82	0	0	0.0207949	0	0	0
0	VPAVVYGYGTK	1	1	WP_000157650.1	0	1153.63	0	0	384.542	0	0	0	0	0	0	0	0	0	0	0	0	0	0	0	0	0	0	0	0	0	0	0	0	0	0	0	0	0	0	0	0	0	0	0	0	0	0	0	28.8
WP_000644737.1	MULTISPECIES: 50S ribosomal protein L29 [Bacteria]	1	1	1	8.08539	0	0	0	0	0	0	0	0	0	0	0	0	0	0	0	0	0	0	0	0	0	0	0	0	0	1	1	0.666667	1	1	0	0.666667	0	0	0	0	0	0	0	0	0	0	0	0
0	Sequence	# Proteins	# Protein Groups	Protein Group Accessions	Modifications	MH+ [Da]	A2	G2	0	M2	S2	IonScore G2	0	IonScore M2	IonScore S2	Exp Value G2	0	Exp Value M2	Exp Value S2	B2	0	H2	N2	T2	0	IonScore H2	IonScore N2	IonScore T2	0	Exp Value H2	Exp Value N2	Exp Value T2	0	IonScore I2	IonScore O2	IonScore U2	0	Exp Value I2	Exp Value O2	Exp Value U2	IonScore J2	IonScore P2	IonScore V2	Exp Value J2	Exp Value P2	Exp Value V2	IonScore K2	IonScore Q2	IonScore W2
0	FQLATGQLEETAR	1	1	WP_000644737.1	0	1463.75	0	0	487.915	0	0	0	0	0	0	0	0	0	0	0	0	0	0	High	0	0	0	30.47	10.1567	0	0	0.0179043	0.00596809	0	0	41.35	13.7833	0	0	0.00146203	0	0	47.74	0	0	0.000335704	0	0	41.2
WP_000918667.1	MULTISPECIES: DNA-directed RNA polymerase subunit beta	1	8	8	133.136	0	0	0	0	0	0	0	0	0	0	0	0	0	0	0	0	0	0	0	0	0	0	0	0	0	2	3	1.66667	8	4	0	4	0	0	0	0	0	0	0	0	0	0	0	0
0	Sequence	# Proteins	# Protein Groups	Protein Group Accessions	Modifications	MH+ [Da]	A2	G2	0	M2	S2	IonScore G2	0	IonScore M2	IonScore S2	Exp Value G2	0	Exp Value M2	Exp Value S2	B2	0	H2	N2	T2	0	IonScore H2	IonScore N2	IonScore T2	0	Exp Value H2	Exp Value N2	Exp Value T2	0	IonScore I2	IonScore O2	IonScore U2	0	Exp Value I2	Exp Value O2	Exp Value U2	IonScore J2	IonScore P2	IonScore V2	Exp Value J2	Exp Value P2	Exp Value V2	IonScore K2	IonScore Q2	IonScore W2
0	DATYAAPLR	1	1	WP_000918667.1	0	977.505	0	0	325.835	0	0	0	0	0	0	0	0	0	0	0	0	0	0	0	0	0	0	0	0	0	0	0	0	0	0	0	0	0	0	0	0	0	47.47	0	0	0.000357237	0	0	45.31
0	DIPNVSESALK	1	1	WP_000918667.1	0	1172.62	0	0	390.872	0	0	0	0	0	0	0	0	0	0	0	0	0	0	0	0	0	0	0	0	0	0	0	0	0	0	0	0	0	0	0	0	0	33.69	0	0	0.00853015	0	0	30.96
0	GVTELTAEER	1	1	WP_000918667.1	0	1104.55	0	0	368.184	0	0	0	0	0	0	0	0	0	0	0	0	0	0	0	0	0	0	0	0	0	0	0	0	0	0	0	0	0	0	0	0	0	38.2	0	0	0.00301965	0	0	40.65
0	LGPEEITR	1	1	WP_000918667.1	0	914.493	0	0	304.831	0	0	0	0	0	0	0	0	0	0	0	0	0	0	High	0	0	0	50.08	16.6933	0	0	0.000195865	6.52883e-05	0	0	46.79	15.5967	0	0	0.000417789	0	0	43.94	0	0	0.000805298	0	0	0
0	LRPGEPPTVENAK	1	1	WP_000918667.1	0	1407.76	0	0	469.252	0	0	0	0	0	0	0	0	0	0	0	0	0	0	0	0	0	0	0	0	0	0	0	0	0	0	0	0	0	0	0	0	0	34.73	0	0	0.00671362	0	0	0
0	TVLYDGR	1	1	WP_000918667.1	0	823.43	0	0	274.477	0	0	0	0	0	0	0	0	0	0	0	0	0	0	0	0	0	0	0	0	0	0	0	0	0	0	0	0	0	0	0	0	0	13.87	0	0	0.818383	0	0	0
0	VYVPNDDEGR	1	1	WP_000918667.1	0	1163.53	0	0	387.844	0	0	0	0	0	0	0	0	0	0	0	0	0	0	High	0	0	0	57.06	19.02	0	0	3.92606e-05	1.30869e-05	0	0	41.96	13.9867	0	0	0.00127045	0	0	51.15	0	0	0.000153093	0	0	63.5
0	YDLEESK	1	1	WP_000918667.1	0	883.404	0	0	294.468	0	0	0	0	0	0	0	0	0	0	0	0	0	0	0	0	0	0	0	0	0	0	0	0	0	0	17.2	5.73333	0	0	0.380151	0	0	17.99	0	0	0.316925	0	0	0
WP_000004086.1	MULTISPECIES: 30S ribosomal protein S17 [Bacteria]	1	1	1	10.1685	0	0	0	0	0	0	0	0	0	0	0	0	0	0	0	0	0	0	0	0	0	0	0	0	0	1	0	0.333333	0	0	0	0	0	0	0	0	0	0	0	0	0	0	0	0
0	Sequence	# Proteins	# Protein Groups	Protein Group Accessions	Modifications	MH+ [Da]	A2	G2	0	M2	S2	IonScore G2	0	IonScore M2	IonScore S2	Exp Value G2	0	Exp Value M2	Exp Value S2	B2	0	H2	N2	T2	0	IonScore H2	IonScore N2	IonScore T2	0	Exp Value H2	Exp Value N2	Exp Value T2	0	IonScore I2	IonScore O2	IonScore U2	0	Exp Value I2	Exp Value O2	Exp Value U2	IonScore J2	IonScore P2	IonScore V2	Exp Value J2	Exp Value P2	Exp Value V2	IonScore K2	IonScore Q2	IonScore W2
0	IQETRPLSATK	1	1	WP_000004086.1	0	1243.7	0	0	414.566	0	0	0	0	0	0	0	0	0	0	0	0	0	0	High	0	0	0	21.61	7.20333	0	0	0.137707	0.0459024	0	0	0	0	0	0	0	0	0	0	0	0	0	0	0	0
WP_001018928.1	MULTISPECIES: thiol reductase thioredoxin	1	1	1	11.4328	0	0	0	0	0	0	0	0	0	0	0	0	0	0	0	0	0	0	0	0	0	0	0	0	0	1	1	0.666667	1	1	0	0.666667	0	0	0	0	0	0	0	0	0	0	0	0
0	Sequence	# Proteins	# Protein Groups	Protein Group Accessions	Modifications	MH+ [Da]	A2	G2	0	M2	S2	IonScore G2	0	IonScore M2	IonScore S2	Exp Value G2	0	Exp Value M2	Exp Value S2	B2	0	H2	N2	T2	0	IonScore H2	IonScore N2	IonScore T2	0	Exp Value H2	Exp Value N2	Exp Value T2	0	IonScore I2	IonScore O2	IonScore U2	0	Exp Value I2	Exp Value O2	Exp Value U2	IonScore J2	IonScore P2	IonScore V2	Exp Value J2	Exp Value P2	Exp Value V2	IonScore K2	IonScore Q2	IonScore W2
0	VTDADFDSK	1	1	WP_001018928.1	0	997.448	0	0	332.483	0	0	0	0	0	0	0	0	0	0	0	0	0	0	High	0	0	0	48.04	16.0133	0	0	0.000313297	0.000104432	0	0	40.8	13.6	0	0	0.00165942	0	0	59.72	0	0	2.12793e-05	0	0	57.17
WP_000134963.1	MULTISPECIES: thioredoxin reductase	1	2	2	33.595	0	0	0	0	0	0	0	0	0	0	0	0	0	0	0	0	0	0	0	0	0	0	0	0	0	1	2	1	2	2	0	1.33333	0	0	0	0	0	0	0	0	0	0	0	0
0	Sequence	# Proteins	# Protein Groups	Protein Group Accessions	Modifications	MH+ [Da]	A2	G2	0	M2	S2	IonScore G2	0	IonScore M2	IonScore S2	Exp Value G2	0	Exp Value M2	Exp Value S2	B2	0	H2	N2	T2	0	IonScore H2	IonScore N2	IonScore T2	0	Exp Value H2	Exp Value N2	Exp Value T2	0	IonScore I2	IonScore O2	IonScore U2	0	Exp Value I2	Exp Value O2	Exp Value U2	IonScore J2	IonScore P2	IonScore V2	Exp Value J2	Exp Value P2	Exp Value V2	IonScore K2	IonScore Q2	IonScore W2
0	AVIIATGAEYK	1	1	WP_000134963.1	0	1135.64	0	0	378.546	0	0	0	0	0	0	0	0	0	0	0	0	0	0	0	0	0	0	0	0	0	0	0	0	0	0	47.92	15.9733	0	0	0.000322075	0	0	44.93	0	0	0.000641145	0	0	40.07
0	VGSVTLTSTK	1	1	WP_000134963.1	0	992.562	0	0	330.854	0	0	0	0	0	0	0	0	0	0	0	0	0	0	High	0	0	0	48.67	16.2233	0	0	0.000270992	9.03307e-05	0	0	61.41	20.47	0	0	1.44197e-05	0	0	46.03	0	0	0.000497687	0	0	49.39
WP_000046076.1	MULTISPECIES: NADH dehydrogenase	1	6	6	44.0766	0	0	0	0	0	0	0	0	0	0	0	0	0	0	0	0	0	0	0	0	0	0	0	0	0	1	3	1.33333	4	2	0	2	0	0	0	0	0	0	0	0	0	0	0	0
0	Sequence	# Proteins	# Protein Groups	Protein Group Accessions	Modifications	MH+ [Da]	A2	G2	0	M2	S2	IonScore G2	0	IonScore M2	IonScore S2	Exp Value G2	0	Exp Value M2	Exp Value S2	B2	0	H2	N2	T2	0	IonScore H2	IonScore N2	IonScore T2	0	Exp Value H2	Exp Value N2	Exp Value T2	0	IonScore I2	IonScore O2	IonScore U2	0	Exp Value I2	Exp Value O2	Exp Value U2	IonScore J2	IonScore P2	IonScore V2	Exp Value J2	Exp Value P2	Exp Value V2	IonScore K2	IonScore Q2	IonScore W2
0	DKVNFVQAEVTK	1	1	WP_000046076.1	0	1377.74	0	0	459.246	0	0	0	0	0	0	0	0	0	0	0	0	0	0	0	0	0	0	0	0	0	0	0	0	0	0	25.23	8.41	0	0	0.0598352	0	0	0	0	0	0	0	0	18.94
0	FANYAASK	1	1	WP_000046076.1	0	871.43	0	0	290.477	0	0	0	0	0	0	0	0	0	0	0	0	0	0	High	0	0	0	34.46	11.4867	0	0	0.00714425	0.00238142	0	0	38.5	12.8333	0	0	0.0028181	0	0	47.26	0	0	0.000374936	0	0	46.57
0	IGGIGLAFK	1	1	WP_000046076.1	0	875.533	0	0	291.844	0	0	0	0	0	0	0	0	0	0	0	0	0	0	0	0	0	0	0	0	0	0	0	0	0	0	0	0	0	0	0	0	0	39.6	0	0	0.00218754	0	0	0
0	ILNGESTEEFEYVDR	1	1	WP_000046076.1	0	1800.83	0	0	600.278	0	0	0	0	0	0	0	0	0	0	0	0	0	0	0	0	0	0	0	0	0	0	0	0	0	0	0	0	0	0	0	0	0	81.8	0	0	1.31812e-07	0	0	0
0	LMEESFEGVK	1	1	WP_000046076.1	0	1168.55	0	0	389.518	0	0	0	0	0	0	0	0	0	0	0	0	0	0	0	0	0	0	0	0	0	0	0	0	0	0	21.04	7.01333	0	0	0.157021	0	0	0	0	0	0	0	0	0
0	VNFVQAEVTK	1	1	WP_000046076.1	0	1134.61	0	0	378.205	0	0	0	0	0	0	0	0	0	0	0	0	0	0	0	0	0	0	0	0	0	0	0	0	0	0	0	0	0	0	0	0	0	38.27	0	0	0.00297137	0	0	0
WP_001160682.1	MULTISPECIES: preprotein translocase subunit YajC	1	1	1	9.66526	0	0	0	0	0	0	0	0	0	0	0	0	0	0	0	0	0	0	0	0	0	0	0	0	0	1	1	0.666667	1	1	0	0.666667	0	0	0	0	0	0	0	0	0	0	0	0
0	Sequence	# Proteins	# Protein Groups	Protein Group Accessions	Modifications	MH+ [Da]	A2	G2	0	M2	S2	IonScore G2	0	IonScore M2	IonScore S2	Exp Value G2	0	Exp Value M2	Exp Value S2	B2	0	H2	N2	T2	0	IonScore H2	IonScore N2	IonScore T2	0	Exp Value H2	Exp Value N2	Exp Value T2	0	IonScore I2	IonScore O2	IonScore U2	0	Exp Value I2	Exp Value O2	Exp Value U2	IonScore J2	IonScore P2	IonScore V2	Exp Value J2	Exp Value P2	Exp Value V2	IonScore K2	IonScore Q2	IonScore W2
0	ELINNIQSGQR	1	1	WP_001160682.1	0	1271.67	0	0	423.89	0	0	0	0	0	0	0	0	0	0	0	0	0	0	High	0	0	0	62.29	20.7633	0	0	1.17749e-05	3.92496e-06	0	0	62.91	20.97	0	0	1.02084e-05	0	0	62.31	0	0	1.17208e-05	0	0	66.38
WP_000167269.1	MULTISPECIES: 3-oxoacyl-[acyl-carrier-protein] reductase	1	1	1	25.8703	0	0	0	0	0	0	0	0	0	0	0	0	0	0	0	0	0	0	0	0	0	0	0	0	0	1	1	0.666667	1	1	0	0.666667	0	0	0	0	0	0	0	0	0	0	0	0
0	Sequence	# Proteins	# Protein Groups	Protein Group Accessions	Modifications	MH+ [Da]	A2	G2	0	M2	S2	IonScore G2	0	IonScore M2	IonScore S2	Exp Value G2	0	Exp Value M2	Exp Value S2	B2	0	H2	N2	T2	0	IonScore H2	IonScore N2	IonScore T2	0	Exp Value H2	Exp Value N2	Exp Value T2	0	IonScore I2	IonScore O2	IonScore U2	0	Exp Value I2	Exp Value O2	Exp Value U2	IonScore J2	IonScore P2	IonScore V2	Exp Value J2	Exp Value P2	Exp Value V2	IonScore K2	IonScore Q2	IonScore W2
0	AEAVVEEIK	1	1	WP_000167269.1	0	987.537	0	0	329.179	0	0	0	0	0	0	0	0	0	0	0	0	0	0	High	0	0	0	29.32	9.77333	0	0	0.0233322	0.00777742	0	0	52.25	17.4167	0	0	0.000118838	0	0	38.56	0	0	0.00277944	0	0	37.94
WP_000684567.1	MULTISPECIES: octopine dehydrogenase	1	2	2	40.7166	0	0	0	0	0	0	0	0	0	0	0	0	0	0	0	0	0	0	0	0	0	0	0	0	0	2	2	1.33333	2	2	0	1.33333	0	0	0	0	0	0	0	0	0	0	0	0
0	Sequence	# Proteins	# Protein Groups	Protein Group Accessions	Modifications	MH+ [Da]	A2	G2	0	M2	S2	IonScore G2	0	IonScore M2	IonScore S2	Exp Value G2	0	Exp Value M2	Exp Value S2	B2	0	H2	N2	T2	0	IonScore H2	IonScore N2	IonScore T2	0	Exp Value H2	Exp Value N2	Exp Value T2	0	IonScore I2	IonScore O2	IonScore U2	0	Exp Value I2	Exp Value O2	Exp Value U2	IonScore J2	IonScore P2	IonScore V2	Exp Value J2	Exp Value P2	Exp Value V2	IonScore K2	IonScore Q2	IonScore W2
0	GGFDFNNEGDER	1	1	WP_000684567.1	0	1356.55	0	0	452.182	0	0	0	0	0	0	0	0	0	0	0	0	0	0	High	0	0	0	75.69	25.23	0	0	5.38216e-07	1.79405e-07	0	0	68.43	22.81	0	0	2.86389e-06	0	0	63.24	0	0	9.46143e-06	0	0	67.73
0	LGFELSTAK	1	1	WP_000684567.1	0	965.529	0	0	321.843	0	0	0	0	0	0	0	0	0	0	0	0	0	0	High	0	0	0	36.01	12.0033	0	0	0.00499985	0.00166662	0	0	52.76	17.5867	0	0	0.000105671	0	0	68.23	0	0	2.99886e-06	0	0	45.33
WP_000481442.1	transketolase	1	6	6	72.2121	0	0	0	0	0	0	0	0	0	0	0	0	0	0	0	0	0	0	0	0	0	0	0	0	0	3	2	1.66667	4	4	0	2.66667	0	0	0	0	0	0	0	0	0	0	0	0
0	Sequence	# Proteins	# Protein Groups	Protein Group Accessions	Modifications	MH+ [Da]	A2	G2	0	M2	S2	IonScore G2	0	IonScore M2	IonScore S2	Exp Value G2	0	Exp Value M2	Exp Value S2	B2	0	H2	N2	T2	0	IonScore H2	IonScore N2	IonScore T2	0	Exp Value H2	Exp Value N2	Exp Value T2	0	IonScore I2	IonScore O2	IonScore U2	0	Exp Value I2	Exp Value O2	Exp Value U2	IonScore J2	IonScore P2	IonScore V2	Exp Value J2	Exp Value P2	Exp Value V2	IonScore K2	IonScore Q2	IonScore W2
0	ALSIDTIEK	1	1	WP_000481442.1	0	989.551	0	0	329.85	0	0	0	0	0	0	0	0	0	0	0	0	0	0	High	0	0	0	19.23	6.41	0	0	0.238208	0.0794027	0	0	0	0	0	0	0	0	0	19.05	0	0	0.248288	0	0	0
0	DGNDLEEIDK	1	1	WP_000481442.1	0	1147.51	0	0	382.504	0	0	0	0	0	0	0	0	0	0	0	0	0	0	0	0	0	0	0	0	0	0	0	0	0	0	0	0	0	0	0	0	0	0	0	0	0	0	0	13.54
0	SNVNDATDYSSETPEGK	1	1	WP_000481442.1	0	1813.78	0	0	604.592	0	0	0	0	0	0	0	0	0	0	0	0	0	0	0	0	0	0	0	0	0	0	0	0	0	0	0	0	0	0	0	0	0	0	0	0	0	0	0	26.03
0	SQEGPTIIEVK	1	1	WP_000481442.1	0	1200.65	0	0	400.216	0	0	0	0	0	0	0	0	0	0	0	0	0	0	High	0	0	0	23.58	7.86	0	0	0.0874896	0.0291632	0	0	30.18	10.06	0	0	0.0191406	0	0	48.23	0	0	0.000299886	0	0	46.44
0	TTIGFGSPNK	1	1	WP_000481442.1	0	1021.53	0	0	340.51	0	0	0	0	0	0	0	0	0	0	0	0	0	0	High	0	0	0	24.16	8.05333	0	0	0.076552	0.0255173	0	0	29.38	9.79333	0	0	0.0230121	0	0	29.99	0	0	0.0199966	0	0	49.51
0	TVPSFFGGSADLAGSNK	1	1	WP_000481442.1	0	1654.8	0	0	551.6	0	0	0	0	0	0	0	0	0	0	0	0	0	0	0	0	0	0	0	0	0	0	0	0	0	0	0	0	0	0	0	0	0	19.24	0	0	0.23766	0	0	0
WP_001795438.1	MULTISPECIES: aminopeptidase	1	1	1	47.0885	0	0	0	0	0	0	0	0	0	0	0	0	0	0	0	0	0	0	0	0	0	0	0	0	0	1	1	0.666667	0	0	0	0	0	0	0	0	0	0	0	0	0	0	0	0
0	Sequence	# Proteins	# Protein Groups	Protein Group Accessions	Modifications	MH+ [Da]	A2	G2	0	M2	S2	IonScore G2	0	IonScore M2	IonScore S2	Exp Value G2	0	Exp Value M2	Exp Value S2	B2	0	H2	N2	T2	0	IonScore H2	IonScore N2	IonScore T2	0	Exp Value H2	Exp Value N2	Exp Value T2	0	IonScore I2	IonScore O2	IonScore U2	0	Exp Value I2	Exp Value O2	Exp Value U2	IonScore J2	IonScore P2	IonScore V2	Exp Value J2	Exp Value P2	Exp Value V2	IonScore K2	IonScore Q2	IonScore W2
0	VVYSDPTLK	1	1	WP_001795438.1	0	1021.56	0	0	340.518	0	0	0	0	0	0	0	0	0	0	0	0	0	0	High	0	0	0	20.13	6.71	0	0	0.193623	0.0645409	0	0	32.17	10.7233	0	0	0.0121048	0	0	0	0	0	0	0	0	0
WP_000495671.1	MULTISPECIES: lytic regulatory protein	1	1	1	40.6396	0	0	0	0	0	0	0	0	0	0	0	0	0	0	0	0	0	0	0	0	0	0	0	0	0	1	1	0.666667	1	1	0	0.666667	0	0	0	0	0	0	0	0	0	0	0	0
0	Sequence	# Proteins	# Protein Groups	Protein Group Accessions	Modifications	MH+ [Da]	A2	G2	0	M2	S2	IonScore G2	0	IonScore M2	IonScore S2	Exp Value G2	0	Exp Value M2	Exp Value S2	B2	0	H2	N2	T2	0	IonScore H2	IonScore N2	IonScore T2	0	Exp Value H2	Exp Value N2	Exp Value T2	0	IonScore I2	IonScore O2	IonScore U2	0	Exp Value I2	Exp Value O2	Exp Value U2	IonScore J2	IonScore P2	IonScore V2	Exp Value J2	Exp Value P2	Exp Value V2	IonScore K2	IonScore Q2	IonScore W2
0	VENDKVTTSVETK	1	1	WP_000495671.1	0	1449.74	0	0	483.248	0	0	0	0	0	0	0	0	0	0	0	0	0	0	High	0	0	0	20.53	6.84333	0	0	0.176586	0.058862	0	0	35.95	11.9833	0	0	0.0050694	0	0	23.03	0	0	0.0993017	0	0	36.09
WP_000428172.1	MULTISPECIES: hypothetical protein	1	1	1	10.3156	0	0	0	0	0	0	0	0	0	0	0	0	0	0	0	0	0	0	0	0	0	0	0	0	0	1	1	0.666667	1	1	0	0.666667	0	0	0	0	0	0	0	0	0	0	0	0
0	Sequence	# Proteins	# Protein Groups	Protein Group Accessions	Modifications	MH+ [Da]	A2	G2	0	M2	S2	IonScore G2	0	IonScore M2	IonScore S2	Exp Value G2	0	Exp Value M2	Exp Value S2	B2	0	H2	N2	T2	0	IonScore H2	IonScore N2	IonScore T2	0	Exp Value H2	Exp Value N2	Exp Value T2	0	IonScore I2	IonScore O2	IonScore U2	0	Exp Value I2	Exp Value O2	Exp Value U2	IonScore J2	IonScore P2	IonScore V2	Exp Value J2	Exp Value P2	Exp Value V2	IonScore K2	IonScore Q2	IonScore W2
0	QALVQSVK	1	1	WP_000428172.1	0	872.519	0	0	290.84	0	0	0	0	0	0	0	0	0	0	0	0	0	0	High	0	0	0	42.53	14.1767	0	0	0.00111418	0.000371394	0	0	40.19	13.3967	0	0	0.00190966	0	0	45.14	0	0	0.000610881	0	0	33.85
WP_000205572.1	MULTISPECIES: Fe-S cluster assembly protein SufD	1	1	1	48.5187	0	0	0	0	0	0	0	0	0	0	0	0	0	0	0	0	0	0	0	0	0	0	0	0	0	1	1	0.666667	1	1	0	0.666667	0	0	0	0	0	0	0	0	0	0	0	0
0	Sequence	# Proteins	# Protein Groups	Protein Group Accessions	Modifications	MH+ [Da]	A2	G2	0	M2	S2	IonScore G2	0	IonScore M2	IonScore S2	Exp Value G2	0	Exp Value M2	Exp Value S2	B2	0	H2	N2	T2	0	IonScore H2	IonScore N2	IonScore T2	0	Exp Value H2	Exp Value N2	Exp Value T2	0	IonScore I2	IonScore O2	IonScore U2	0	Exp Value I2	Exp Value O2	Exp Value U2	IonScore J2	IonScore P2	IonScore V2	Exp Value J2	Exp Value P2	Exp Value V2	IonScore K2	IonScore Q2	IonScore W2
0	ELPIEDVK	1	1	WP_000205572.1	0	942.515	0	0	314.172	0	0	0	0	0	0	0	0	0	0	0	0	0	0	High	0	0	0	39.37	13.1233	0	0	0.00230652	0.000768839	0	0	34.65	11.55	0	0	0.00683843	0	0	21.46	0	0	0.142547	0	0	41.74
WP_000648118.1	MULTISPECIES: YtxH domain-containing protein	1	1	1	13.2038	0	0	0	0	0	0	0	0	0	0	0	0	0	0	0	0	0	0	0	0	0	0	0	0	0	1	1	0.666667	0	1	0	0.333333	0	0	0	0	0	0	0	0	0	0	0	0
0	Sequence	# Proteins	# Protein Groups	Protein Group Accessions	Modifications	MH+ [Da]	A2	G2	0	M2	S2	IonScore G2	0	IonScore M2	IonScore S2	Exp Value G2	0	Exp Value M2	Exp Value S2	B2	0	H2	N2	T2	0	IonScore H2	IonScore N2	IonScore T2	0	Exp Value H2	Exp Value N2	Exp Value T2	0	IonScore I2	IonScore O2	IonScore U2	0	Exp Value I2	Exp Value O2	Exp Value U2	IonScore J2	IonScore P2	IonScore V2	Exp Value J2	Exp Value P2	Exp Value V2	IonScore K2	IonScore Q2	IonScore W2
0	SDINPNIER	1	1	WP_000648118.1	0	1057.53	0	0	352.509	0	0	0	0	0	0	0	0	0	0	0	0	0	0	High	0	0	0	22.67	7.55667	0	0	0.107884	0.0359613	0	0	29.95	9.98333	0	0	0.0201816	0	0	0	0	0	0	0	0	27.93
WP_000390829.1	MULTISPECIES: serine phosphatase	1	1	1	38.4017	0	0	0	0	0	0	0	0	0	0	0	0	0	0	0	0	0	0	0	0	0	0	0	0	0	1	1	0.666667	1	1	0	0.666667	0	0	0	0	0	0	0	0	0	0	0	0
0	Sequence	# Proteins	# Protein Groups	Protein Group Accessions	Modifications	MH+ [Da]	A2	G2	0	M2	S2	IonScore G2	0	IonScore M2	IonScore S2	Exp Value G2	0	Exp Value M2	Exp Value S2	B2	0	H2	N2	T2	0	IonScore H2	IonScore N2	IonScore T2	0	Exp Value H2	Exp Value N2	Exp Value T2	0	IonScore I2	IonScore O2	IonScore U2	0	Exp Value I2	Exp Value O2	Exp Value U2	IonScore J2	IonScore P2	IonScore V2	Exp Value J2	Exp Value P2	Exp Value V2	IonScore K2	IonScore Q2	IonScore W2
0	VLGISSQTR	1	1	WP_000390829.1	0	960.547	0	0	320.182	0	0	0	0	0	0	0	0	0	0	0	0	0	0	High	0	0	0	33.78	11.26	0	0	0.00835519	0.00278506	0	0	32.01	10.67	0	0	0.012559	0	0	46.54	0	0	0.000442544	0	0	46.9
WP_000022323.1	MULTISPECIES: allophanate hydrolase	1	2	2	38.1094	0	0	0	0	0	0	0	0	0	0	0	0	0	0	0	0	0	0	0	0	0	0	0	0	0	1	2	1	2	1	0	1	0	0	0	0	0	0	0	0	0	0	0	0
0	Sequence	# Proteins	# Protein Groups	Protein Group Accessions	Modifications	MH+ [Da]	A2	G2	0	M2	S2	IonScore G2	0	IonScore M2	IonScore S2	Exp Value G2	0	Exp Value M2	Exp Value S2	B2	0	H2	N2	T2	0	IonScore H2	IonScore N2	IonScore T2	0	Exp Value H2	Exp Value N2	Exp Value T2	0	IonScore I2	IonScore O2	IonScore U2	0	Exp Value I2	Exp Value O2	Exp Value U2	IonScore J2	IonScore P2	IonScore V2	Exp Value J2	Exp Value P2	Exp Value V2	IonScore K2	IonScore Q2	IonScore W2
0	GTEDFKEDAIQR	1	1	WP_000022323.1	0	1408.67	0	0	469.557	0	0	0	0	0	0	0	0	0	0	0	0	0	0	0	0	0	0	0	0	0	0	0	0	0	0	44.31	14.77	0	0	0.000739531	0	0	44.11	0	0	0.000774384	0	0	0
0	TLQDGDEIK	1	1	WP_000022323.1	0	1018.51	0	0	339.502	0	0	0	0	0	0	0	0	0	0	0	0	0	0	High	0	0	0	28.87	9.62333	0	0	0.0258795	0.00862651	0	0	28.14	9.38	0	0	0.0306166	0	0	30.33	0	0	0.0184908	0	0	31.03
WP_000930486.1	MULTISPECIES: alkyl hydroperoxide reductase subunit F	1	2	2	54.6869	0	0	0	0	0	0	0	0	0	0	0	0	0	0	0	0	0	0	0	0	0	0	0	0	0	0	1	0.333333	2	0	0	0.666667	0	0	0	0	0	0	0	0	0	0	0	0
0	Sequence	# Proteins	# Protein Groups	Protein Group Accessions	Modifications	MH+ [Da]	A2	G2	0	M2	S2	IonScore G2	0	IonScore M2	IonScore S2	Exp Value G2	0	Exp Value M2	Exp Value S2	B2	0	H2	N2	T2	0	IonScore H2	IonScore N2	IonScore T2	0	Exp Value H2	Exp Value N2	Exp Value T2	0	IonScore I2	IonScore O2	IonScore U2	0	Exp Value I2	Exp Value O2	Exp Value U2	IonScore J2	IonScore P2	IonScore V2	Exp Value J2	Exp Value P2	Exp Value V2	IonScore K2	IonScore Q2	IonScore W2
0	SLSNVDIK	1	1	WP_000930486.1	0	875.484	0	0	291.828	0	0	0	0	0	0	0	0	0	0	0	0	0	0	0	0	0	0	0	0	0	0	0	0	0	0	0	0	0	0	0	0	0	17.35	0	0	0.367246	0	0	0
0	VTLENGAVLESK	1	1	WP_000930486.1	0	1259.68	0	0	419.895	0	0	0	0	0	0	0	0	0	0	0	0	0	0	0	0	0	0	0	0	0	0	0	0	0	0	31.31	10.4367	0	0	0.0147556	0	0	42.11	0	0	0.00122732	0	0	0
WP_000727649.1	MULTISPECIES: chemotaxis inhibitory protein	1	1	1	17.0469	0	0	0	0	0	0	0	0	0	0	0	0	0	0	0	0	0	0	0	0	0	0	0	0	0	0	1	0.333333	0	0	0	0	0	0	0	0	0	0	0	0	0	0	0	0
0	Sequence	# Proteins	# Protein Groups	Protein Group Accessions	Modifications	MH+ [Da]	A2	G2	0	M2	S2	IonScore G2	0	IonScore M2	IonScore S2	Exp Value G2	0	Exp Value M2	Exp Value S2	B2	0	H2	N2	T2	0	IonScore H2	IonScore N2	IonScore T2	0	Exp Value H2	Exp Value N2	Exp Value T2	0	IonScore I2	IonScore O2	IonScore U2	0	Exp Value I2	Exp Value O2	Exp Value U2	IonScore J2	IonScore P2	IonScore V2	Exp Value J2	Exp Value P2	Exp Value V2	IonScore K2	IonScore Q2	IonScore W2
0	NSGLPTTLGK	1	1	WP_000727649.1	0	987.549	0	0	329.183	0	0	0	0	0	0	0	0	0	0	0	0	0	0	0	0	0	0	0	0	0	0	0	0	0	0	41.12	13.7067	0	0	0.00154155	0	0	0	0	0	0	0	0	0
WP_000159631.1	MULTISPECIES: D-alanine--D-alanine ligase	1	2	2	40.2054	0	0	0	0	0	0	0	0	0	0	0	0	0	0	0	0	0	0	0	0	0	0	0	0	0	0	2	0.666667	2	2	0	1.33333	0	0	0	0	0	0	0	0	0	0	0	0
0	Sequence	# Proteins	# Protein Groups	Protein Group Accessions	Modifications	MH+ [Da]	A2	G2	0	M2	S2	IonScore G2	0	IonScore M2	IonScore S2	Exp Value G2	0	Exp Value M2	Exp Value S2	B2	0	H2	N2	T2	0	IonScore H2	IonScore N2	IonScore T2	0	Exp Value H2	Exp Value N2	Exp Value T2	0	IonScore I2	IonScore O2	IonScore U2	0	Exp Value I2	Exp Value O2	Exp Value U2	IonScore J2	IonScore P2	IonScore V2	Exp Value J2	Exp Value P2	Exp Value V2	IonScore K2	IonScore Q2	IonScore W2
0	KLVIEQGVNAR	1	1	WP_000159631.1	0	1226.72	0	0	408.907	0	0	0	0	0	0	0	0	0	0	0	0	0	0	0	0	0	0	0	0	0	0	0	0	0	0	32.73	10.91	0	0	0.0106404	0	0	43.64	0	0	0.000862892	0	0	29.76
0	LVIEQGVNAR	1	1	WP_000159631.1	0	1098.63	0	0	366.209	0	0	0	0	0	0	0	0	0	0	0	0	0	0	0	0	0	0	0	0	0	0	0	0	0	0	38.6	12.8667	0	0	0.00275395	0	0	27.37	0	0	0.0365558	0	0	24.28
WP_000969811.1	MULTISPECIES: DNA polymerase III subunit beta	1	2	2	41.8877	0	0	0	0	0	0	0	0	0	0	0	0	0	0	0	0	0	0	0	0	0	0	0	0	0	0	2	0.666667	2	2	0	1.33333	0	0	0	0	0	0	0	0	0	0	0	0
0	Sequence	# Proteins	# Protein Groups	Protein Group Accessions	Modifications	MH+ [Da]	A2	G2	0	M2	S2	IonScore G2	0	IonScore M2	IonScore S2	Exp Value G2	0	Exp Value M2	Exp Value S2	B2	0	H2	N2	T2	0	IonScore H2	IonScore N2	IonScore T2	0	Exp Value H2	Exp Value N2	Exp Value T2	0	IonScore I2	IonScore O2	IonScore U2	0	Exp Value I2	Exp Value O2	Exp Value U2	IonScore J2	IonScore P2	IonScore V2	Exp Value J2	Exp Value P2	Exp Value V2	IonScore K2	IonScore Q2	IonScore W2
0	LLEGHYPDTTR	1	1	WP_000969811.1	0	1301.65	0	0	433.882	0	0	0	0	0	0	0	0	0	0	0	0	0	0	0	0	0	0	0	0	0	0	0	0	0	0	26.56	8.85333	0	0	0.0440511	0	0	16.38	0	0	0.459152	0	0	37.62
0	VGNVNFISR	1	1	WP_000969811.1	0	1005.55	0	0	335.183	0	0	0	0	0	0	0	0	0	0	0	0	0	0	0	0	0	0	0	0	0	0	0	0	0	0	40.85	13.6167	0	0	0.00164043	0	0	45.07	0	0	0.000620807	0	0	43.78
WP_000225837.1	MULTISPECIES: bifunctional methylenetetrahydrofolate dehydrogenase/methenyltetrahydrofolate cyclohydrolase	1	3	3	30.8245	0	0	0	0	0	0	0	0	0	0	0	0	0	0	0	0	0	0	0	0	0	0	0	0	0	0	2	0.666667	1	1	0	0.666667	0	0	0	0	0	0	0	0	0	0	0	0
0	Sequence	# Proteins	# Protein Groups	Protein Group Accessions	Modifications	MH+ [Da]	A2	G2	0	M2	S2	IonScore G2	0	IonScore M2	IonScore S2	Exp Value G2	0	Exp Value M2	Exp Value S2	B2	0	H2	N2	T2	0	IonScore H2	IonScore N2	IonScore T2	0	Exp Value H2	Exp Value N2	Exp Value T2	0	IonScore I2	IonScore O2	IonScore U2	0	Exp Value I2	Exp Value O2	Exp Value U2	IonScore J2	IonScore P2	IonScore V2	Exp Value J2	Exp Value P2	Exp Value V2	IonScore K2	IonScore Q2	IonScore W2
0	EGAVIIDVGNTPDENGK	1	1	WP_000225837.1	0	1727.85	0	0	575.949	0	0	0	0	0	0	0	0	0	0	0	0	0	0	0	0	0	0	0	0	0	0	0	0	0	0	26.27	8.75667	0	0	0.047093	0	0	40.51	0	0	0.00177401	0	0	0
0	HADIDLEGK	1	1	WP_000225837.1	0	997.494	0	0	332.498	0	0	0	0	0	0	0	0	0	0	0	0	0	0	0	0	0	0	0	0	0	0	0	0	0	0	0	0	0	0	0	0	0	0	0	0	0	0	0	21.01
0	ILEAINPEK	1	1	WP_000225837.1	0	1026.58	0	0	342.194	0	0	0	0	0	0	0	0	0	0	0	0	0	0	0	0	0	0	0	0	0	0	0	0	0	0	20.18	6.72667	0	0	0.191406	0	0	0	0	0	0	0	0	0
WP_000391031.1	MULTISPECIES: cell division protein FtsA	1	1	1	52.9022	0	0	0	0	0	0	0	0	0	0	0	0	0	0	0	0	0	0	0	0	0	0	0	0	0	0	1	0.333333	0	0	0	0	0	0	0	0	0	0	0	0	0	0	0	0
0	Sequence	# Proteins	# Protein Groups	Protein Group Accessions	Modifications	MH+ [Da]	A2	G2	0	M2	S2	IonScore G2	0	IonScore M2	IonScore S2	Exp Value G2	0	Exp Value M2	Exp Value S2	B2	0	H2	N2	T2	0	IonScore H2	IonScore N2	IonScore T2	0	Exp Value H2	Exp Value N2	Exp Value T2	0	IonScore I2	IonScore O2	IonScore U2	0	Exp Value I2	Exp Value O2	Exp Value U2	IonScore J2	IonScore P2	IonScore V2	Exp Value J2	Exp Value P2	Exp Value V2	IonScore K2	IonScore Q2	IonScore W2
0	GELVDADSIEMAGR	1	1	WP_000391031.1	0	1462.69	0	0	487.563	0	0	0	0	0	0	0	0	0	0	0	0	0	0	0	0	0	0	0	0	0	0	0	0	0	0	32.19	10.73	0	0	0.0120492	0	0	0	0	0	0	0	0	0
WP_000148855.1	MULTISPECIES: glucose-6-phosphate isomerase	1	1	1	49.777	0	0	0	0	0	0	0	0	0	0	0	0	0	0	0	0	0	0	0	0	0	0	0	0	0	0	1	0.333333	1	1	0	0.666667	0	0	0	0	0	0	0	0	0	0	0	0
0	Sequence	# Proteins	# Protein Groups	Protein Group Accessions	Modifications	MH+ [Da]	A2	G2	0	M2	S2	IonScore G2	0	IonScore M2	IonScore S2	Exp Value G2	0	Exp Value M2	Exp Value S2	B2	0	H2	N2	T2	0	IonScore H2	IonScore N2	IonScore T2	0	Exp Value H2	Exp Value N2	Exp Value T2	0	IonScore I2	IonScore O2	IonScore U2	0	Exp Value I2	Exp Value O2	Exp Value U2	IonScore J2	IonScore P2	IonScore V2	Exp Value J2	Exp Value P2	Exp Value V2	IonScore K2	IonScore Q2	IonScore W2
0	SGTTTEPAVAFR	1	1	WP_000148855.1	0	1236.62	0	0	412.208	0	0	0	0	0	0	0	0	0	0	0	0	0	0	0	0	0	0	0	0	0	0	0	0	0	0	29.79	9.93	0	0	0.020939	0	0	26.07	0	0	0.0493124	0	0	23.86
WP_000202192.1	glycine dehydrogenase	1	2	2	54.7468	0	0	0	0	0	0	0	0	0	0	0	0	0	0	0	0	0	0	0	0	0	0	0	0	0	0	2	0.666667	1	2	0	1	0	0	0	0	0	0	0	0	0	0	0	0
0	Sequence	# Proteins	# Protein Groups	Protein Group Accessions	Modifications	MH+ [Da]	A2	G2	0	M2	S2	IonScore G2	0	IonScore M2	IonScore S2	Exp Value G2	0	Exp Value M2	Exp Value S2	B2	0	H2	N2	T2	0	IonScore H2	IonScore N2	IonScore T2	0	Exp Value H2	Exp Value N2	Exp Value T2	0	IonScore I2	IonScore O2	IonScore U2	0	Exp Value I2	Exp Value O2	Exp Value U2	IonScore J2	IonScore P2	IonScore V2	Exp Value J2	Exp Value P2	Exp Value V2	IonScore K2	IonScore Q2	IonScore W2
0	GEVNIDDLK	1	1	WP_000202192.1	0	1002.51	0	0	334.17	0	0	0	0	0	0	0	0	0	0	0	0	0	0	0	0	0	0	0	0	0	0	0	0	0	0	18.29	6.09667	0	0	0.295772	0	0	0	0	0	0	0	0	30.26
0	SSPLIFER	1	1	WP_000202192.1	0	948.514	0	0	316.171	0	0	0	0	0	0	0	0	0	0	0	0	0	0	0	0	0	0	0	0	0	0	0	0	0	0	32.75	10.9167	0	0	0.0105915	0	0	45.5	0	0	0.000562285	0	0	25.56
WP_000334465.1	MULTISPECIES: glutamine--fructose-6-phosphate aminotransferase	1	2	2	65.8089	0	0	0	0	0	0	0	0	0	0	0	0	0	0	0	0	0	0	0	0	0	0	0	0	0	0	2	0.666667	0	0	0	0	0	0	0	0	0	0	0	0	0	0	0	0
0	Sequence	# Proteins	# Protein Groups	Protein Group Accessions	Modifications	MH+ [Da]	A2	G2	0	M2	S2	IonScore G2	0	IonScore M2	IonScore S2	Exp Value G2	0	Exp Value M2	Exp Value S2	B2	0	H2	N2	T2	0	IonScore H2	IonScore N2	IonScore T2	0	Exp Value H2	Exp Value N2	Exp Value T2	0	IonScore I2	IonScore O2	IonScore U2	0	Exp Value I2	Exp Value O2	Exp Value U2	IonScore J2	IonScore P2	IonScore V2	Exp Value J2	Exp Value P2	Exp Value V2	IonScore K2	IonScore Q2	IonScore W2
0	EADIDLLR	1	1	WP_000334465.1	0	944.504	0	0	314.835	0	0	0	0	0	0	0	0	0	0	0	0	0	0	0	0	0	0	0	0	0	0	0	0	0	0	45.01	15.0033	0	0	0.000629443	0	0	0	0	0	0	0	0	0
0	NAFFIGR	1	1	WP_000334465.1	0	824.441	0	0	274.814	0	0	0	0	0	0	0	0	0	0	0	0	0	0	0	0	0	0	0	0	0	0	0	0	0	0	21.6	7.2	0	0	0.138025	0	0	0	0	0	0	0	0	0
WP_000043634.1	MULTISPECIES: translation initiation factor IF-2	1	1	1	77.823	0	0	0	0	0	0	0	0	0	0	0	0	0	0	0	0	0	0	0	0	0	0	0	0	0	0	1	0.333333	1	1	0	0.666667	0	0	0	0	0	0	0	0	0	0	0	0
0	Sequence	# Proteins	# Protein Groups	Protein Group Accessions	Modifications	MH+ [Da]	A2	G2	0	M2	S2	IonScore G2	0	IonScore M2	IonScore S2	Exp Value G2	0	Exp Value M2	Exp Value S2	B2	0	H2	N2	T2	0	IonScore H2	IonScore N2	IonScore T2	0	Exp Value H2	Exp Value N2	Exp Value T2	0	IonScore I2	IonScore O2	IonScore U2	0	Exp Value I2	Exp Value O2	Exp Value U2	IonScore J2	IonScore P2	IonScore V2	Exp Value J2	Exp Value P2	Exp Value V2	IonScore K2	IonScore Q2	IonScore W2
0	FVVFSDEK	1	1	WP_000043634.1	0	970.485	0	0	323.495	0	0	0	0	0	0	0	0	0	0	0	0	0	0	0	0	0	0	0	0	0	0	0	0	0	0	32.46	10.82	0	0	0.0113229	0	0	43.16	0	0	0.000963733	0	0	30.79
WP_001791162.1	MULTISPECIES: translation initiation factor IF-3	1	1	1	20.2009	0	0	0	0	0	0	0	0	0	0	0	0	0	0	0	0	0	0	0	0	0	0	0	0	0	0	1	0.333333	0	1	0	0.333333	0	0	0	0	0	0	0	0	0	0	0	0
0	Sequence	# Proteins	# Protein Groups	Protein Group Accessions	Modifications	MH+ [Da]	A2	G2	0	M2	S2	IonScore G2	0	IonScore M2	IonScore S2	Exp Value G2	0	Exp Value M2	Exp Value S2	B2	0	H2	N2	T2	0	IonScore H2	IonScore N2	IonScore T2	0	Exp Value H2	Exp Value N2	Exp Value T2	0	IonScore I2	IonScore O2	IonScore U2	0	Exp Value I2	Exp Value O2	Exp Value U2	IonScore J2	IonScore P2	IonScore V2	Exp Value J2	Exp Value P2	Exp Value V2	IonScore K2	IonScore Q2	IonScore W2
0	LIGQDGEQIGVK	1	1	WP_001791162.1	0	1256.69	0	0	418.896	0	0	0	0	0	0	0	0	0	0	0	0	0	0	0	0	0	0	0	0	0	0	0	0	0	0	39.56	13.1867	0	0	0.00220778	0	0	0	0	0	0	0	0	47.67
WP_000201875.1	MULTISPECIES: lipoyl synthase	1	1	1	34.8628	0	0	0	0	0	0	0	0	0	0	0	0	0	0	0	0	0	0	0	0	0	0	0	0	0	0	1	0.333333	0	0	0	0	0	0	0	0	0	0	0	0	0	0	0	0
0	Sequence	# Proteins	# Protein Groups	Protein Group Accessions	Modifications	MH+ [Da]	A2	G2	0	M2	S2	IonScore G2	0	IonScore M2	IonScore S2	Exp Value G2	0	Exp Value M2	Exp Value S2	B2	0	H2	N2	T2	0	IonScore H2	IonScore N2	IonScore T2	0	Exp Value H2	Exp Value N2	Exp Value T2	0	IonScore I2	IonScore O2	IonScore U2	0	Exp Value I2	Exp Value O2	Exp Value U2	IonScore J2	IonScore P2	IonScore V2	Exp Value J2	Exp Value P2	Exp Value V2	IonScore K2	IonScore Q2	IonScore W2
0	DAGSNVYAETVR	1	1	WP_000201875.1	0	1281.61	0	0	427.202	0	0	0	0	0	0	0	0	0	0	0	0	0	0	0	0	0	0	0	0	0	0	0	0	0	0	53.24	17.7467	0	0	9.46143e-05	0	0	0	0	0	0	0	0	0
WP_000933822.1	MULTISPECIES: S-adenosylmethionine synthase	1	1	1	43.6142	0	0	0	0	0	0	0	0	0	0	0	0	0	0	0	0	0	0	0	0	0	0	0	0	0	0	1	0.333333	1	0	0	0.333333	0	0	0	0	0	0	0	0	0	0	0	0
0	Sequence	# Proteins	# Protein Groups	Protein Group Accessions	Modifications	MH+ [Da]	A2	G2	0	M2	S2	IonScore G2	0	IonScore M2	IonScore S2	Exp Value G2	0	Exp Value M2	Exp Value S2	B2	0	H2	N2	T2	0	IonScore H2	IonScore N2	IonScore T2	0	Exp Value H2	Exp Value N2	Exp Value T2	0	IonScore I2	IonScore O2	IonScore U2	0	Exp Value I2	Exp Value O2	Exp Value U2	IonScore J2	IonScore P2	IonScore V2	Exp Value J2	Exp Value P2	Exp Value V2	IonScore K2	IonScore Q2	IonScore W2
0	FVIGGPQGDAGLTGR	1	1	WP_000933822.1	0	1444.75	0	0	481.584	0	0	0	0	0	0	0	0	0	0	0	0	0	0	0	0	0	0	0	0	0	0	0	0	0	0	43.07	14.3567	0	0	0.000983913	0	0	46.61	0	0	0.000435468	0	0	0
WP_001283444.1	MULTISPECIES: MarR family transcriptional regulator	1	1	1	17.0789	0	0	0	0	0	0	0	0	0	0	0	0	0	0	0	0	0	0	0	0	0	0	0	0	0	0	1	0.333333	0	1	0	0.333333	0	0	0	0	0	0	0	0	0	0	0	0
0	Sequence	# Proteins	# Protein Groups	Protein Group Accessions	Modifications	MH+ [Da]	A2	G2	0	M2	S2	IonScore G2	0	IonScore M2	IonScore S2	Exp Value G2	0	Exp Value M2	Exp Value S2	B2	0	H2	N2	T2	0	IonScore H2	IonScore N2	IonScore T2	0	Exp Value H2	Exp Value N2	Exp Value T2	0	IonScore I2	IonScore O2	IonScore U2	0	Exp Value I2	Exp Value O2	Exp Value U2	IonScore J2	IonScore P2	IonScore V2	Exp Value J2	Exp Value P2	Exp Value V2	IonScore K2	IonScore Q2	IonScore W2
0	VASASSLSQDEVK	1	1	WP_001283444.1	0	1320.66	0	0	440.222	0	0	0	0	0	0	0	0	0	0	0	0	0	0	0	0	0	0	0	0	0	0	0	0	0	0	29.43	9.81	0	0	0.0227487	0	0	0	0	0	0	0	0	26.06
WP_001288302.1	MULTISPECIES: transcription termination/antitermination protein NusG	1	1	1	20.6507	0	0	0	0	0	0	0	0	0	0	0	0	0	0	0	0	0	0	0	0	0	0	0	0	0	0	1	0.333333	1	1	0	0.666667	0	0	0	0	0	0	0	0	0	0	0	0
0	Sequence	# Proteins	# Protein Groups	Protein Group Accessions	Modifications	MH+ [Da]	A2	G2	0	M2	S2	IonScore G2	0	IonScore M2	IonScore S2	Exp Value G2	0	Exp Value M2	Exp Value S2	B2	0	H2	N2	T2	0	IonScore H2	IonScore N2	IonScore T2	0	Exp Value H2	Exp Value N2	Exp Value T2	0	IonScore I2	IonScore O2	IonScore U2	0	Exp Value I2	Exp Value O2	Exp Value U2	IonScore J2	IonScore P2	IonScore V2	Exp Value J2	Exp Value P2	Exp Value V2	IonScore K2	IonScore Q2	IonScore W2
0	VVIPEEEETQVK	1	1	WP_001288302.1	0	1399.74	0	0	466.579	0	0	0	0	0	0	0	0	0	0	0	0	0	0	0	0	0	0	0	0	0	0	0	0	0	0	27.69	9.23	0	0	0.0339591	0	0	23.17	0	0	0.0961516	0	0	38.21
WP_001242318.1	MULTISPECIES: pyrimidine-nucleoside phosphorylase	1	1	1	46.2791	0	0	0	0	0	0	0	0	0	0	0	0	0	0	0	0	0	0	0	0	0	0	0	0	0	0	1	0.333333	0	1	0	0.333333	0	0	0	0	0	0	0	0	0	0	0	0
0	Sequence	# Proteins	# Protein Groups	Protein Group Accessions	Modifications	MH+ [Da]	A2	G2	0	M2	S2	IonScore G2	0	IonScore M2	IonScore S2	Exp Value G2	0	Exp Value M2	Exp Value S2	B2	0	H2	N2	T2	0	IonScore H2	IonScore N2	IonScore T2	0	Exp Value H2	Exp Value N2	Exp Value T2	0	IonScore I2	IonScore O2	IonScore U2	0	Exp Value I2	Exp Value O2	Exp Value U2	IonScore J2	IonScore P2	IonScore V2	Exp Value J2	Exp Value P2	Exp Value V2	IonScore K2	IonScore Q2	IonScore W2
0	VAVVGQSGNLTPADK	1	1	WP_001242318.1	0	1455.78	0	0	485.26	0	0	0	0	0	0	0	0	0	0	0	0	0	0	0	0	0	0	0	0	0	0	0	0	0	0	35.62	11.8733	0	0	0.00546961	0	0	0	0	0	0	0	0	22.06
WP_001074749.1	MULTISPECIES: phosphoglycerate kinase	1	2	2	42.5754	0	0	0	0	0	0	0	0	0	0	0	0	0	0	0	0	0	0	0	0	0	0	0	0	0	0	1	0.333333	1	2	0	1	0	0	0	0	0	0	0	0	0	0	0	0
0	Sequence	# Proteins	# Protein Groups	Protein Group Accessions	Modifications	MH+ [Da]	A2	G2	0	M2	S2	IonScore G2	0	IonScore M2	IonScore S2	Exp Value G2	0	Exp Value M2	Exp Value S2	B2	0	H2	N2	T2	0	IonScore H2	IonScore N2	IonScore T2	0	Exp Value H2	Exp Value N2	Exp Value T2	0	IonScore I2	IonScore O2	IonScore U2	0	Exp Value I2	Exp Value O2	Exp Value U2	IonScore J2	IonScore P2	IonScore V2	Exp Value J2	Exp Value P2	Exp Value V2	IonScore K2	IonScore Q2	IonScore W2
0	ADFNVPLKDGEITNDNR	1	1	WP_001074749.1	0	1917.93	0	0	639.309	0	0	0	0	0	0	0	0	0	0	0	0	0	0	0	0	0	0	0	0	0	0	0	0	0	0	0	0	0	0	0	0	0	0	0	0	0	0	0	28.56
0	IVSDLDLK	1	1	WP_001074749.1	0	902.517	0	0	300.839	0	0	0	0	0	0	0	0	0	0	0	0	0	0	0	0	0	0	0	0	0	0	0	0	0	0	30.12	10.04	0	0	0.0194069	0	0	21.14	0	0	0.153446	0	0	25.89
WP_000250824.1	MULTISPECIES: 2-amino-3-ketobutyrate CoA ligase	1	1	1	42.8638	0	0	0	0	0	0	0	0	0	0	0	0	0	0	0	0	0	0	0	0	0	0	0	0	0	0	1	0.333333	0	0	0	0	0	0	0	0	0	0	0	0	0	0	0	0
0	Sequence	# Proteins	# Protein Groups	Protein Group Accessions	Modifications	MH+ [Da]	A2	G2	0	M2	S2	IonScore G2	0	IonScore M2	IonScore S2	Exp Value G2	0	Exp Value M2	Exp Value S2	B2	0	H2	N2	T2	0	IonScore H2	IonScore N2	IonScore T2	0	Exp Value H2	Exp Value N2	Exp Value T2	0	IonScore I2	IonScore O2	IonScore U2	0	Exp Value I2	Exp Value O2	Exp Value U2	IonScore J2	IonScore P2	IonScore V2	Exp Value J2	Exp Value P2	Exp Value V2	IonScore K2	IonScore Q2	IonScore W2
0	AAIDTHGVGAGAVR	1	1	WP_000250824.1	0	1294.69	0	0	431.562	0	0	0	0	0	0	0	0	0	0	0	0	0	0	0	0	0	0	0	0	0	0	0	0	0	0	22.28	7.42667	0	0	0.11802	0	0	0	0	0	0	0	0	0
WP_001138360.1	MULTISPECIES: 50S ribosomal protein L20	1	1	1	13.6776	0	0	0	0	0	0	0	0	0	0	0	0	0	0	0	0	0	0	0	0	0	0	0	0	0	0	1	0.333333	1	1	0	0.666667	0	0	0	0	0	0	0	0	0	0	0	0
0	Sequence	# Proteins	# Protein Groups	Protein Group Accessions	Modifications	MH+ [Da]	A2	G2	0	M2	S2	IonScore G2	0	IonScore M2	IonScore S2	Exp Value G2	0	Exp Value M2	Exp Value S2	B2	0	H2	N2	T2	0	IonScore H2	IonScore N2	IonScore T2	0	Exp Value H2	Exp Value N2	Exp Value T2	0	IonScore I2	IonScore O2	IonScore U2	0	Exp Value I2	Exp Value O2	Exp Value U2	IonScore J2	IonScore P2	IonScore V2	Exp Value J2	Exp Value P2	Exp Value V2	IonScore K2	IonScore Q2	IonScore W2
0	AFAQLVTK	1	1	WP_001138360.1	0	877.516	0	0	292.505	0	0	0	0	0	0	0	0	0	0	0	0	0	0	0	0	0	0	0	0	0	0	0	0	0	0	28.32	9.44	0	0	0.0293736	0	0	22.71	0	0	0.106895	0	0	34.99
WP_000387527.1	MULTISPECIES: 50S ribosomal protein L22	1	4	4	12.827	0	0	0	0	0	0	0	0	0	0	0	0	0	0	0	0	0	0	0	0	0	0	0	0	0	0	2	0.666667	4	3	0	2.33333	0	0	0	0	0	0	0	0	0	0	0	0
0	Sequence	# Proteins	# Protein Groups	Protein Group Accessions	Modifications	MH+ [Da]	A2	G2	0	M2	S2	IonScore G2	0	IonScore M2	IonScore S2	Exp Value G2	0	Exp Value M2	Exp Value S2	B2	0	H2	N2	T2	0	IonScore H2	IonScore N2	IonScore T2	0	Exp Value H2	Exp Value N2	Exp Value T2	0	IonScore I2	IonScore O2	IonScore U2	0	Exp Value I2	Exp Value O2	Exp Value U2	IonScore J2	IonScore P2	IonScore V2	Exp Value J2	Exp Value P2	Exp Value V2	IonScore K2	IonScore Q2	IonScore W2
0	ASSPVIEK	1	1	WP_000387527.1	0	830.461	0	0	276.82	0	0	0	0	0	0	0	0	0	0	0	0	0	0	0	0	0	0	0	0	0	0	0	0	0	0	25.89	8.63	0	0	0.0513992	0	0	48.7	0	0	0.000269127	0	0	46.61
0	EAYANEGPTLK	1	1	WP_000387527.1	0	1192.58	0	0	397.528	0	0	0	0	0	0	0	0	0	0	0	0	0	0	0	0	0	0	0	0	0	0	0	0	0	0	37.74	12.58	0	0	0.00335704	0	0	24.23	0	0	0.075328	0	0	22.8
0	LVLDLIR	1	1	WP_000387527.1	0	841.55	0	0	280.517	0	0	0	0	0	0	0	0	0	0	0	0	0	0	0	0	0	0	0	0	0	0	0	0	0	0	0	0	0	0	0	0	0	29.07	0	0	0.0247148	0	0	0
0	TSHITIVVSDGKEEAK	1	1	WP_000387527.1	0	1713.9	0	0	571.301	0	0	0	0	0	0	0	0	0	0	0	0	0	0	0	0	0	0	0	0	0	0	0	0	0	0	0	0	0	0	0	0	0	37.56	0	0	0.0034991	0	0	22.21
WP_000052590.1	MULTISPECIES: ribonuclease J 2	1	1	1	62.5635	0	0	0	0	0	0	0	0	0	0	0	0	0	0	0	0	0	0	0	0	0	0	0	0	0	0	1	0.333333	1	1	0	0.666667	0	0	0	0	0	0	0	0	0	0	0	0
0	Sequence	# Proteins	# Protein Groups	Protein Group Accessions	Modifications	MH+ [Da]	A2	G2	0	M2	S2	IonScore G2	0	IonScore M2	IonScore S2	Exp Value G2	0	Exp Value M2	Exp Value S2	B2	0	H2	N2	T2	0	IonScore H2	IonScore N2	IonScore T2	0	Exp Value H2	Exp Value N2	Exp Value T2	0	IonScore I2	IonScore O2	IonScore U2	0	Exp Value I2	Exp Value O2	Exp Value U2	IonScore J2	IonScore P2	IonScore V2	Exp Value J2	Exp Value P2	Exp Value V2	IonScore K2	IonScore Q2	IonScore W2
0	LAAEAGVAPEK	1	1	WP_000052590.1	0	1055.57	0	0	351.857	0	0	0	0	0	0	0	0	0	0	0	0	0	0	0	0	0	0	0	0	0	0	0	0	0	0	38.13	12.71	0	0	0.00306872	0	0	50.63	0	0	0.000172567	0	0	38.01
WP_001018677.1	MULTISPECIES: transcriptional regulator	1	3	3	14.7088	0	0	0	0	0	0	0	0	0	0	0	0	0	0	0	0	0	0	0	0	0	0	0	0	0	0	1	0.333333	3	3	0	2	0	0	0	0	0	0	0	0	0	0	0	0
0	Sequence	# Proteins	# Protein Groups	Protein Group Accessions	Modifications	MH+ [Da]	A2	G2	0	M2	S2	IonScore G2	0	IonScore M2	IonScore S2	Exp Value G2	0	Exp Value M2	Exp Value S2	B2	0	H2	N2	T2	0	IonScore H2	IonScore N2	IonScore T2	0	Exp Value H2	Exp Value N2	Exp Value T2	0	IonScore I2	IonScore O2	IonScore U2	0	Exp Value I2	Exp Value O2	Exp Value U2	IonScore J2	IonScore P2	IonScore V2	Exp Value J2	Exp Value P2	Exp Value V2	IonScore K2	IonScore Q2	IonScore W2
0	ILSQEDYFDK	1	1	WP_001018677.1	0	1257.6	0	0	419.2	0	0	0	0	0	0	0	0	0	0	0	0	0	0	0	0	0	0	0	0	0	0	0	0	0	0	0	0	0	0	0	0	0	26.05	0	0	0.0495401	0	0	19.29
0	ITEANNEIEL	1	1	WP_001018677.1	0	1145.57	0	0	381.856	0	0	0	0	0	0	0	0	0	0	0	0	0	0	0	0	0	0	0	0	0	0	0	0	0	0	0	0	0	0	0	0	0	15.43	0	0	0.571421	0	0	17.24
0	TVLILVNAQQR	1	1	WP_001018677.1	0	1254.75	0	0	418.25	0	0	0	0	0	0	0	0	0	0	0	0	0	0	0	0	0	0	0	0	0	0	0	0	0	0	31.66	10.5533	0	0	0.0136131	0	0	36.39	0	0	0.00458096	0	0	38.26
WP_000036076.1	MULTISPECIES: transcriptional regulator	1	1	1	13.6604	0	0	0	0	0	0	0	0	0	0	0	0	0	0	0	0	0	0	0	0	0	0	0	0	0	0	1	0.333333	1	1	0	0.666667	0	0	0	0	0	0	0	0	0	0	0	0
0	Sequence	# Proteins	# Protein Groups	Protein Group Accessions	Modifications	MH+ [Da]	A2	G2	0	M2	S2	IonScore G2	0	IonScore M2	IonScore S2	Exp Value G2	0	Exp Value M2	Exp Value S2	B2	0	H2	N2	T2	0	IonScore H2	IonScore N2	IonScore T2	0	Exp Value H2	Exp Value N2	Exp Value T2	0	IonScore I2	IonScore O2	IonScore U2	0	Exp Value I2	Exp Value O2	Exp Value U2	IonScore J2	IonScore P2	IonScore V2	Exp Value J2	Exp Value P2	Exp Value V2	IonScore K2	IonScore Q2	IonScore W2
0	TVIVYVTDTQK	1	1	WP_000036076.1	0	1266.7	0	0	422.233	0	0	0	0	0	0	0	0	0	0	0	0	0	0	0	0	0	0	0	0	0	0	0	0	0	0	33.94	11.3133	0	0	0.00805298	0	0	35.84	0	0	0.00519944	0	0	35.9
WP_000064078.1	MULTISPECIES: DNA-binding response regulator	1	1	1	28.1434	0	0	0	0	0	0	0	0	0	0	0	0	0	0	0	0	0	0	0	0	0	0	0	0	0	0	1	0.333333	1	1	0	0.666667	0	0	0	0	0	0	0	0	0	0	0	0
0	Sequence	# Proteins	# Protein Groups	Protein Group Accessions	Modifications	MH+ [Da]	A2	G2	0	M2	S2	IonScore G2	0	IonScore M2	IonScore S2	Exp Value G2	0	Exp Value M2	Exp Value S2	B2	0	H2	N2	T2	0	IonScore H2	IonScore N2	IonScore T2	0	Exp Value H2	Exp Value N2	Exp Value T2	0	IonScore I2	IonScore O2	IonScore U2	0	Exp Value I2	Exp Value O2	Exp Value U2	IonScore J2	IonScore P2	IonScore V2	Exp Value J2	Exp Value P2	Exp Value V2	IonScore K2	IonScore Q2	IonScore W2
0	TQSTTVEQSEPHAR	1	1	WP_000064078.1	0	1570.74	0	0	523.582	0	0	0	0	0	0	0	0	0	0	0	0	0	0	0	0	0	0	0	0	0	0	0	0	0	0	31.49	10.4967	0	0	0.0141565	0	0	20.56	0	0	0.175371	0	0	21.2
WP_000166059.1	MULTISPECIES: hypothetical protein	1	1	1	30.6261	0	0	0	0	0	0	0	0	0	0	0	0	0	0	0	0	0	0	0	0	0	0	0	0	0	0	1	0.333333	1	1	0	0.666667	0	0	0	0	0	0	0	0	0	0	0	0
0	Sequence	# Proteins	# Protein Groups	Protein Group Accessions	Modifications	MH+ [Da]	A2	G2	0	M2	S2	IonScore G2	0	IonScore M2	IonScore S2	Exp Value G2	0	Exp Value M2	Exp Value S2	B2	0	H2	N2	T2	0	IonScore H2	IonScore N2	IonScore T2	0	Exp Value H2	Exp Value N2	Exp Value T2	0	IonScore I2	IonScore O2	IonScore U2	0	Exp Value I2	Exp Value O2	Exp Value U2	IonScore J2	IonScore P2	IonScore V2	Exp Value J2	Exp Value P2	Exp Value V2	IonScore K2	IonScore Q2	IonScore W2
0	QIIVTDSTSDLSK	1	1	WP_000166059.1	0	1406.74	0	0	468.913	0	0	0	0	0	0	0	0	0	0	0	0	0	0	0	0	0	0	0	0	0	0	0	0	0	0	26.35	8.78333	0	0	0.0462335	0	0	34.06	0	0	0.00783351	0	0	26.5
WP_000617735.1	MULTISPECIES: ribosomal subunit interface protein	1	2	2	22.1993	0	0	0	0	0	0	0	0	0	0	0	0	0	0	0	0	0	0	0	0	0	0	0	0	0	0	1	0.333333	1	2	0	1	0	0	0	0	0	0	0	0	0	0	0	0
0	Sequence	# Proteins	# Protein Groups	Protein Group Accessions	Modifications	MH+ [Da]	A2	G2	0	M2	S2	IonScore G2	0	IonScore M2	IonScore S2	Exp Value G2	0	Exp Value M2	Exp Value S2	B2	0	H2	N2	T2	0	IonScore H2	IonScore N2	IonScore T2	0	Exp Value H2	Exp Value N2	Exp Value T2	0	IonScore I2	IonScore O2	IonScore U2	0	Exp Value I2	Exp Value O2	Exp Value U2	IonScore J2	IonScore P2	IonScore V2	Exp Value J2	Exp Value P2	Exp Value V2	IonScore K2	IonScore Q2	IonScore W2
0	ETDGTSIVYR	1	1	WP_000617735.1	0	1140.55	0	0	380.185	0	0	0	0	0	0	0	0	0	0	0	0	0	0	0	0	0	0	0	0	0	0	0	0	0	0	0	0	0	0	0	0	0	0	0	0	0	0	0	54.15
0	IEVTIPLK	1	1	WP_000617735.1	0	912.576	0	0	304.192	0	0	0	0	0	0	0	0	0	0	0	0	0	0	0	0	0	0	0	0	0	0	0	0	0	0	46.03	15.3433	0	0	0.000497687	0	0	70.05	0	0	1.97223e-06	0	0	34.43
WP_001074405.1	MULTISPECIES: Fe-S cluster assembly protein SufB	1	2	2	52.4981	0	0	0	0	0	0	0	0	0	0	0	0	0	0	0	0	0	0	0	0	0	0	0	0	0	0	2	0.666667	2	0	0	0.666667	0	0	0	0	0	0	0	0	0	0	0	0
0	Sequence	# Proteins	# Protein Groups	Protein Group Accessions	Modifications	MH+ [Da]	A2	G2	0	M2	S2	IonScore G2	0	IonScore M2	IonScore S2	Exp Value G2	0	Exp Value M2	Exp Value S2	B2	0	H2	N2	T2	0	IonScore H2	IonScore N2	IonScore T2	0	Exp Value H2	Exp Value N2	Exp Value T2	0	IonScore I2	IonScore O2	IonScore U2	0	Exp Value I2	Exp Value O2	Exp Value U2	IonScore J2	IonScore P2	IonScore V2	Exp Value J2	Exp Value P2	Exp Value V2	IonScore K2	IonScore Q2	IonScore W2
0	GLTENIVR	1	1	WP_001074405.1	0	901.509	0	0	300.503	0	0	0	0	0	0	0	0	0	0	0	0	0	0	0	0	0	0	0	0	0	0	0	0	0	0	48.87	16.29	0	0	0.000258795	0	0	16.39	0	0	0.458096	0	0	0
0	LGIPEAEQK	1	1	WP_001074405.1	0	984.536	0	0	328.179	0	0	0	0	0	0	0	0	0	0	0	0	0	0	0	0	0	0	0	0	0	0	0	0	0	0	16.78	5.59333	0	0	0.418752	0	0	23.93	0	0	0.0807154	0	0	0
WP_000670752.1	MULTISPECIES: FAA hydrolase family protein	1	1	1	33.0929	0	0	0	0	0	0	0	0	0	0	0	0	0	0	0	0	0	0	0	0	0	0	0	0	0	0	1	0.333333	1	0	0	0.333333	0	0	0	0	0	0	0	0	0	0	0	0
0	Sequence	# Proteins	# Protein Groups	Protein Group Accessions	Modifications	MH+ [Da]	A2	G2	0	M2	S2	IonScore G2	0	IonScore M2	IonScore S2	Exp Value G2	0	Exp Value M2	Exp Value S2	B2	0	H2	N2	T2	0	IonScore H2	IonScore N2	IonScore T2	0	Exp Value H2	Exp Value N2	Exp Value T2	0	IonScore I2	IonScore O2	IonScore U2	0	Exp Value I2	Exp Value O2	Exp Value U2	IonScore J2	IonScore P2	IonScore V2	Exp Value J2	Exp Value P2	Exp Value V2	IonScore K2	IonScore Q2	IonScore W2
0	AQSEQDQAFLSK	1	1	WP_000670752.1	0	1351.65	0	0	450.55	0	0	0	0	0	0	0	0	0	0	0	0	0	0	0	0	0	0	0	0	0	0	0	0	0	0	31.66	10.5533	0	0	0.0136131	0	0	20.8	0	0	0.165942	0	0	0
WP_001218732.1	MULTISPECIES: redox-regulated ATPase YchF	1	1	1	40.5697	0	0	0	0	0	0	0	0	0	0	0	0	0	0	0	0	0	0	0	0	0	0	0	0	0	0	1	0.333333	0	1	0	0.333333	0	0	0	0	0	0	0	0	0	0	0	0
0	Sequence	# Proteins	# Protein Groups	Protein Group Accessions	Modifications	MH+ [Da]	A2	G2	0	M2	S2	IonScore G2	0	IonScore M2	IonScore S2	Exp Value G2	0	Exp Value M2	Exp Value S2	B2	0	H2	N2	T2	0	IonScore H2	IonScore N2	IonScore T2	0	Exp Value H2	Exp Value N2	Exp Value T2	0	IonScore I2	IonScore O2	IonScore U2	0	Exp Value I2	Exp Value O2	Exp Value U2	IonScore J2	IonScore P2	IonScore V2	Exp Value J2	Exp Value P2	Exp Value V2	IonScore K2	IonScore Q2	IonScore W2
0	AFDDDNVTHVAGR	1	1	WP_001218732.1	0	1416.65	0	0	472.217	0	0	0	0	0	0	0	0	0	0	0	0	0	0	0	0	0	0	0	0	0	0	0	0	0	0	29.85	9.95	0	0	0.0206517	0	0	0	0	0	0	0	0	24.72
WP_001788197.1	MULTISPECIES: DNA-directed RNA polymerase subunit beta'	1	4	4	134.19	0	0	0	0	0	0	0	0	0	0	0	0	0	0	0	0	0	0	0	0	0	0	0	0	0	0	3	1	3	3	0	2	0	0	0	0	0	0	0	0	0	0	0	0
0	Sequence	# Proteins	# Protein Groups	Protein Group Accessions	Modifications	MH+ [Da]	A2	G2	0	M2	S2	IonScore G2	0	IonScore M2	IonScore S2	Exp Value G2	0	Exp Value M2	Exp Value S2	B2	0	H2	N2	T2	0	IonScore H2	IonScore N2	IonScore T2	0	Exp Value H2	Exp Value N2	Exp Value T2	0	IonScore I2	IonScore O2	IonScore U2	0	Exp Value I2	Exp Value O2	Exp Value U2	IonScore J2	IonScore P2	IonScore V2	Exp Value J2	Exp Value P2	Exp Value V2	IonScore K2	IonScore Q2	IonScore W2
0	GEVLTEGSIEPK	1	1	WP_001788197.1	0	1258.65	0	0	419.552	0	0	0	0	0	0	0	0	0	0	0	0	0	0	0	0	0	0	0	0	0	0	0	0	0	0	0	0	0	0	0	0	0	0	0	0	0	0	0	33.98
0	IIVEIGQPVQR	1	1	WP_001788197.1	0	1251.74	0	0	417.247	0	0	0	0	0	0	0	0	0	0	0	0	0	0	0	0	0	0	0	0	0	0	0	0	0	0	37.52	12.5067	0	0	0.00353148	0	0	38.74	0	0	0.00266659	0	0	37.92
0	TADSGYLTR	1	1	WP_001788197.1	0	983.478	0	0	327.826	0	0	0	0	0	0	0	0	0	0	0	0	0	0	0	0	0	0	0	0	0	0	0	0	0	0	37.23	12.41	0	0	0.00377534	0	0	46.7	0	0	0.000426537	0	0	31.62
0	VLTDAAIK	1	1	WP_001788197.1	0	830.498	0	0	276.833	0	0	0	0	0	0	0	0	0	0	0	0	0	0	0	0	0	0	0	0	0	0	0	0	0	0	30.29	10.0967	0	0	0.0186619	0	0	30.75	0	0	0.0167864	0	0	0
WP_000735558.1	MULTISPECIES: hypothetical protein	1	3	3	18.5825	0	0	0	0	0	0	0	0	0	0	0	0	0	0	0	0	0	0	0	0	0	0	0	0	0	0	2	0.666667	3	3	0	2	0	0	0	0	0	0	0	0	0	0	0	0
0	Sequence	# Proteins	# Protein Groups	Protein Group Accessions	Modifications	MH+ [Da]	A2	G2	0	M2	S2	IonScore G2	0	IonScore M2	IonScore S2	Exp Value G2	0	Exp Value M2	Exp Value S2	B2	0	H2	N2	T2	0	IonScore H2	IonScore N2	IonScore T2	0	Exp Value H2	Exp Value N2	Exp Value T2	0	IonScore I2	IonScore O2	IonScore U2	0	Exp Value I2	Exp Value O2	Exp Value U2	IonScore J2	IonScore P2	IonScore V2	Exp Value J2	Exp Value P2	Exp Value V2	IonScore K2	IonScore Q2	IonScore W2
0	GDQSLENVK	1	1	WP_000735558.1	0	989.49	0	0	329.83	0	0	0	0	0	0	0	0	0	0	0	0	0	0	0	0	0	0	0	0	0	0	0	0	0	0	32.38	10.7933	0	0	0.0115334	0	0	21.49	0	0	0.141565	0	0	31.09
0	TTYQFASAPK	1	1	WP_000735558.1	0	1113.56	0	0	371.186	0	0	0	0	0	0	0	0	0	0	0	0	0	0	0	0	0	0	0	0	0	0	0	0	0	0	0	0	0	0	0	0	0	29.8	0	0	0.0208909	0	0	29.46
0	VAGNFGYIEK	1	1	WP_000735558.1	0	1097.56	0	0	365.854	0	0	0	0	0	0	0	0	0	0	0	0	0	0	0	0	0	0	0	0	0	0	0	0	0	0	23.78	7.92667	0	0	0.0835519	0	0	47.95	0	0	0.000319858	0	0	21.24
WP_001096494.1	MULTISPECIES: transaldolase	1	2	2	25.6894	0	0	0	0	0	0	0	0	0	0	0	0	0	0	0	0	0	0	0	0	0	0	0	0	0	0	2	0.666667	0	1	0	0.333333	0	0	0	0	0	0	0	0	0	0	0	0
0	Sequence	# Proteins	# Protein Groups	Protein Group Accessions	Modifications	MH+ [Da]	A2	G2	0	M2	S2	IonScore G2	0	IonScore M2	IonScore S2	Exp Value G2	0	Exp Value M2	Exp Value S2	B2	0	H2	N2	T2	0	IonScore H2	IonScore N2	IonScore T2	0	Exp Value H2	Exp Value N2	Exp Value T2	0	IonScore I2	IonScore O2	IonScore U2	0	Exp Value I2	Exp Value O2	Exp Value U2	IonScore J2	IonScore P2	IonScore V2	Exp Value J2	Exp Value P2	Exp Value V2	IonScore K2	IonScore Q2	IonScore W2
0	DINELSVDTVK	1	1	WP_001096494.1	0	1232.64	0	0	410.879	0	0	0	0	0	0	0	0	0	0	0	0	0	0	0	0	0	0	0	0	0	0	0	0	0	0	38.93	12.9767	0	0	0.00255245	0	0	0	0	0	0	0	0	43.85
0	GESTIPLIK	1	1	WP_001096494.1	0	957.562	0	0	319.187	0	0	0	0	0	0	0	0	0	0	0	0	0	0	0	0	0	0	0	0	0	0	0	0	0	0	19.64	6.54667	0	0	0.216749	0	0	0	0	0	0	0	0	0
WP_001167887.1	MULTISPECIES: ATP-dependent zinc metalloprotease FtsH	1	3	3	77.736	0	0	0	0	0	0	0	0	0	0	0	0	0	0	0	0	0	0	0	0	0	0	0	0	0	0	2	0.666667	3	3	0	2	0	0	0	0	0	0	0	0	0	0	0	0
0	Sequence	# Proteins	# Protein Groups	Protein Group Accessions	Modifications	MH+ [Da]	A2	G2	0	M2	S2	IonScore G2	0	IonScore M2	IonScore S2	Exp Value G2	0	Exp Value M2	Exp Value S2	B2	0	H2	N2	T2	0	IonScore H2	IonScore N2	IonScore T2	0	Exp Value H2	Exp Value N2	Exp Value T2	0	IonScore I2	IonScore O2	IonScore U2	0	Exp Value I2	Exp Value O2	Exp Value U2	IonScore J2	IonScore P2	IonScore V2	Exp Value J2	Exp Value P2	Exp Value V2	IonScore K2	IonScore Q2	IonScore W2
0	GVLLVGPPGTGK	1	1	WP_001167887.1	0	1094.66	0	0	364.886	0	0	0	0	0	0	0	0	0	0	0	0	0	0	0	0	0	0	0	0	0	0	0	0	0	0	0	0	0	0	0	0	0	37.35	0	0	0.00367246	0	0	32.07
0	NKPLDETVDLK	1	1	WP_001167887.1	0	1271.68	0	0	423.895	0	0	0	0	0	0	0	0	0	0	0	0	0	0	0	0	0	0	0	0	0	0	0	0	0	0	23.87	7.95667	0	0	0.0818383	0	0	27.66	0	0	0.0341945	0	0	29.92
0	VVKDEDSEFNDGK	1	1	WP_001167887.1	0	1481.68	0	0	493.892	0	0	0	0	0	0	0	0	0	0	0	0	0	0	0	0	0	0	0	0	0	0	0	0	0	0	17.11	5.70333	0	0	0.388112	0	0	21.18	0	0	0.15204	0	0	14.77
WP_000862083.1	MULTISPECIES: acetate--CoA ligase	1	1	1	64.3233	0	0	0	0	0	0	0	0	0	0	0	0	0	0	0	0	0	0	0	0	0	0	0	0	0	0	1	0.333333	0	0	0	0	0	0	0	0	0	0	0	0	0	0	0	0
0	Sequence	# Proteins	# Protein Groups	Protein Group Accessions	Modifications	MH+ [Da]	A2	G2	0	M2	S2	IonScore G2	0	IonScore M2	IonScore S2	Exp Value G2	0	Exp Value M2	Exp Value S2	B2	0	H2	N2	T2	0	IonScore H2	IonScore N2	IonScore T2	0	Exp Value H2	Exp Value N2	Exp Value T2	0	IonScore I2	IonScore O2	IonScore U2	0	Exp Value I2	Exp Value O2	Exp Value U2	IonScore J2	IonScore P2	IonScore V2	Exp Value J2	Exp Value P2	Exp Value V2	IonScore K2	IonScore Q2	IonScore W2
0	VGPFEVESK	1	1	WP_000862083.1	0	991.51	0	0	330.503	0	0	0	0	0	0	0	0	0	0	0	0	0	0	0	0	0	0	0	0	0	0	0	0	0	0	40.65	13.55	0	0	0.00171774	0	0	0	0	0	0	0	0	0
WP_000813555.1	MULTISPECIES: indolepyruvate decarboxylase	1	1	1	60.5007	0	0	0	0	0	0	0	0	0	0	0	0	0	0	0	0	0	0	0	0	0	0	0	0	0	0	1	0.333333	0	0	0	0	0	0	0	0	0	0	0	0	0	0	0	0
0	Sequence	# Proteins	# Protein Groups	Protein Group Accessions	Modifications	MH+ [Da]	A2	G2	0	M2	S2	IonScore G2	0	IonScore M2	IonScore S2	Exp Value G2	0	Exp Value M2	Exp Value S2	B2	0	H2	N2	T2	0	IonScore H2	IonScore N2	IonScore T2	0	Exp Value H2	Exp Value N2	Exp Value T2	0	IonScore I2	IonScore O2	IonScore U2	0	Exp Value I2	Exp Value O2	Exp Value U2	IonScore J2	IonScore P2	IonScore V2	Exp Value J2	Exp Value P2	Exp Value V2	IonScore K2	IonScore Q2	IonScore W2
0	LINTAIAER	1	1	WP_000813555.1	0	1000.58	0	0	333.526	0	0	0	0	0	0	0	0	0	0	0	0	0	0	0	0	0	0	0	0	0	0	0	0	0	0	33.14	11.0467	0	0	0.00968181	0	0	0	0	0	0	0	0	0
WP_001218600.1	glycerol-3-phosphate dehydrogenase/oxidase	1	2	2	62.377	0	0	0	0	0	0	0	0	0	0	0	0	0	0	0	0	0	0	0	0	0	0	0	0	0	0	2	0.666667	1	1	0	0.666667	0	0	0	0	0	0	0	0	0	0	0	0
0	Sequence	# Proteins	# Protein Groups	Protein Group Accessions	Modifications	MH+ [Da]	A2	G2	0	M2	S2	IonScore G2	0	IonScore M2	IonScore S2	Exp Value G2	0	Exp Value M2	Exp Value S2	B2	0	H2	N2	T2	0	IonScore H2	IonScore N2	IonScore T2	0	Exp Value H2	Exp Value N2	Exp Value T2	0	IonScore I2	IonScore O2	IonScore U2	0	Exp Value I2	Exp Value O2	Exp Value U2	IonScore J2	IonScore P2	IonScore V2	Exp Value J2	Exp Value P2	Exp Value V2	IonScore K2	IonScore Q2	IonScore W2
0	GFGIDEDVAR	1	1	WP_001218600.1	0	1078.52	0	0	359.505	0	0	0	0	0	0	0	0	0	0	0	0	0	0	0	0	0	0	0	0	0	0	0	0	0	0	27.06	9.02	0	0	0.0392606	0	0	35.4	0	0	0.00575382	0	0	28.9
0	GLAISGGDVGGSK	1	1	WP_001218600.1	0	1117.59	0	0	372.528	0	0	0	0	0	0	0	0	0	0	0	0	0	0	0	0	0	0	0	0	0	0	0	0	0	0	33.97	11.3233	0	0	0.00799754	0	0	0	0	0	0	0	0	0
WP_000097462.1	MULTISPECIES: transcription termination/antitermination protein NusA	1	2	2	43.7145	0	0	0	0	0	0	0	0	0	0	0	0	0	0	0	0	0	0	0	0	0	0	0	0	0	0	2	0.666667	2	0	0	0.666667	0	0	0	0	0	0	0	0	0	0	0	0
0	Sequence	# Proteins	# Protein Groups	Protein Group Accessions	Modifications	MH+ [Da]	A2	G2	0	M2	S2	IonScore G2	0	IonScore M2	IonScore S2	Exp Value G2	0	Exp Value M2	Exp Value S2	B2	0	H2	N2	T2	0	IonScore H2	IonScore N2	IonScore T2	0	Exp Value H2	Exp Value N2	Exp Value T2	0	IonScore I2	IonScore O2	IonScore U2	0	Exp Value I2	Exp Value O2	Exp Value U2	IonScore J2	IonScore P2	IonScore V2	Exp Value J2	Exp Value P2	Exp Value V2	IonScore K2	IonScore Q2	IonScore W2
0	EAGIYPVVEAEK	1	1	WP_000097462.1	0	1304.67	0	0	434.89	0	0	0	0	0	0	0	0	0	0	0	0	0	0	0	0	0	0	0	0	0	0	0	0	0	0	25.67	8.55667	0	0	0.05407	0	0	33.67	0	0	0.00856952	0	0	0
0	IEAVLSEAER	1	1	WP_000097462.1	0	1116.59	0	0	372.196	0	0	0	0	0	0	0	0	0	0	0	0	0	0	0	0	0	0	0	0	0	0	0	0	0	0	60.13	20.0433	0	0	1.93623e-05	0	0	57.15	0	0	3.84553e-05	0	0	0
WP_000032657.1	MULTISPECIES: NUDIX domain-containing protein	1	1	1	22.9323	0	0	0	0	0	0	0	0	0	0	0	0	0	0	0	0	0	0	0	0	0	0	0	0	0	0	1	0.333333	0	0	0	0	0	0	0	0	0	0	0	0	0	0	0	0
0	Sequence	# Proteins	# Protein Groups	Protein Group Accessions	Modifications	MH+ [Da]	A2	G2	0	M2	S2	IonScore G2	0	IonScore M2	IonScore S2	Exp Value G2	0	Exp Value M2	Exp Value S2	B2	0	H2	N2	T2	0	IonScore H2	IonScore N2	IonScore T2	0	Exp Value H2	Exp Value N2	Exp Value T2	0	IonScore I2	IonScore O2	IonScore U2	0	Exp Value I2	Exp Value O2	Exp Value U2	IonScore J2	IonScore P2	IonScore V2	Exp Value J2	Exp Value P2	Exp Value V2	IonScore K2	IonScore Q2	IonScore W2
0	ITVSTNDVEAK	1	1	WP_000032657.1	0	1176.61	0	0	392.204	0	0	0	0	0	0	0	0	0	0	0	0	0	0	0	0	0	0	0	0	0	0	0	0	0	0	36.19	12.0633	0	0	0.00479685	0	0	0	0	0	0	0	0	0
WP_001228162.1	MULTISPECIES: alpha/beta hydrolase	1	1	1	36.8242	0	0	0	0	0	0	0	0	0	0	0	0	0	0	0	0	0	0	0	0	0	0	0	0	0	0	1	0.333333	1	0	0	0.333333	0	0	0	0	0	0	0	0	0	0	0	0
0	Sequence	# Proteins	# Protein Groups	Protein Group Accessions	Modifications	MH+ [Da]	A2	G2	0	M2	S2	IonScore G2	0	IonScore M2	IonScore S2	Exp Value G2	0	Exp Value M2	Exp Value S2	B2	0	H2	N2	T2	0	IonScore H2	IonScore N2	IonScore T2	0	Exp Value H2	Exp Value N2	Exp Value T2	0	IonScore I2	IonScore O2	IonScore U2	0	Exp Value I2	Exp Value O2	Exp Value U2	IonScore J2	IonScore P2	IonScore V2	Exp Value J2	Exp Value P2	Exp Value V2	IonScore K2	IonScore Q2	IonScore W2
0	VSPINGDLDGLGR	1	1	WP_001228162.1	0	1312.69	0	0	437.562	0	0	0	0	0	0	0	0	0	0	0	0	0	0	0	0	0	0	0	0	0	0	0	0	0	0	35.88	11.96	0	0	0.00515177	0	0	32.86	0	0	0.0103266	0	0	0
WP_001250336.1	MULTISPECIES: DUF1727 domain-containing protein	1	2	3	49.1749	0	0	0	0	0	0	0	0	0	0	0	0	0	0	0	0	0	0	0	0	0	0	0	0	0	0	1	0.333333	3	0	0	1	0	0	0	0	0	0	0	0	0	0	0	0
0	Sequence	# Proteins	# Protein Groups	Protein Group Accessions	Modifications	MH+ [Da]	A2	G2	0	M2	S2	IonScore G2	0	IonScore M2	IonScore S2	Exp Value G2	0	Exp Value M2	Exp Value S2	B2	0	H2	N2	T2	0	IonScore H2	IonScore N2	IonScore T2	0	Exp Value H2	Exp Value N2	Exp Value T2	0	IonScore I2	IonScore O2	IonScore U2	0	Exp Value I2	Exp Value O2	Exp Value U2	IonScore J2	IonScore P2	IonScore V2	Exp Value J2	Exp Value P2	Exp Value V2	IonScore K2	IonScore Q2	IonScore W2
0	GTDLPGQIAR	1	1	WP_001250336.1	0	1027.55	0	0	342.518	0	0	0	0	0	0	0	0	0	0	0	0	0	0	0	0	0	0	0	0	0	0	0	0	0	0	23.43	7.81	0	0	0.0905642	0	0	20.22	0	0	0.189652	0	0	0
0	IAVIEIDEGSIPR	1	1	WP_001250336.1	0	1411.78	0	0	470.594	0	0	0	0	0	0	0	0	0	0	0	0	0	0	0	0	0	0	0	0	0	0	0	0	0	0	0	0	0	0	0	0	0	64.14	0	0	7.69054e-06	0	0	0
0	VDTDILR	1	1	WP_001250336.1	0	831.455	0	0	277.152	0	0	0	0	0	0	0	0	0	0	0	0	0	0	0	0	0	0	0	0	0	0	0	0	0	0	0	0	0	0	0	0	0	20.3	0	0	0.18619	0	0	0
WP_000186313.1	MULTISPECIES: Cof-type HAD-IIB family hydrolase	1	2	2	29.8026	0	0	0	0	0	0	0	0	0	0	0	0	0	0	0	0	0	0	0	0	0	0	0	0	0	0	2	0.666667	0	0	0	0	0	0	0	0	0	0	0	0	0	0	0	0
0	Sequence	# Proteins	# Protein Groups	Protein Group Accessions	Modifications	MH+ [Da]	A2	G2	0	M2	S2	IonScore G2	0	IonScore M2	IonScore S2	Exp Value G2	0	Exp Value M2	Exp Value S2	B2	0	H2	N2	T2	0	IonScore H2	IonScore N2	IonScore T2	0	Exp Value H2	Exp Value N2	Exp Value T2	0	IonScore I2	IonScore O2	IonScore U2	0	Exp Value I2	Exp Value O2	Exp Value U2	IonScore J2	IonScore P2	IonScore V2	Exp Value J2	Exp Value P2	Exp Value V2	IonScore K2	IonScore Q2	IonScore W2
0	AYIQGDVPK	1	1	WP_000186313.1	0	990.525	0	0	330.175	0	0	0	0	0	0	0	0	0	0	0	0	0	0	0	0	0	0	0	0	0	0	0	0	0	0	17.56	5.85333	0	0	0.34991	0	0	0	0	0	0	0	0	0
0	TINMTNEEVEVSK	1	1	WP_000186313.1	0	1493.71	0	0	497.905	0	0	0	0	0	0	0	0	0	0	0	0	0	0	0	0	0	0	0	0	0	0	0	0	0	0	24.76	8.25333	0	0	0.066674	0	0	0	0	0	0	0	0	0
WP_000037075.1	MULTISPECIES: YihY/virulence factor BrkB family protein	1	1	1	45.576	0	0	0	0	0	0	0	0	0	0	0	0	0	0	0	0	0	0	0	0	0	0	0	0	0	0	1	0.333333	0	0	0	0	0	0	0	0	0	0	0	0	0	0	0	0
0	Sequence	# Proteins	# Protein Groups	Protein Group Accessions	Modifications	MH+ [Da]	A2	G2	0	M2	S2	IonScore G2	0	IonScore M2	IonScore S2	Exp Value G2	0	Exp Value M2	Exp Value S2	B2	0	H2	N2	T2	0	IonScore H2	IonScore N2	IonScore T2	0	Exp Value H2	Exp Value N2	Exp Value T2	0	IonScore I2	IonScore O2	IonScore U2	0	Exp Value I2	Exp Value O2	Exp Value U2	IonScore J2	IonScore P2	IonScore V2	Exp Value J2	Exp Value P2	Exp Value V2	IonScore K2	IonScore Q2	IonScore W2
0	YEYDEDSNATHQR	1	1	WP_000037075.1	0	1627.66	0	0	542.554	0	0	0	0	0	0	0	0	0	0	0	0	0	0	0	0	0	0	0	0	0	0	0	0	0	0	46.91	15.6367	0	0	0.000406403	0	0	0	0	0	0	0	0	0
WP_000610189.1	MULTISPECIES: alcohol dehydrogenase	2	1	1	38.5338	0	0	0	0	0	0	0	0	0	0	0	0	0	0	0	0	0	0	0	0	0	0	0	0	0	0	1	0.333333	1	1	0	0.666667	0	0	0	0	0	0	0	0	0	0	0	0
0	Sequence	# Proteins	# Protein Groups	Protein Group Accessions	Modifications	MH+ [Da]	A2	G2	0	M2	S2	IonScore G2	0	IonScore M2	IonScore S2	Exp Value G2	0	Exp Value M2	Exp Value S2	B2	0	H2	N2	T2	0	IonScore H2	IonScore N2	IonScore T2	0	Exp Value H2	Exp Value N2	Exp Value T2	0	IonScore I2	IonScore O2	IonScore U2	0	Exp Value I2	Exp Value O2	Exp Value U2	IonScore J2	IonScore P2	IonScore V2	Exp Value J2	Exp Value P2	Exp Value V2	IonScore K2	IonScore Q2	IonScore W2
0	GLTLIGSSR	2	1	WP_000610189.1	0	903.525	0	0	301.175	0	0	0	0	0	0	0	0	0	0	0	0	0	0	0	0	0	0	0	0	0	0	0	0	0	0	32.49	10.83	0	0	0.0112449	0	0	35.77	0	0	0.00528392	0	0	29.52
WP_001096791.1	MULTISPECIES: bacitracin ABC transporter ATP-binding protein	1	1	1	25.8748	0	0	0	0	0	0	0	0	0	0	0	0	0	0	0	0	0	0	0	0	0	0	0	0	0	0	1	0.333333	0	0	0	0	0	0	0	0	0	0	0	0	0	0	0	0
0	Sequence	# Proteins	# Protein Groups	Protein Group Accessions	Modifications	MH+ [Da]	A2	G2	0	M2	S2	IonScore G2	0	IonScore M2	IonScore S2	Exp Value G2	0	Exp Value M2	Exp Value S2	B2	0	H2	N2	T2	0	IonScore H2	IonScore N2	IonScore T2	0	Exp Value H2	Exp Value N2	Exp Value T2	0	IonScore I2	IonScore O2	IonScore U2	0	Exp Value I2	Exp Value O2	Exp Value U2	IonScore J2	IonScore P2	IonScore V2	Exp Value J2	Exp Value P2	Exp Value V2	IonScore K2	IonScore Q2	IonScore W2
0	LVTENISK	1	1	WP_001096791.1	0	903.514	0	0	301.171	0	0	0	0	0	0	0	0	0	0	0	0	0	0	0	0	0	0	0	0	0	0	0	0	0	0	23.48	7.82667	0	0	0.0895275	0	0	0	0	0	0	0	0	0
WP_000193707.1	MULTISPECIES: phosphogluconate dehydrogenase (NADP(+)-dependent, decarboxylating)	1	2	2	51.7701	0	0	0	0	0	0	0	0	0	0	0	0	0	0	0	0	0	0	0	0	0	0	0	0	0	0	0	0	2	0	0	0.666667	0	0	0	0	0	0	0	0	0	0	0	0
0	Sequence	# Proteins	# Protein Groups	Protein Group Accessions	Modifications	MH+ [Da]	A2	G2	0	M2	S2	IonScore G2	0	IonScore M2	IonScore S2	Exp Value G2	0	Exp Value M2	Exp Value S2	B2	0	H2	N2	T2	0	IonScore H2	IonScore N2	IonScore T2	0	Exp Value H2	Exp Value N2	Exp Value T2	0	IonScore I2	IonScore O2	IonScore U2	0	Exp Value I2	Exp Value O2	Exp Value U2	IonScore J2	IonScore P2	IonScore V2	Exp Value J2	Exp Value P2	Exp Value V2	IonScore K2	IonScore Q2	IonScore W2
0	AADLPANLIQAQR	1	1	WP_000193707.1	0	1380.76	0	0	460.253	0	0	0	0	0	0	0	0	0	0	0	0	0	0	0	0	0	0	0	0	0	0	0	0	0	0	0	0	0	0	0	0	0	41.43	0	0	0.00143535	0	0	0
0	GYSVSVFNR	1	1	WP_000193707.1	0	1028.52	0	0	342.839	0	0	0	0	0	0	0	0	0	0	0	0	0	0	0	0	0	0	0	0	0	0	0	0	0	0	0	0	0	0	0	0	0	26.42	0	0	0.0454943	0	0	0
WP_000129411.1	MULTISPECIES: arginine deiminase	1	3	3	46.8851	0	0	0	0	0	0	0	0	0	0	0	0	0	0	0	0	0	0	0	0	0	0	0	0	0	0	0	0	3	1	0	1.33333	0	0	0	0	0	0	0	0	0	0	0	0
0	Sequence	# Proteins	# Protein Groups	Protein Group Accessions	Modifications	MH+ [Da]	A2	G2	0	M2	S2	IonScore G2	0	IonScore M2	IonScore S2	Exp Value G2	0	Exp Value M2	Exp Value S2	B2	0	H2	N2	T2	0	IonScore H2	IonScore N2	IonScore T2	0	Exp Value H2	Exp Value N2	Exp Value T2	0	IonScore I2	IonScore O2	IonScore U2	0	Exp Value I2	Exp Value O2	Exp Value U2	IonScore J2	IonScore P2	IonScore V2	Exp Value J2	Exp Value P2	Exp Value V2	IonScore K2	IonScore Q2	IonScore W2
0	DVLAIGVSER	1	1	WP_000129411.1	0	1058.58	0	0	352.861	0	0	0	0	0	0	0	0	0	0	0	0	0	0	0	0	0	0	0	0	0	0	0	0	0	0	0	0	0	0	0	0	0	35.88	0	0	0.00515177	0	0	0
0	NYVSNDLLR	1	1	WP_000129411.1	0	1093.56	0	0	364.521	0	0	0	0	0	0	0	0	0	0	0	0	0	0	0	0	0	0	0	0	0	0	0	0	0	0	0	0	0	0	0	0	0	23.65	0	0	0.0860908	0	0	0
0	VIEISGSELVR	1	1	WP_000129411.1	0	1201.68	0	0	400.56	0	0	0	0	0	0	0	0	0	0	0	0	0	0	0	0	0	0	0	0	0	0	0	0	0	0	0	0	0	0	0	0	0	39.37	0	0	0.00230652	0	0	39.68
WP_000167867.1	MULTISPECIES: arginase	1	1	1	33.2443	0	0	0	0	0	0	0	0	0	0	0	0	0	0	0	0	0	0	0	0	0	0	0	0	0	0	0	0	1	0	0	0.333333	0	0	0	0	0	0	0	0	0	0	0	0
0	Sequence	# Proteins	# Protein Groups	Protein Group Accessions	Modifications	MH+ [Da]	A2	G2	0	M2	S2	IonScore G2	0	IonScore M2	IonScore S2	Exp Value G2	0	Exp Value M2	Exp Value S2	B2	0	H2	N2	T2	0	IonScore H2	IonScore N2	IonScore T2	0	Exp Value H2	Exp Value N2	Exp Value T2	0	IonScore I2	IonScore O2	IonScore U2	0	Exp Value I2	Exp Value O2	Exp Value U2	IonScore J2	IonScore P2	IonScore V2	Exp Value J2	Exp Value P2	Exp Value V2	IonScore K2	IonScore Q2	IonScore W2
0	AIDIIGAPSTFGQR	1	1	WP_000167867.1	0	1445.77	0	0	481.925	0	0	0	0	0	0	0	0	0	0	0	0	0	0	0	0	0	0	0	0	0	0	0	0	0	0	0	0	0	0	0	0	0	31.33	0	0	0.0146878	0	0	0
WP_001124525.1	MULTISPECIES: CoA-disulfide reductase	1	1	1	49.2591	0	0	0	0	0	0	0	0	0	0	0	0	0	0	0	0	0	0	0	0	0	0	0	0	0	0	0	0	1	0	0	0.333333	0	0	0	0	0	0	0	0	0	0	0	0
0	Sequence	# Proteins	# Protein Groups	Protein Group Accessions	Modifications	MH+ [Da]	A2	G2	0	M2	S2	IonScore G2	0	IonScore M2	IonScore S2	Exp Value G2	0	Exp Value M2	Exp Value S2	B2	0	H2	N2	T2	0	IonScore H2	IonScore N2	IonScore T2	0	Exp Value H2	Exp Value N2	Exp Value T2	0	IonScore I2	IonScore O2	IonScore U2	0	Exp Value I2	Exp Value O2	Exp Value U2	IonScore J2	IonScore P2	IonScore V2	Exp Value J2	Exp Value P2	Exp Value V2	IonScore K2	IonScore Q2	IonScore W2
0	QTVSVLNR	1	1	WP_001124525.1	0	916.52	0	0	305.507	0	0	0	0	0	0	0	0	0	0	0	0	0	0	0	0	0	0	0	0	0	0	0	0	0	0	0	0	0	0	0	0	0	24.98	0	0	0.0633806	0	0	0
WP_000917289.1	MULTISPECIES: co-chaperone GroES	1	3	3	10.4095	0	0	0	0	0	0	0	0	0	0	0	0	0	0	0	0	0	0	0	0	0	0	0	0	0	0	0	0	3	1	0	1.33333	0	0	0	0	0	0	0	0	0	0	0	0
0	Sequence	# Proteins	# Protein Groups	Protein Group Accessions	Modifications	MH+ [Da]	A2	G2	0	M2	S2	IonScore G2	0	IonScore M2	IonScore S2	Exp Value G2	0	Exp Value M2	Exp Value S2	B2	0	H2	N2	T2	0	IonScore H2	IonScore N2	IonScore T2	0	Exp Value H2	Exp Value N2	Exp Value T2	0	IonScore I2	IonScore O2	IonScore U2	0	Exp Value I2	Exp Value O2	Exp Value U2	IonScore J2	IonScore P2	IonScore V2	Exp Value J2	Exp Value P2	Exp Value V2	IonScore K2	IonScore Q2	IonScore W2
0	SGIVLTDSAK	1	1	WP_000917289.1	0	990.547	0	0	330.182	0	0	0	0	0	0	0	0	0	0	0	0	0	0	0	0	0	0	0	0	0	0	0	0	0	0	0	0	0	0	0	0	0	31.13	0	0	0.01538	0	0	28.07
0	SNEGVIVAVGTGR	1	1	WP_000917289.1	0	1258.67	0	0	419.558	0	0	0	0	0	0	0	0	0	0	0	0	0	0	0	0	0	0	0	0	0	0	0	0	0	0	0	0	0	0	0	0	0	78.08	0	0	3.10425e-07	0	0	0
0	VVFQQYAGTEVK	1	1	WP_000917289.1	0	1368.71	0	0	456.238	0	0	0	0	0	0	0	0	0	0	0	0	0	0	0	0	0	0	0	0	0	0	0	0	0	0	0	0	0	0	0	0	0	23.82	0	0	0.0827859	0	0	0
WP_000897132.1	MULTISPECIES: ATP-dependent Clp protease ATP-binding subunit ClpC	1	2	3	90.9815	0	0	0	0	0	0	0	0	0	0	0	0	0	0	0	0	0	0	0	0	0	0	0	0	0	0	0	0	1	3	0	1.33333	0	0	0	0	0	0	0	0	0	0	0	0
0	Sequence	# Proteins	# Protein Groups	Protein Group Accessions	Modifications	MH+ [Da]	A2	G2	0	M2	S2	IonScore G2	0	IonScore M2	IonScore S2	Exp Value G2	0	Exp Value M2	Exp Value S2	B2	0	H2	N2	T2	0	IonScore H2	IonScore N2	IonScore T2	0	Exp Value H2	Exp Value N2	Exp Value T2	0	IonScore I2	IonScore O2	IonScore U2	0	Exp Value I2	Exp Value O2	Exp Value U2	IonScore J2	IonScore P2	IonScore V2	Exp Value J2	Exp Value P2	Exp Value V2	IonScore K2	IonScore Q2	IonScore W2
0	NNPVLIGEPGVGK	2	2	WP_000353955.1;WP_000897132.1	0	1293.72	0	0	431.239	0	0	0	0	0	0	0	0	0	0	0	0	0	0	0	0	0	0	0	0	0	0	0	0	0	0	0	0	0	0	0	0	0	0	0	0	0	0	0	27.44
0	SNNTPTLDSLAR	1	1	WP_000897132.1	0	1288.65	0	0	429.549	0	0	0	0	0	0	0	0	0	0	0	0	0	0	0	0	0	0	0	0	0	0	0	0	0	0	0	0	0	0	0	0	0	23.12	0	0	0.097265	0	0	41.92
0	VIEVLSR	1	1	WP_000897132.1	0	815.5	0	0	271.833	0	0	0	0	0	0	0	0	0	0	0	0	0	0	0	0	0	0	0	0	0	0	0	0	0	0	0	0	0	0	0	0	0	0	0	0	0	0	0	38.15
WP_000472302.1	MULTISPECIES: ATP-dependent Clp protease ATP-binding subunit ClpX	1	1	1	46.2688	0	0	0	0	0	0	0	0	0	0	0	0	0	0	0	0	0	0	0	0	0	0	0	0	0	0	0	0	1	0	0	0.333333	0	0	0	0	0	0	0	0	0	0	0	0
0	Sequence	# Proteins	# Protein Groups	Protein Group Accessions	Modifications	MH+ [Da]	A2	G2	0	M2	S2	IonScore G2	0	IonScore M2	IonScore S2	Exp Value G2	0	Exp Value M2	Exp Value S2	B2	0	H2	N2	T2	0	IonScore H2	IonScore N2	IonScore T2	0	Exp Value H2	Exp Value N2	Exp Value T2	0	IonScore I2	IonScore O2	IonScore U2	0	Exp Value I2	Exp Value O2	Exp Value U2	IonScore J2	IonScore P2	IonScore V2	Exp Value J2	Exp Value P2	Exp Value V2	IonScore K2	IonScore Q2	IonScore W2
0	DVSGEGVQQALLK	1	1	WP_000472302.1	0	1343.72	0	0	447.905	0	0	0	0	0	0	0	0	0	0	0	0	0	0	0	0	0	0	0	0	0	0	0	0	0	0	0	0	0	0	0	0	0	30.21	0	0	0.0190089	0	0	0
WP_000290485.1	MULTISPECIES: glycine cleavage system protein H	1	1	1	14.0838	0	0	0	0	0	0	0	0	0	0	0	0	0	0	0	0	0	0	0	0	0	0	0	0	0	0	0	0	1	1	0	0.666667	0	0	0	0	0	0	0	0	0	0	0	0
0	Sequence	# Proteins	# Protein Groups	Protein Group Accessions	Modifications	MH+ [Da]	A2	G2	0	M2	S2	IonScore G2	0	IonScore M2	IonScore S2	Exp Value G2	0	Exp Value M2	Exp Value S2	B2	0	H2	N2	T2	0	IonScore H2	IonScore N2	IonScore T2	0	Exp Value H2	Exp Value N2	Exp Value T2	0	IonScore I2	IonScore O2	IonScore U2	0	Exp Value I2	Exp Value O2	Exp Value U2	IonScore J2	IonScore P2	IonScore V2	Exp Value J2	Exp Value P2	Exp Value V2	IonScore K2	IonScore Q2	IonScore W2
0	TVSELYAPISGK	1	1	WP_000290485.1	0	1264.68	0	0	421.559	0	0	0	0	0	0	0	0	0	0	0	0	0	0	0	0	0	0	0	0	0	0	0	0	0	0	0	0	0	0	0	0	0	26.18	0	0	0.0480791	0	0	42.4
WP_000255586.1	MULTISPECIES: DNA gyrase subunit B	1	1	1	72.495	0	0	0	0	0	0	0	0	0	0	0	0	0	0	0	0	0	0	0	0	0	0	0	0	0	0	0	0	1	0	0	0.333333	0	0	0	0	0	0	0	0	0	0	0	0
0	Sequence	# Proteins	# Protein Groups	Protein Group Accessions	Modifications	MH+ [Da]	A2	G2	0	M2	S2	IonScore G2	0	IonScore M2	IonScore S2	Exp Value G2	0	Exp Value M2	Exp Value S2	B2	0	H2	N2	T2	0	IonScore H2	IonScore N2	IonScore T2	0	Exp Value H2	Exp Value N2	Exp Value T2	0	IonScore I2	IonScore O2	IonScore U2	0	Exp Value I2	Exp Value O2	Exp Value U2	IonScore J2	IonScore P2	IonScore V2	Exp Value J2	Exp Value P2	Exp Value V2	IonScore K2	IonScore Q2	IonScore W2
0	GVPQFDLK	1	1	WP_000255586.1	0	903.493	0	0	301.164	0	0	0	0	0	0	0	0	0	0	0	0	0	0	0	0	0	0	0	0	0	0	0	0	0	0	0	0	0	0	0	0	0	28.76	0	0	0.0265434	0	0	0
WP_000379054.1	MULTISPECIES: HslU--HslV peptidase ATPase subunit	1	1	1	52.2824	0	0	0	0	0	0	0	0	0	0	0	0	0	0	0	0	0	0	0	0	0	0	0	0	0	0	0	0	1	1	0	0.666667	0	0	0	0	0	0	0	0	0	0	0	0
0	Sequence	# Proteins	# Protein Groups	Protein Group Accessions	Modifications	MH+ [Da]	A2	G2	0	M2	S2	IonScore G2	0	IonScore M2	IonScore S2	Exp Value G2	0	Exp Value M2	Exp Value S2	B2	0	H2	N2	T2	0	IonScore H2	IonScore N2	IonScore T2	0	Exp Value H2	Exp Value N2	Exp Value T2	0	IonScore I2	IonScore O2	IonScore U2	0	Exp Value I2	Exp Value O2	Exp Value U2	IonScore J2	IonScore P2	IonScore V2	Exp Value J2	Exp Value P2	Exp Value V2	IonScore K2	IonScore Q2	IonScore W2
0	SLVQDEATAK	1	1	WP_000379054.1	0	1061.55	0	0	353.849	0	0	0	0	0	0	0	0	0	0	0	0	0	0	0	0	0	0	0	0	0	0	0	0	0	0	0	0	0	0	0	0	0	54.04	0	0	7.86967e-05	0	0	42.45
WP_000184947.1	MULTISPECIES: 1,4-dihydroxy-2-naphthoyl-CoA synthase	1	1	1	30.4064	0	0	0	0	0	0	0	0	0	0	0	0	0	0	0	0	0	0	0	0	0	0	0	0	0	0	0	0	1	0	0	0.333333	0	0	0	0	0	0	0	0	0	0	0	0
0	Sequence	# Proteins	# Protein Groups	Protein Group Accessions	Modifications	MH+ [Da]	A2	G2	0	M2	S2	IonScore G2	0	IonScore M2	IonScore S2	Exp Value G2	0	Exp Value M2	Exp Value S2	B2	0	H2	N2	T2	0	IonScore H2	IonScore N2	IonScore T2	0	Exp Value H2	Exp Value N2	Exp Value T2	0	IonScore I2	IonScore O2	IonScore U2	0	Exp Value I2	Exp Value O2	Exp Value U2	IonScore J2	IonScore P2	IonScore V2	Exp Value J2	Exp Value P2	Exp Value V2	IonScore K2	IonScore Q2	IonScore W2
0	LNVLDLQR	1	1	WP_000184947.1	0	970.568	0	0	323.523	0	0	0	0	0	0	0	0	0	0	0	0	0	0	0	0	0	0	0	0	0	0	0	0	0	0	0	0	0	0	0	0	0	42.03	0	0	0.00125013	0	0	0
WP_000615921.1	MULTISPECIES: 50S ribosomal protein L14	1	1	1	13.1272	0	0	0	0	0	0	0	0	0	0	0	0	0	0	0	0	0	0	0	0	0	0	0	0	0	0	0	0	1	0	0	0.333333	0	0	0	0	0	0	0	0	0	0	0	0
0	Sequence	# Proteins	# Protein Groups	Protein Group Accessions	Modifications	MH+ [Da]	A2	G2	0	M2	S2	IonScore G2	0	IonScore M2	IonScore S2	Exp Value G2	0	Exp Value M2	Exp Value S2	B2	0	H2	N2	T2	0	IonScore H2	IonScore N2	IonScore T2	0	Exp Value H2	Exp Value N2	Exp Value T2	0	IonScore I2	IonScore O2	IonScore U2	0	Exp Value I2	Exp Value O2	Exp Value U2	IonScore J2	IonScore P2	IonScore V2	Exp Value J2	Exp Value P2	Exp Value V2	IonScore K2	IonScore Q2	IonScore W2
0	NATPGGVVK	1	1	WP_000615921.1	0	842.473	0	0	280.824	0	0	0	0	0	0	0	0	0	0	0	0	0	0	0	0	0	0	0	0	0	0	0	0	0	0	0	0	0	0	0	0	0	28.59	0	0	0.027603	0	0	0
WP_000149344.1	MULTISPECIES: DNA-binding response regulator	1	1	1	26.8408	0	0	0	0	0	0	0	0	0	0	0	0	0	0	0	0	0	0	0	0	0	0	0	0	0	0	0	0	1	1	0	0.666667	0	0	0	0	0	0	0	0	0	0	0	0
0	Sequence	# Proteins	# Protein Groups	Protein Group Accessions	Modifications	MH+ [Da]	A2	G2	0	M2	S2	IonScore G2	0	IonScore M2	IonScore S2	Exp Value G2	0	Exp Value M2	Exp Value S2	B2	0	H2	N2	T2	0	IonScore H2	IonScore N2	IonScore T2	0	Exp Value H2	Exp Value N2	Exp Value T2	0	IonScore I2	IonScore O2	IonScore U2	0	Exp Value I2	Exp Value O2	Exp Value U2	IonScore J2	IonScore P2	IonScore V2	Exp Value J2	Exp Value P2	Exp Value V2	IonScore K2	IonScore Q2	IonScore W2
0	INNLLTR	1	1	WP_000149344.1	0	843.504	0	0	281.168	0	0	0	0	0	0	0	0	0	0	0	0	0	0	0	0	0	0	0	0	0	0	0	0	0	0	0	0	0	0	0	0	0	54.12	0	0	7.72603e-05	0	0	49.47
WP_000934764.1	MULTISPECIES: single-stranded DNA-binding protein	2	1	1	17.6169	0	0	0	0	0	0	0	0	0	0	0	0	0	0	0	0	0	0	0	0	0	0	0	0	0	0	0	0	1	0	0	0.333333	0	0	0	0	0	0	0	0	0	0	0	0
0	Sequence	# Proteins	# Protein Groups	Protein Group Accessions	Modifications	MH+ [Da]	A2	G2	0	M2	S2	IonScore G2	0	IonScore M2	IonScore S2	Exp Value G2	0	Exp Value M2	Exp Value S2	B2	0	H2	N2	T2	0	IonScore H2	IonScore N2	IonScore T2	0	Exp Value H2	Exp Value N2	Exp Value T2	0	IonScore I2	IonScore O2	IonScore U2	0	Exp Value I2	Exp Value O2	Exp Value U2	IonScore J2	IonScore P2	IonScore V2	Exp Value J2	Exp Value P2	Exp Value V2	IonScore K2	IonScore Q2	IonScore W2
0	GSLAGVDGR	2	1	WP_000934764.1	0	831.431	0	0	277.144	0	0	0	0	0	0	0	0	0	0	0	0	0	0	0	0	0	0	0	0	0	0	0	0	0	0	0	0	0	0	0	0	0	34.33	0	0	0.00736133	0	0	0
WP_000631963.1	MULTISPECIES: cysteine--tRNA ligase	1	2	2	53.6518	0	0	0	0	0	0	0	0	0	0	0	0	0	0	0	0	0	0	0	0	0	0	0	0	0	0	0	0	2	0	0	0.666667	0	0	0	0	0	0	0	0	0	0	0	0
0	Sequence	# Proteins	# Protein Groups	Protein Group Accessions	Modifications	MH+ [Da]	A2	G2	0	M2	S2	IonScore G2	0	IonScore M2	IonScore S2	Exp Value G2	0	Exp Value M2	Exp Value S2	B2	0	H2	N2	T2	0	IonScore H2	IonScore N2	IonScore T2	0	Exp Value H2	Exp Value N2	Exp Value T2	0	IonScore I2	IonScore O2	IonScore U2	0	Exp Value I2	Exp Value O2	Exp Value U2	IonScore J2	IonScore P2	IonScore V2	Exp Value J2	Exp Value P2	Exp Value V2	IonScore K2	IonScore Q2	IonScore W2
0	NADELLDEDVEK	1	1	WP_000631963.1	0	1389.64	0	0	463.213	0	0	0	0	0	0	0	0	0	0	0	0	0	0	0	0	0	0	0	0	0	0	0	0	0	0	0	0	0	0	0	0	0	15.7	0	0	0.536978	0	0	0
0	SQELNQSVPEIAEK	1	1	WP_000631963.1	0	1571.79	0	0	523.929	0	0	0	0	0	0	0	0	0	0	0	0	0	0	0	0	0	0	0	0	0	0	0	0	0	0	0	0	0	0	0	0	0	24	0	0	0.0794249	0	0	0
WP_000858789.1	MULTISPECIES: asparagine--tRNA ligase	1	2	2	49.1267	0	0	0	0	0	0	0	0	0	0	0	0	0	0	0	0	0	0	0	0	0	0	0	0	0	0	0	0	2	1	0	1	0	0	0	0	0	0	0	0	0	0	0	0
0	Sequence	# Proteins	# Protein Groups	Protein Group Accessions	Modifications	MH+ [Da]	A2	G2	0	M2	S2	IonScore G2	0	IonScore M2	IonScore S2	Exp Value G2	0	Exp Value M2	Exp Value S2	B2	0	H2	N2	T2	0	IonScore H2	IonScore N2	IonScore T2	0	Exp Value H2	Exp Value N2	Exp Value T2	0	IonScore I2	IonScore O2	IonScore U2	0	Exp Value I2	Exp Value O2	Exp Value U2	IonScore J2	IonScore P2	IonScore V2	Exp Value J2	Exp Value P2	Exp Value V2	IonScore K2	IonScore Q2	IonScore W2
0	ETAPFPR	1	1	WP_000858789.1	0	817.421	0	0	272.474	0	0	0	0	0	0	0	0	0	0	0	0	0	0	0	0	0	0	0	0	0	0	0	0	0	0	0	0	0	0	0	0	0	38.89	0	0	0.00257606	0	0	37.84
0	VDDLELLEQR	1	1	WP_000858789.1	0	1229.64	0	0	409.879	0	0	0	0	0	0	0	0	0	0	0	0	0	0	0	0	0	0	0	0	0	0	0	0	0	0	0	0	0	0	0	0	0	50.83	0	0	0.0001648	0	0	0
WP_000390328.1	MULTISPECIES: 23S rRNA (guanosine(2251)-2'-O)-methyltransferase RlmB	1	1	1	27.1904	0	0	0	0	0	0	0	0	0	0	0	0	0	0	0	0	0	0	0	0	0	0	0	0	0	0	0	0	1	0	0	0.333333	0	0	0	0	0	0	0	0	0	0	0	0
0	Sequence	# Proteins	# Protein Groups	Protein Group Accessions	Modifications	MH+ [Da]	A2	G2	0	M2	S2	IonScore G2	0	IonScore M2	IonScore S2	Exp Value G2	0	Exp Value M2	Exp Value S2	B2	0	H2	N2	T2	0	IonScore H2	IonScore N2	IonScore T2	0	Exp Value H2	Exp Value N2	Exp Value T2	0	IonScore I2	IonScore O2	IonScore U2	0	Exp Value I2	Exp Value O2	Exp Value U2	IonScore J2	IonScore P2	IonScore V2	Exp Value J2	Exp Value P2	Exp Value V2	IonScore K2	IonScore Q2	IonScore W2
0	IIVQTVPK	1	1	WP_000390328.1	0	897.576	0	0	299.192	0	0	0	0	0	0	0	0	0	0	0	0	0	0	0	0	0	0	0	0	0	0	0	0	0	0	0	0	0	0	0	0	0	24.49	0	0	0.0709507	0	0	0
WP_000763768.1	MULTISPECIES: hypothetical protein	1	1	1	15.1126	0	0	0	0	0	0	0	0	0	0	0	0	0	0	0	0	0	0	0	0	0	0	0	0	0	0	0	0	1	0	0	0.333333	0	0	0	0	0	0	0	0	0	0	0	0
0	Sequence	# Proteins	# Protein Groups	Protein Group Accessions	Modifications	MH+ [Da]	A2	G2	0	M2	S2	IonScore G2	0	IonScore M2	IonScore S2	Exp Value G2	0	Exp Value M2	Exp Value S2	B2	0	H2	N2	T2	0	IonScore H2	IonScore N2	IonScore T2	0	Exp Value H2	Exp Value N2	Exp Value T2	0	IonScore I2	IonScore O2	IonScore U2	0	Exp Value I2	Exp Value O2	Exp Value U2	IonScore J2	IonScore P2	IonScore V2	Exp Value J2	Exp Value P2	Exp Value V2	IonScore K2	IonScore Q2	IonScore W2
0	LLTGEDGEHAVLSR	1	1	WP_000763768.1	0	1496.77	0	0	498.924	0	0	0	0	0	0	0	0	0	0	0	0	0	0	0	0	0	0	0	0	0	0	0	0	0	0	0	0	0	0	0	0	0	35.02	0	0	0.00627996	0	0	0
WP_000884739.1	MULTISPECIES: uridylyltransferase	1	2	2	44.8656	0	0	0	0	0	0	0	0	0	0	0	0	0	0	0	0	0	0	0	0	0	0	0	0	0	0	0	0	2	1	0	1	0	0	0	0	0	0	0	0	0	0	0	0
0	Sequence	# Proteins	# Protein Groups	Protein Group Accessions	Modifications	MH+ [Da]	A2	G2	0	M2	S2	IonScore G2	0	IonScore M2	IonScore S2	Exp Value G2	0	Exp Value M2	Exp Value S2	B2	0	H2	N2	T2	0	IonScore H2	IonScore N2	IonScore T2	0	Exp Value H2	Exp Value N2	Exp Value T2	0	IonScore I2	IonScore O2	IonScore U2	0	Exp Value I2	Exp Value O2	Exp Value U2	IonScore J2	IonScore P2	IonScore V2	Exp Value J2	Exp Value P2	Exp Value V2	IonScore K2	IonScore Q2	IonScore W2
0	TIDDVSAVSEVK	1	1	WP_000884739.1	0	1262.65	0	0	420.883	0	0	0	0	0	0	0	0	0	0	0	0	0	0	0	0	0	0	0	0	0	0	0	0	0	0	0	0	0	0	0	0	0	26.39	0	0	0.0458096	0	0	34.9
0	TIQPKPGESVGR	1	1	WP_000884739.1	0	1268.7	0	0	422.899	0	0	0	0	0	0	0	0	0	0	0	0	0	0	0	0	0	0	0	0	0	0	0	0	0	0	0	0	0	0	0	0	0	19.76	0	0	0.210842	0	0	0
WP_000181322.1	MULTISPECIES: hypothetical protein	1	1	1	38.5229	0	0	0	0	0	0	0	0	0	0	0	0	0	0	0	0	0	0	0	0	0	0	0	0	0	0	0	0	1	0	0	0.333333	0	0	0	0	0	0	0	0	0	0	0	0
0	Sequence	# Proteins	# Protein Groups	Protein Group Accessions	Modifications	MH+ [Da]	A2	G2	0	M2	S2	IonScore G2	0	IonScore M2	IonScore S2	Exp Value G2	0	Exp Value M2	Exp Value S2	B2	0	H2	N2	T2	0	IonScore H2	IonScore N2	IonScore T2	0	Exp Value H2	Exp Value N2	Exp Value T2	0	IonScore I2	IonScore O2	IonScore U2	0	Exp Value I2	Exp Value O2	Exp Value U2	IonScore J2	IonScore P2	IonScore V2	Exp Value J2	Exp Value P2	Exp Value V2	IonScore K2	IonScore Q2	IonScore W2
0	YVAVTDLGADR	1	1	WP_000181322.1	0	1179.6	0	0	393.2	0	0	0	0	0	0	0	0	0	0	0	0	0	0	0	0	0	0	0	0	0	0	0	0	0	0	0	0	0	0	0	0	0	31.74	0	0	0.0133646	0	0	0
WP_000168845.1	MULTISPECIES: Fe-S cluster assembly ATPase SufC	1	1	1	28.2574	0	0	0	0	0	0	0	0	0	0	0	0	0	0	0	0	0	0	0	0	0	0	0	0	0	0	0	0	1	1	0	0.666667	0	0	0	0	0	0	0	0	0	0	0	0
0	Sequence	# Proteins	# Protein Groups	Protein Group Accessions	Modifications	MH+ [Da]	A2	G2	0	M2	S2	IonScore G2	0	IonScore M2	IonScore S2	Exp Value G2	0	Exp Value M2	Exp Value S2	B2	0	H2	N2	T2	0	IonScore H2	IonScore N2	IonScore T2	0	Exp Value H2	Exp Value N2	Exp Value T2	0	IonScore I2	IonScore O2	IonScore U2	0	Exp Value I2	Exp Value O2	Exp Value U2	IonScore J2	IonScore P2	IonScore V2	Exp Value J2	Exp Value P2	Exp Value V2	IonScore K2	IonScore Q2	IonScore W2
0	YLNEGFSGGEK	1	1	WP_000168845.1	0	1200.55	0	0	400.184	0	0	0	0	0	0	0	0	0	0	0	0	0	0	0	0	0	0	0	0	0	0	0	0	0	0	0	0	0	0	0	0	0	43.45	0	0	0.000901481	0	0	51.39
WP_000334518.1	MULTISPECIES: hypothetical protein	1	1	1	30.0658	0	0	0	0	0	0	0	0	0	0	0	0	0	0	0	0	0	0	0	0	0	0	0	0	0	0	0	0	1	1	0	0.666667	0	0	0	0	0	0	0	0	0	0	0	0
0	Sequence	# Proteins	# Protein Groups	Protein Group Accessions	Modifications	MH+ [Da]	A2	G2	0	M2	S2	IonScore G2	0	IonScore M2	IonScore S2	Exp Value G2	0	Exp Value M2	Exp Value S2	B2	0	H2	N2	T2	0	IonScore H2	IonScore N2	IonScore T2	0	Exp Value H2	Exp Value N2	Exp Value T2	0	IonScore I2	IonScore O2	IonScore U2	0	Exp Value I2	Exp Value O2	Exp Value U2	IonScore J2	IonScore P2	IonScore V2	Exp Value J2	Exp Value P2	Exp Value V2	IonScore K2	IonScore Q2	IonScore W2
0	FGDADISPGTR	1	1	WP_000334518.1	0	1135.54	0	0	378.513	0	0	0	0	0	0	0	0	0	0	0	0	0	0	0	0	0	0	0	0	0	0	0	0	0	0	0	0	0	0	0	0	0	58.58	0	0	2.76666e-05	0	0	62.93
WP_000009238.1	MULTISPECIES: hypothetical protein	1	1	1	5.6517	0	0	0	0	0	0	0	0	0	0	0	0	0	0	0	0	0	0	0	0	0	0	0	0	0	0	0	0	1	0	0	0.333333	0	0	0	0	0	0	0	0	0	0	0	0
0	Sequence	# Proteins	# Protein Groups	Protein Group Accessions	Modifications	MH+ [Da]	A2	G2	0	M2	S2	IonScore G2	0	IonScore M2	IonScore S2	Exp Value G2	0	Exp Value M2	Exp Value S2	B2	0	H2	N2	T2	0	IonScore H2	IonScore N2	IonScore T2	0	Exp Value H2	Exp Value N2	Exp Value T2	0	IonScore I2	IonScore O2	IonScore U2	0	Exp Value I2	Exp Value O2	Exp Value U2	IonScore J2	IonScore P2	IonScore V2	Exp Value J2	Exp Value P2	Exp Value V2	IonScore K2	IonScore Q2	IonScore W2
0	DKINEYTGSNNEEK	1	1	WP_000009238.1	0	1640.74	0	0	546.914	0	0	0	0	0	0	0	0	0	0	0	0	0	0	0	0	0	0	0	0	0	0	0	0	0	0	0	0	0	0	0	0	0	22.38	0	0	0.115334	0	0	0
WP_000182654.1	MULTISPECIES: translational GTPase TypA	1	2	2	69.1523	0	0	0	0	0	0	0	0	0	0	0	0	0	0	0	0	0	0	0	0	0	0	0	0	0	0	0	0	2	0	0	0.666667	0	0	0	0	0	0	0	0	0	0	0	0
0	Sequence	# Proteins	# Protein Groups	Protein Group Accessions	Modifications	MH+ [Da]	A2	G2	0	M2	S2	IonScore G2	0	IonScore M2	IonScore S2	Exp Value G2	0	Exp Value M2	Exp Value S2	B2	0	H2	N2	T2	0	IonScore H2	IonScore N2	IonScore T2	0	Exp Value H2	Exp Value N2	Exp Value T2	0	IonScore I2	IonScore O2	IonScore U2	0	Exp Value I2	Exp Value O2	Exp Value U2	IonScore J2	IonScore P2	IonScore V2	Exp Value J2	Exp Value P2	Exp Value V2	IonScore K2	IonScore Q2	IonScore W2
0	LNQQLETDVSLK	1	1	WP_000182654.1	0	1387.74	0	0	462.581	0	0	0	0	0	0	0	0	0	0	0	0	0	0	0	0	0	0	0	0	0	0	0	0	0	0	0	0	0	0	0	0	0	32.86	0	0	0.0103266	0	0	0
0	VNNSPFAGR	1	1	WP_000182654.1	0	961.485	0	0	320.495	0	0	0	0	0	0	0	0	0	0	0	0	0	0	0	0	0	0	0	0	0	0	0	0	0	0	0	0	0	0	0	0	0	37.39	0	0	0.00363879	0	0	0
WP_000138351.1	MULTISPECIES: penicillin-binding protein	1	1	1	80.3769	0	0	0	0	0	0	0	0	0	0	0	0	0	0	0	0	0	0	0	0	0	0	0	0	0	0	0	0	1	0	0	0.333333	0	0	0	0	0	0	0	0	0	0	0	0
0	Sequence	# Proteins	# Protein Groups	Protein Group Accessions	Modifications	MH+ [Da]	A2	G2	0	M2	S2	IonScore G2	0	IonScore M2	IonScore S2	Exp Value G2	0	Exp Value M2	Exp Value S2	B2	0	H2	N2	T2	0	IonScore H2	IonScore N2	IonScore T2	0	Exp Value H2	Exp Value N2	Exp Value T2	0	IonScore I2	IonScore O2	IonScore U2	0	Exp Value I2	Exp Value O2	Exp Value U2	IonScore J2	IonScore P2	IonScore V2	Exp Value J2	Exp Value P2	Exp Value V2	IonScore K2	IonScore Q2	IonScore W2
0	LQDPIPAK	1	1	WP_000138351.1	0	881.509	0	0	293.836	0	0	0	0	0	0	0	0	0	0	0	0	0	0	0	0	0	0	0	0	0	0	0	0	0	0	0	0	0	0	0	0	0	20.81	0	0	0.16556	0	0	0
WP_000825929.1	MULTISPECIES: amino acid ABC transporter substrate-binding protein	1	1	1	28.8859	0	0	0	0	0	0	0	0	0	0	0	0	0	0	0	0	0	0	0	0	0	0	0	0	0	0	0	0	1	0	0	0.333333	0	0	0	0	0	0	0	0	0	0	0	0
0	Sequence	# Proteins	# Protein Groups	Protein Group Accessions	Modifications	MH+ [Da]	A2	G2	0	M2	S2	IonScore G2	0	IonScore M2	IonScore S2	Exp Value G2	0	Exp Value M2	Exp Value S2	B2	0	H2	N2	T2	0	IonScore H2	IonScore N2	IonScore T2	0	Exp Value H2	Exp Value N2	Exp Value T2	0	IonScore I2	IonScore O2	IonScore U2	0	Exp Value I2	Exp Value O2	Exp Value U2	IonScore J2	IonScore P2	IonScore V2	Exp Value J2	Exp Value P2	Exp Value V2	IonScore K2	IonScore Q2	IonScore W2
0	LAQTFTSNYGK	1	1	WP_000825929.1	0	1229.62	0	0	409.872	0	0	0	0	0	0	0	0	0	0	0	0	0	0	0	0	0	0	0	0	0	0	0	0	0	0	0	0	0	0	0	0	0	37.09	0	0	0.00389903	0	0	0
WP_000840574.1	MULTISPECIES: class I SAM-dependent methyltransferase	1	1	1	35.9245	0	0	0	0	0	0	0	0	0	0	0	0	0	0	0	0	0	0	0	0	0	0	0	0	0	0	0	0	1	0	0	0.333333	0	0	0	0	0	0	0	0	0	0	0	0
0	Sequence	# Proteins	# Protein Groups	Protein Group Accessions	Modifications	MH+ [Da]	A2	G2	0	M2	S2	IonScore G2	0	IonScore M2	IonScore S2	Exp Value G2	0	Exp Value M2	Exp Value S2	B2	0	H2	N2	T2	0	IonScore H2	IonScore N2	IonScore T2	0	Exp Value H2	Exp Value N2	Exp Value T2	0	IonScore I2	IonScore O2	IonScore U2	0	Exp Value I2	Exp Value O2	Exp Value U2	IonScore J2	IonScore P2	IonScore V2	Exp Value J2	Exp Value P2	Exp Value V2	IonScore K2	IonScore Q2	IonScore W2
0	GLLEQSTLQDR	1	1	WP_000840574.1	0	1259.66	0	0	419.886	0	0	0	0	0	0	0	0	0	0	0	0	0	0	0	0	0	0	0	0	0	0	0	0	0	0	0	0	0	0	0	0	0	33.81	0	0	0.00829768	0	0	0
WP_000375647.1	MULTISPECIES: replicative DNA helicase	1	1	1	52.5388	0	0	0	0	0	0	0	0	0	0	0	0	0	0	0	0	0	0	0	0	0	0	0	0	0	0	0	0	1	0	0	0.333333	0	0	0	0	0	0	0	0	0	0	0	0
0	Sequence	# Proteins	# Protein Groups	Protein Group Accessions	Modifications	MH+ [Da]	A2	G2	0	M2	S2	IonScore G2	0	IonScore M2	IonScore S2	Exp Value G2	0	Exp Value M2	Exp Value S2	B2	0	H2	N2	T2	0	IonScore H2	IonScore N2	IonScore T2	0	Exp Value H2	Exp Value N2	Exp Value T2	0	IonScore I2	IonScore O2	IonScore U2	0	Exp Value I2	Exp Value O2	Exp Value U2	IonScore J2	IonScore P2	IonScore V2	Exp Value J2	Exp Value P2	Exp Value V2	IonScore K2	IonScore Q2	IonScore W2
0	ILELSSSR	1	1	WP_000375647.1	0	904.51	0	0	301.503	0	0	0	0	0	0	0	0	0	0	0	0	0	0	0	0	0	0	0	0	0	0	0	0	0	0	0	0	0	0	0	0	0	41.9	0	0	0.00128812	0	0	0
WP_000855505.1	MULTISPECIES: class 1b ribonucleoside-diphosphate reductase subunit alpha	1	3	3	80.075	0	0	0	0	0	0	0	0	0	0	0	0	0	0	0	0	0	0	0	0	0	0	0	0	0	0	0	0	3	1	0	1.33333	0	0	0	0	0	0	0	0	0	0	0	0
0	Sequence	# Proteins	# Protein Groups	Protein Group Accessions	Modifications	MH+ [Da]	A2	G2	0	M2	S2	IonScore G2	0	IonScore M2	IonScore S2	Exp Value G2	0	Exp Value M2	Exp Value S2	B2	0	H2	N2	T2	0	IonScore H2	IonScore N2	IonScore T2	0	Exp Value H2	Exp Value N2	Exp Value T2	0	IonScore I2	IonScore O2	IonScore U2	0	Exp Value I2	Exp Value O2	Exp Value U2	IonScore J2	IonScore P2	IonScore V2	Exp Value J2	Exp Value P2	Exp Value V2	IonScore K2	IonScore Q2	IonScore W2
0	IGGGVAINLSK	1	1	WP_000855505.1	0	1028.61	0	0	342.87	0	0	0	0	0	0	0	0	0	0	0	0	0	0	0	0	0	0	0	0	0	0	0	0	0	0	0	0	0	0	0	0	0	32.18	0	0	0.0120769	0	0	24.24
0	VNADEDLR	1	1	WP_000855505.1	0	931.448	0	0	310.483	0	0	0	0	0	0	0	0	0	0	0	0	0	0	0	0	0	0	0	0	0	0	0	0	0	0	0	0	0	0	0	0	0	36.95	0	0	0.00402677	0	0	0
0	YQPATPTFLNAGR	1	1	WP_000855505.1	0	1435.74	0	0	478.578	0	0	0	0	0	0	0	0	0	0	0	0	0	0	0	0	0	0	0	0	0	0	0	0	0	0	0	0	0	0	0	0	0	30.31	0	0	0.0185762	0	0	0
WP_001040736.1	MULTISPECIES: N-acetyltransferase	1	1	1	33.0894	0	0	0	0	0	0	0	0	0	0	0	0	0	0	0	0	0	0	0	0	0	0	0	0	0	0	0	0	1	0	0	0.333333	0	0	0	0	0	0	0	0	0	0	0	0
0	Sequence	# Proteins	# Protein Groups	Protein Group Accessions	Modifications	MH+ [Da]	A2	G2	0	M2	S2	IonScore G2	0	IonScore M2	IonScore S2	Exp Value G2	0	Exp Value M2	Exp Value S2	B2	0	H2	N2	T2	0	IonScore H2	IonScore N2	IonScore T2	0	Exp Value H2	Exp Value N2	Exp Value T2	0	IonScore I2	IonScore O2	IonScore U2	0	Exp Value I2	Exp Value O2	Exp Value U2	IonScore J2	IonScore P2	IonScore V2	Exp Value J2	Exp Value P2	Exp Value V2	IonScore K2	IonScore Q2	IonScore W2
0	EVIDDAINDADR	1	1	WP_001040736.1	0	1345.62	0	0	448.539	0	0	0	0	0	0	0	0	0	0	0	0	0	0	0	0	0	0	0	0	0	0	0	0	0	0	0	0	0	0	0	0	0	35.19	0	0	0.00603888	0	0	0
WP_000562498.1	MULTISPECIES: class 1b ribonucleoside-diphosphate reductase subunit beta	1	1	1	37.4894	0	0	0	0	0	0	0	0	0	0	0	0	0	0	0	0	0	0	0	0	0	0	0	0	0	0	0	0	1	1	0	0.666667	0	0	0	0	0	0	0	0	0	0	0	0
0	Sequence	# Proteins	# Protein Groups	Protein Group Accessions	Modifications	MH+ [Da]	A2	G2	0	M2	S2	IonScore G2	0	IonScore M2	IonScore S2	Exp Value G2	0	Exp Value M2	Exp Value S2	B2	0	H2	N2	T2	0	IonScore H2	IonScore N2	IonScore T2	0	Exp Value H2	Exp Value N2	Exp Value T2	0	IonScore I2	IonScore O2	IonScore U2	0	Exp Value I2	Exp Value O2	Exp Value U2	IonScore J2	IonScore P2	IonScore V2	Exp Value J2	Exp Value P2	Exp Value V2	IonScore K2	IonScore Q2	IonScore W2
0	TLSEAEQDTFK	1	1	WP_000562498.1	0	1268.6	0	0	422.866	0	0	0	0	0	0	0	0	0	0	0	0	0	0	0	0	0	0	0	0	0	0	0	0	0	0	0	0	0	0	0	0	0	29.32	0	0	0.0233322	0	0	65.27
WP_000438504.1	MULTISPECIES: phage major capsid protein	1	2	2	36.7338	0	0	0	0	0	0	0	0	0	0	0	0	0	0	0	0	0	0	0	0	0	0	0	0	0	0	0	0	2	1	0	1	0	0	0	0	0	0	0	0	0	0	0	0
0	Sequence	# Proteins	# Protein Groups	Protein Group Accessions	Modifications	MH+ [Da]	A2	G2	0	M2	S2	IonScore G2	0	IonScore M2	IonScore S2	Exp Value G2	0	Exp Value M2	Exp Value S2	B2	0	H2	N2	T2	0	IonScore H2	IonScore N2	IonScore T2	0	Exp Value H2	Exp Value N2	Exp Value T2	0	IonScore I2	IonScore O2	IonScore U2	0	Exp Value I2	Exp Value O2	Exp Value U2	IonScore J2	IonScore P2	IonScore V2	Exp Value J2	Exp Value P2	Exp Value V2	IonScore K2	IonScore Q2	IonScore W2
0	NSDTLDGLPVVNLK	1	1	WP_000438504.1	0	1484.8	0	0	494.933	0	0	0	0	0	0	0	0	0	0	0	0	0	0	0	0	0	0	0	0	0	0	0	0	0	0	0	0	0	0	0	0	0	17.88	0	0	0.325055	0	0	0
0	SIAQSIEK	1	1	WP_000438504.1	0	875.483	0	0	291.828	0	0	0	0	0	0	0	0	0	0	0	0	0	0	0	0	0	0	0	0	0	0	0	0	0	0	0	0	0	0	0	0	0	31.09	0	0	0.0155223	0	0	28.01
WP_001019219.1	MULTISPECIES: DUF4355 domain-containing protein	1	3	3	22.6656	0	0	0	0	0	0	0	0	0	0	0	0	0	0	0	0	0	0	0	0	0	0	0	0	0	0	0	0	2	3	0	1.66667	0	0	0	0	0	0	0	0	0	0	0	0
0	Sequence	# Proteins	# Protein Groups	Protein Group Accessions	Modifications	MH+ [Da]	A2	G2	0	M2	S2	IonScore G2	0	IonScore M2	IonScore S2	Exp Value G2	0	Exp Value M2	Exp Value S2	B2	0	H2	N2	T2	0	IonScore H2	IonScore N2	IonScore T2	0	Exp Value H2	Exp Value N2	Exp Value T2	0	IonScore I2	IonScore O2	IonScore U2	0	Exp Value I2	Exp Value O2	Exp Value U2	IonScore J2	IonScore P2	IonScore V2	Exp Value J2	Exp Value P2	Exp Value V2	IonScore K2	IonScore Q2	IonScore W2
0	ISALEQELEK	1	1	WP_001019219.1	0	1159.62	0	0	386.54	0	0	0	0	0	0	0	0	0	0	0	0	0	0	0	0	0	0	0	0	0	0	0	0	0	0	0	0	0	0	0	0	0	70.8	0	0	1.65942e-06	0	0	27.47
0	NQDLDPSNVK	1	1	WP_001019219.1	0	1129.55	0	0	376.516	0	0	0	0	0	0	0	0	0	0	0	0	0	0	0	0	0	0	0	0	0	0	0	0	0	0	0	0	0	0	0	0	0	48.74	0	0	0.000266659	0	0	47.92
0	SIEEMAK	1	1	WP_001019219.1	0	807.392	0	0	269.131	0	0	0	0	0	0	0	0	0	0	0	0	0	0	0	0	0	0	0	0	0	0	0	0	0	0	0	0	0	0	0	0	0	0	0	0	0	0	0	20.62
WP_000235168.1	MULTISPECIES: phage major capsid protein	1	4	4	33.582	0	0	0	0	0	0	0	0	0	0	0	0	0	0	0	0	0	0	0	0	0	0	0	0	0	0	0	0	3	3	0	2	0	0	0	0	0	0	0	0	0	0	0	0
0	Sequence	# Proteins	# Protein Groups	Protein Group Accessions	Modifications	MH+ [Da]	A2	G2	0	M2	S2	IonScore G2	0	IonScore M2	IonScore S2	Exp Value G2	0	Exp Value M2	Exp Value S2	B2	0	H2	N2	T2	0	IonScore H2	IonScore N2	IonScore T2	0	Exp Value H2	Exp Value N2	Exp Value T2	0	IonScore I2	IonScore O2	IonScore U2	0	Exp Value I2	Exp Value O2	Exp Value U2	IonScore J2	IonScore P2	IonScore V2	Exp Value J2	Exp Value P2	Exp Value V2	IonScore K2	IonScore Q2	IonScore W2
0	AFDQAVIFGTK	1	1	WP_000235168.1	0	1196.63	0	0	398.877	0	0	0	0	0	0	0	0	0	0	0	0	0	0	0	0	0	0	0	0	0	0	0	0	0	0	0	0	0	0	0	0	0	44.83	0	0	0.00065608	0	0	0
0	GVGAYWVSETER	1	1	WP_000235168.1	0	1353.64	0	0	451.214	0	0	0	0	0	0	0	0	0	0	0	0	0	0	0	0	0	0	0	0	0	0	0	0	0	0	0	0	0	0	0	0	0	48.23	0	0	0.000299886	0	0	41.93
0	IQTSKPEYAQAEMEAK	1	1	WP_000235168.1	0	1823.88	0	0	607.961	0	0	0	0	0	0	0	0	0	0	0	0	0	0	0	0	0	0	0	0	0	0	0	0	0	0	0	0	0	0	0	0	0	0	0	0	0	0	0	36.18
0	SPYNTSTSGKPLVEGAEEK	1	1	WP_000235168.1	0	1993.97	0	0	664.655	0	0	0	0	0	0	0	0	0	0	0	0	0	0	0	0	0	0	0	0	0	0	0	0	0	0	0	0	0	0	0	0	0	33.42	0	0	0.0090773	0	0	25.29
WP_000688492.1	MULTISPECIES: DNA-binding response regulator	1	1	1	27.8881	0	0	0	0	0	0	0	0	0	0	0	0	0	0	0	0	0	0	0	0	0	0	0	0	0	0	0	0	0	1	0	0.333333	0	0	0	0	0	0	0	0	0	0	0	0
0	Sequence	# Proteins	# Protein Groups	Protein Group Accessions	Modifications	MH+ [Da]	A2	G2	0	M2	S2	IonScore G2	0	IonScore M2	IonScore S2	Exp Value G2	0	Exp Value M2	Exp Value S2	B2	0	H2	N2	T2	0	IonScore H2	IonScore N2	IonScore T2	0	Exp Value H2	Exp Value N2	Exp Value T2	0	IonScore I2	IonScore O2	IonScore U2	0	Exp Value I2	Exp Value O2	Exp Value U2	IonScore J2	IonScore P2	IonScore V2	Exp Value J2	Exp Value P2	Exp Value V2	IonScore K2	IonScore Q2	IonScore W2
0	DNSVETIELK	1	1	WP_000688492.1	0	1147.58	0	0	382.528	0	0	0	0	0	0	0	0	0	0	0	0	0	0	0	0	0	0	0	0	0	0	0	0	0	0	0	0	0	0	0	0	0	0	0	0	0	0	0	23.5
WP_000353955.1	MULTISPECIES: chaperone protein ClpB	1	1	2	98.2427	0	0	0	0	0	0	0	0	0	0	0	0	0	0	0	0	0	0	0	0	0	0	0	0	0	0	0	0	0	2	0	0.666667	0	0	0	0	0	0	0	0	0	0	0	0
0	Sequence	# Proteins	# Protein Groups	Protein Group Accessions	Modifications	MH+ [Da]	A2	G2	0	M2	S2	IonScore G2	0	IonScore M2	IonScore S2	Exp Value G2	0	Exp Value M2	Exp Value S2	B2	0	H2	N2	T2	0	IonScore H2	IonScore N2	IonScore T2	0	Exp Value H2	Exp Value N2	Exp Value T2	0	IonScore I2	IonScore O2	IonScore U2	0	Exp Value I2	Exp Value O2	Exp Value U2	IonScore J2	IonScore P2	IonScore V2	Exp Value J2	Exp Value P2	Exp Value V2	IonScore K2	IonScore Q2	IonScore W2
0	AVDLVSDAVVR	1	1	WP_000353955.1	0	1143.63	0	0	381.212	0	0	0	0	0	0	0	0	0	0	0	0	0	0	0	0	0	0	0	0	0	0	0	0	0	0	0	0	0	0	0	0	0	0	0	0	0	0	0	48.38
0	NNPVLIGEPGVGK	2	2	WP_000353955.1;WP_000897132.1	0	1293.72	0	0	431.239	0	0	0	0	0	0	0	0	0	0	0	0	0	0	0	0	0	0	0	0	0	0	0	0	0	0	0	0	0	0	0	0	0	0	0	0	0	0	0	27.44
WP_000957036.1	MULTISPECIES: peptide deformylase	1	1	1	20.5466	0	0	0	0	0	0	0	0	0	0	0	0	0	0	0	0	0	0	0	0	0	0	0	0	0	0	0	0	0	1	0	0.333333	0	0	0	0	0	0	0	0	0	0	0	0
0	Sequence	# Proteins	# Protein Groups	Protein Group Accessions	Modifications	MH+ [Da]	A2	G2	0	M2	S2	IonScore G2	0	IonScore M2	IonScore S2	Exp Value G2	0	Exp Value M2	Exp Value S2	B2	0	H2	N2	T2	0	IonScore H2	IonScore N2	IonScore T2	0	Exp Value H2	Exp Value N2	Exp Value T2	0	IonScore I2	IonScore O2	IonScore U2	0	Exp Value I2	Exp Value O2	Exp Value U2	IonScore J2	IonScore P2	IonScore V2	Exp Value J2	Exp Value P2	Exp Value V2	IonScore K2	IonScore Q2	IonScore W2
0	DIEGNDIQLR	1	1	WP_000957036.1	0	1172.59	0	0	390.863	0	0	0	0	0	0	0	0	0	0	0	0	0	0	0	0	0	0	0	0	0	0	0	0	0	0	0	0	0	0	0	0	0	0	0	0	0	0	0	41.05
WP_000667269.1	2-deoxyribose-5-phosphate aldolase	2	1	1	23.4579	0	0	0	0	0	0	0	0	0	0	0	0	0	0	0	0	0	0	0	0	0	0	0	0	0	0	0	0	0	1	0	0.333333	0	0	0	0	0	0	0	0	0	0	0	0
0	Sequence	# Proteins	# Protein Groups	Protein Group Accessions	Modifications	MH+ [Da]	A2	G2	0	M2	S2	IonScore G2	0	IonScore M2	IonScore S2	Exp Value G2	0	Exp Value M2	Exp Value S2	B2	0	H2	N2	T2	0	IonScore H2	IonScore N2	IonScore T2	0	Exp Value H2	Exp Value N2	Exp Value T2	0	IonScore I2	IonScore O2	IonScore U2	0	Exp Value I2	Exp Value O2	Exp Value U2	IonScore J2	IonScore P2	IonScore V2	Exp Value J2	Exp Value P2	Exp Value V2	IonScore K2	IonScore Q2	IonScore W2
0	TSTGFAGGGATAEDVK	2	1	WP_000667269.1	0	1468.69	0	0	489.563	0	0	0	0	0	0	0	0	0	0	0	0	0	0	0	0	0	0	0	0	0	0	0	0	0	0	0	0	0	0	0	0	0	0	0	0	0	0	0	20.71
WP_001021468.1	MULTISPECIES: adenylate kinase	1	1	1	23.9593	0	0	0	0	0	0	0	0	0	0	0	0	0	0	0	0	0	0	0	0	0	0	0	0	0	0	0	0	0	1	0	0.333333	0	0	0	0	0	0	0	0	0	0	0	0
0	Sequence	# Proteins	# Protein Groups	Protein Group Accessions	Modifications	MH+ [Da]	A2	G2	0	M2	S2	IonScore G2	0	IonScore M2	IonScore S2	Exp Value G2	0	Exp Value M2	Exp Value S2	B2	0	H2	N2	T2	0	IonScore H2	IonScore N2	IonScore T2	0	Exp Value H2	Exp Value N2	Exp Value T2	0	IonScore I2	IonScore O2	IonScore U2	0	Exp Value I2	Exp Value O2	Exp Value U2	IonScore J2	IonScore P2	IonScore V2	Exp Value J2	Exp Value P2	Exp Value V2	IonScore K2	IonScore Q2	IonScore W2
0	EDDNPETVANR	1	1	WP_001021468.1	0	1259.55	0	0	419.85	0	0	0	0	0	0	0	0	0	0	0	0	0	0	0	0	0	0	0	0	0	0	0	0	0	0	0	0	0	0	0	0	0	0	0	0	0	0	0	57
WP_000046602.1	MULTISPECIES: UDP-N-acetylglucosamine 1-carboxyvinyltransferase	1	1	1	45.0465	0	0	0	0	0	0	0	0	0	0	0	0	0	0	0	0	0	0	0	0	0	0	0	0	0	0	0	0	0	1	0	0.333333	0	0	0	0	0	0	0	0	0	0	0	0
0	Sequence	# Proteins	# Protein Groups	Protein Group Accessions	Modifications	MH+ [Da]	A2	G2	0	M2	S2	IonScore G2	0	IonScore M2	IonScore S2	Exp Value G2	0	Exp Value M2	Exp Value S2	B2	0	H2	N2	T2	0	IonScore H2	IonScore N2	IonScore T2	0	Exp Value H2	Exp Value N2	Exp Value T2	0	IonScore I2	IonScore O2	IonScore U2	0	Exp Value I2	Exp Value O2	Exp Value U2	IonScore J2	IonScore P2	IonScore V2	Exp Value J2	Exp Value P2	Exp Value V2	IonScore K2	IonScore Q2	IonScore W2
0	TLNGEVNISGAK	1	1	WP_000046602.1	0	1202.64	0	0	400.879	0	0	0	0	0	0	0	0	0	0	0	0	0	0	0	0	0	0	0	0	0	0	0	0	0	0	0	0	0	0	0	0	0	0	0	0	0	0	0	31.59
WP_000442480.1	MULTISPECIES: nucleoside-diphosphate kinase	1	1	1	16.5644	0	0	0	0	0	0	0	0	0	0	0	0	0	0	0	0	0	0	0	0	0	0	0	0	0	0	0	0	0	1	0	0.333333	0	0	0	0	0	0	0	0	0	0	0	0
0	Sequence	# Proteins	# Protein Groups	Protein Group Accessions	Modifications	MH+ [Da]	A2	G2	0	M2	S2	IonScore G2	0	IonScore M2	IonScore S2	Exp Value G2	0	Exp Value M2	Exp Value S2	B2	0	H2	N2	T2	0	IonScore H2	IonScore N2	IonScore T2	0	Exp Value H2	Exp Value N2	Exp Value T2	0	IonScore I2	IonScore O2	IonScore U2	0	Exp Value I2	Exp Value O2	Exp Value U2	IonScore J2	IonScore P2	IonScore V2	Exp Value J2	Exp Value P2	Exp Value V2	IonScore K2	IonScore Q2	IonScore W2
0	NIIHGSDSLESAER	1	1	WP_000442480.1	0	1527.74	0	0	509.246	0	0	0	0	0	0	0	0	0	0	0	0	0	0	0	0	0	0	0	0	0	0	0	0	0	0	0	0	0	0	0	0	0	0	0	0	0	0	0	25.46
WP_000572878.1	MULTISPECIES: adenylosuccinate lyase	1	1	1	49.5723	0	0	0	0	0	0	0	0	0	0	0	0	0	0	0	0	0	0	0	0	0	0	0	0	0	0	0	0	0	1	0	0.333333	0	0	0	0	0	0	0	0	0	0	0	0
0	Sequence	# Proteins	# Protein Groups	Protein Group Accessions	Modifications	MH+ [Da]	A2	G2	0	M2	S2	IonScore G2	0	IonScore M2	IonScore S2	Exp Value G2	0	Exp Value M2	Exp Value S2	B2	0	H2	N2	T2	0	IonScore H2	IonScore N2	IonScore T2	0	Exp Value H2	Exp Value N2	Exp Value T2	0	IonScore I2	IonScore O2	IonScore U2	0	Exp Value I2	Exp Value O2	Exp Value U2	IonScore J2	IonScore P2	IonScore V2	Exp Value J2	Exp Value P2	Exp Value V2	IonScore K2	IonScore Q2	IonScore W2
0	QVSETLGEER	1	1	WP_000572878.1	0	1147.56	0	0	382.52	0	0	0	0	0	0	0	0	0	0	0	0	0	0	0	0	0	0	0	0	0	0	0	0	0	0	0	0	0	0	0	0	0	0	0	0	0	0	0	48.96
WP_000926310.1	MULTISPECIES: 50S ribosomal protein L16 [Bacteria]	1	1	1	16.2318	0	0	0	0	0	0	0	0	0	0	0	0	0	0	0	0	0	0	0	0	0	0	0	0	0	0	0	0	0	1	0	0.333333	0	0	0	0	0	0	0	0	0	0	0	0
0	Sequence	# Proteins	# Protein Groups	Protein Group Accessions	Modifications	MH+ [Da]	A2	G2	0	M2	S2	IonScore G2	0	IonScore M2	IonScore S2	Exp Value G2	0	Exp Value M2	Exp Value S2	B2	0	H2	N2	T2	0	IonScore H2	IonScore N2	IonScore T2	0	Exp Value H2	Exp Value N2	Exp Value T2	0	IonScore I2	IonScore O2	IonScore U2	0	Exp Value I2	Exp Value O2	Exp Value U2	IonScore J2	IonScore P2	IonScore V2	Exp Value J2	Exp Value P2	Exp Value V2	IonScore K2	IonScore Q2	IonScore W2
0	REELGGETNES	1	1	WP_000926310.1	0	1220.54	0	0	406.846	0	0	0	0	0	0	0	0	0	0	0	0	0	0	0	0	0	0	0	0	0	0	0	0	0	0	0	0	0	0	0	0	0	0	0	0	0	0	0	26.68
WP_000468389.1	ribosomal RNA small subunit methyltransferase H	1	1	1	35.6875	0	0	0	0	0	0	0	0	0	0	0	0	0	0	0	0	0	0	0	0	0	0	0	0	0	0	0	0	0	1	0	0.333333	0	0	0	0	0	0	0	0	0	0	0	0
0	Sequence	# Proteins	# Protein Groups	Protein Group Accessions	Modifications	MH+ [Da]	A2	G2	0	M2	S2	IonScore G2	0	IonScore M2	IonScore S2	Exp Value G2	0	Exp Value M2	Exp Value S2	B2	0	H2	N2	T2	0	IonScore H2	IonScore N2	IonScore T2	0	Exp Value H2	Exp Value N2	Exp Value T2	0	IonScore I2	IonScore O2	IonScore U2	0	Exp Value I2	Exp Value O2	Exp Value U2	IonScore J2	IonScore P2	IonScore V2	Exp Value J2	Exp Value P2	Exp Value V2	IonScore K2	IonScore Q2	IonScore W2
0	KPITATEEDLDDNNR	1	1	WP_000468389.1	0	1730.82	0	0	576.941	0	0	0	0	0	0	0	0	0	0	0	0	0	0	0	0	0	0	0	0	0	0	0	0	0	0	0	0	0	0	0	0	0	0	0	0	0	0	0	30.68
WP_000863556.1	MULTISPECIES: superoxide dismutase	1	1	1	22.6973	0	0	0	0	0	0	0	0	0	0	0	0	0	0	0	0	0	0	0	0	0	0	0	0	0	0	0	0	0	1	0	0.333333	0	0	0	0	0	0	0	0	0	0	0	0
0	Sequence	# Proteins	# Protein Groups	Protein Group Accessions	Modifications	MH+ [Da]	A2	G2	0	M2	S2	IonScore G2	0	IonScore M2	IonScore S2	Exp Value G2	0	Exp Value M2	Exp Value S2	B2	0	H2	N2	T2	0	IonScore H2	IonScore N2	IonScore T2	0	Exp Value H2	Exp Value N2	Exp Value T2	0	IonScore I2	IonScore O2	IonScore U2	0	Exp Value I2	Exp Value O2	Exp Value U2	IonScore J2	IonScore P2	IonScore V2	Exp Value J2	Exp Value P2	Exp Value V2	IonScore K2	IonScore Q2	IonScore W2
0	LNAAVEGTDLESK	1	1	WP_000863556.1	0	1346.68	0	0	448.893	0	0	0	0	0	0	0	0	0	0	0	0	0	0	0	0	0	0	0	0	0	0	0	0	0	0	0	0	0	0	0	0	0	0	0	0	0	0	0	36.97
WP_000002577.1	MULTISPECIES: phage major tail protein, TP901-1 family	1	1	2	21.4383	0	0	0	0	0	0	0	0	0	0	0	0	0	0	0	0	0	0	0	0	0	0	0	0	0	0	0	0	0	2	0	0.666667	0	0	0	0	0	0	0	0	0	0	0	0
0	Sequence	# Proteins	# Protein Groups	Protein Group Accessions	Modifications	MH+ [Da]	A2	G2	0	M2	S2	IonScore G2	0	IonScore M2	IonScore S2	Exp Value G2	0	Exp Value M2	Exp Value S2	B2	0	H2	N2	T2	0	IonScore H2	IonScore N2	IonScore T2	0	Exp Value H2	Exp Value N2	Exp Value T2	0	IonScore I2	IonScore O2	IonScore U2	0	Exp Value I2	Exp Value O2	Exp Value U2	IonScore J2	IonScore P2	IonScore V2	Exp Value J2	Exp Value P2	Exp Value V2	IonScore K2	IonScore Q2	IonScore W2
0	GFATLPEAVTK	2	2	WP_000002577.1;WP_000002578.1	0	1133.62	0	0	377.873	0	0	0	0	0	0	0	0	0	0	0	0	0	0	0	0	0	0	0	0	0	0	0	0	0	0	0	0	0	0	0	0	0	0	0	0	0	0	0	25.45
0	VDSSTVTPGEV	1	1	WP_000002577.1	0	1090.52	0	0	363.508	0	0	0	0	0	0	0	0	0	0	0	0	0	0	0	0	0	0	0	0	0	0	0	0	0	0	0	0	0	0	0	0	0	0	0	0	0	0	0	14.15
WP_000532966.1	MULTISPECIES: YebC/PmpR family DNA-binding transcriptional regulator	1	1	1	26.3041	0	0	0	0	0	0	0	0	0	0	0	0	0	0	0	0	0	0	0	0	0	0	0	0	0	0	0	0	0	1	0	0.333333	0	0	0	0	0	0	0	0	0	0	0	0
0	Sequence	# Proteins	# Protein Groups	Protein Group Accessions	Modifications	MH+ [Da]	A2	G2	0	M2	S2	IonScore G2	0	IonScore M2	IonScore S2	Exp Value G2	0	Exp Value M2	Exp Value S2	B2	0	H2	N2	T2	0	IonScore H2	IonScore N2	IonScore T2	0	Exp Value H2	Exp Value N2	Exp Value T2	0	IonScore I2	IonScore O2	IonScore U2	0	Exp Value I2	Exp Value O2	Exp Value U2	IonScore J2	IonScore P2	IonScore V2	Exp Value J2	Exp Value P2	Exp Value V2	IonScore K2	IonScore Q2	IonScore W2
0	SGEPNPESNQALR	1	1	WP_000532966.1	0	1398.66	0	0	466.22	0	0	0	0	0	0	0	0	0	0	0	0	0	0	0	0	0	0	0	0	0	0	0	0	0	0	0	0	0	0	0	0	0	0	0	0	0	0	0	25.83
WP_001196354.1	MULTISPECIES: proline dehydrogenase	1	1	1	38.0058	0	0	0	0	0	0	0	0	0	0	0	0	0	0	0	0	0	0	0	0	0	0	0	0	0	0	0	0	0	1	0	0.333333	0	0	0	0	0	0	0	0	0	0	0	0
0	Sequence	# Proteins	# Protein Groups	Protein Group Accessions	Modifications	MH+ [Da]	A2	G2	0	M2	S2	IonScore G2	0	IonScore M2	IonScore S2	Exp Value G2	0	Exp Value M2	Exp Value S2	B2	0	H2	N2	T2	0	IonScore H2	IonScore N2	IonScore T2	0	Exp Value H2	Exp Value N2	Exp Value T2	0	IonScore I2	IonScore O2	IonScore U2	0	Exp Value I2	Exp Value O2	Exp Value U2	IonScore J2	IonScore P2	IonScore V2	Exp Value J2	Exp Value P2	Exp Value V2	IonScore K2	IonScore Q2	IonScore W2
0	EDVDANYIK	1	1	WP_001196354.1	0	1066.51	0	0	355.502	0	0	0	0	0	0	0	0	0	0	0	0	0	0	0	0	0	0	0	0	0	0	0	0	0	0	0	0	0	0	0	0	0	0	0	0	0	0	0	26.3
WP_000002578.1	MULTISPECIES: phage major tail protein, TP901-1 family	1	1	2	21.4543	0	0	0	0	0	0	0	0	0	0	0	0	0	0	0	0	0	0	0	0	0	0	0	0	0	0	0	0	0	2	0	0.666667	0	0	0	0	0	0	0	0	0	0	0	0
0	Sequence	# Proteins	# Protein Groups	Protein Group Accessions	Modifications	MH+ [Da]	A2	G2	0	M2	S2	IonScore G2	0	IonScore M2	IonScore S2	Exp Value G2	0	Exp Value M2	Exp Value S2	B2	0	H2	N2	T2	0	IonScore H2	IonScore N2	IonScore T2	0	Exp Value H2	Exp Value N2	Exp Value T2	0	IonScore I2	IonScore O2	IonScore U2	0	Exp Value I2	Exp Value O2	Exp Value U2	IonScore J2	IonScore P2	IonScore V2	Exp Value J2	Exp Value P2	Exp Value V2	IonScore K2	IonScore Q2	IonScore W2
0	GFATLPEAVTK	2	2	WP_000002577.1;WP_000002578.1	0	1133.62	0	0	0	0	0	0	0	0	0	0	0	0	0	0	0	0	0	0	0	0	0	0	0	0	0	0	0	0	0	0	0	0	0	0	0	0	0	0	0	0	0	0	25.45
0	VDSSSVTPGEV	1	1	WP_000002578.1	0	1076.51	0	0	0	0	0	0	0	0	0	0	0	0	0	0	0	0	0	0	0	0	0	0	0	0	0	0	0	0	0	0	0	0	0	0	0	0	0	0	0	0	0	0	13.34
[truncated: 26 more columns]

## Sheet: DATA IN MANUSCRIPT
Accession NCBI	NCBI protein name	Protein names from S. aureus Newman	Gene names from S. aureus Newman	Subcellular location (PSORTB)	0	Σ# Unique Peptides	Σ# Peptides	MW [kDa]	0			NM PBS	0			Δspa PBS	0			NM 10% TEAB	0			Δspa 10% TEAB	0			NM 25% TEAB	0			Δspa 25% TEAB	0			NM 100% TEAB	0			Δspa 100% TEAB	0	0	0	0	0	0	0	0	0
WP_000728763.1	immunoglobulin G-binding protein A	Immunoglobulin G-binding protein A (IgG-binding protein A) (Staphylococcal protein A) (SpA)	spa NWMN_0055	Cellwall	1	18	18	55.5209	6	9	9	8	0	0	0	0	13	12	11	12	0	0	0	0	10	12	10	10.6667	0	0	0	0	10	15	17	14	0	0	0	0	9	13	14	0	0	0	23	21	18
WP_001074508.1	mannosyl-glycoprotein endo-beta-N-acetylglucosamidase	Bifunctional autolysin (EC 3.2.1.96) (EC 3.5.1.28) (Mannosyl-glycoprotein endo-beta-N-acetylglucosaminidase) (N-acetylmuramoyl-L-alanine amidase)	atl NWMN_0922	Extracellular	1	38	38	137.308	3	5	13	7	16	9	11	12	19	19	17	18.3333	8	16	13	12.3333	12	15	11	12.6667	18	5	11	11.3333	23	27	30	26.6667	34	30	10	24.6667	4	7	21	27	12	16	31	32	28
WP_000215236.1	Asp23/Gls24 family envelope stress response protein	Alkaline shock protein 23	NWMN_2086	Unknown	1	9	9	19.1797	2	5	7	4.66667	7	7	6	6.66667	7	5	6	6	4	6	3	4.33333	6	8	7	7	8	7	6	7	6	7	7	6.66667	7	8	3	6	2	6	9	14	9	10	10	7	10
WP_001056178.1	clumping factor A	Clumping factor A (Fibrinogen receptor A) (Fibrinogen-binding protein A)	clfA NWMN_0756	Cellwall	1	10	10	97.0018	3	4	5	4	5	4	4	4.33333	5	4	5	4.66667	4	5	5	4.66667	4	5	5	4.66667	5	3	5	4.33333	7	7	8	7.33333	8	7	5	6.66667	5	7	8	8	8	7	12	10	10
WP_001040568.1	elongation factor Tu	Elongation factor Tu (EF-Tu)	tuf NWMN_0510	Cytoplasmic*	1	11	11	43.0766	2	4	4	3.33333	5	4	4	4.33333	5	5	4	4.66667	2	5	3	3.33333	4	6	3	4.33333	5	3	3	3.66667	6	8	8	7.33333	9	10	5	8	2	5	5	10	6	5	8	6	5
WP_001041586.1	iron-regulated surface determinant protein B	Iron-regulated surface determinant protein B (Fur-regulated protein B) (Staphylococcal iron-regulated protein H) (Staphylococcus aureus surface protein J)	isdB frpB sasJ sirH NWMN_1040	Cellwall	1	17	18	72.1479	3	3	3	3	6	4	5	5	6	8	5	6.33333	3	4	3	3.33333	4	4	4	4	4	3	3	3.33333	9	12	13	11.3333	15	12	4	10.3333	3	6	6	9	7	8	9	13	8
WP_001549158.1	MAP domain-containing protein	65 kDa membrane protein (map-ND2C)	NWMN_1872	Cytoplasmic membrane	1	18	18	65.5345	1	3	5	3	2	0	3	1.66667	9	9	8	8.66667	2	5	3	3.33333	6	8	5	6.33333	5	4	3	4	11	12	16	13	13	11	6	10	1	3	5	2	0	3	14	13	13
WP_000383814.1	DUF948 domain-containing protein	General stress protein-like protein	NWMN_1632	Cytoplasmic	1	8	8	17.9914	1	3	3	2.33333	4	3	3	3.33333	3	3	3	3	0	2	1	1	4	4	4	4	5	2	1	2.66667	6	7	8	7	7	8	1	5.33333	1	3	4	5	3	3	5	5	4
WP_000745871.1	clumping factor B	Clumping factor B (Fibrinogen receptor B) (Fibrinogen-binding protein B)	clfB NWMN_2529	Cellwall	1	6	6	97.2046	1	2	3	2	3	1	1	1.66667	2	3	3	2.66667	1	3	0	1.33333	3	3	2	2.66667	3	1	1	1.66667	3	5	6	4.66667	6	4	0	3.33333	1	2	3	4	1	2	3	4	5
WP_000160859.1	iron-regulated surface determinant protein A	Iron-regulated surface determinant protein A (Fur-regulated protein A) (Staphylococcal transferrin-binding protein A)	isdA frpA stbA NWMN_1041	Cellwall	1	5	5	38.7219	1	2	2	1.66667	3	3	3	3	3	3	3	3	2	4	2	2.66667	2	2	2	2	4	2	2	2.66667	4	4	5	4.33333	4	5	1	3.33333	2	4	4	5	5	3	5	6	6
				Σ Proteins >2 peptides			Σ proteins <2 peptides					10				13				26				11				28				23				89				96
[truncated: 36 more columns]

## Sheet: Rawfiles and MS settings
Search report summary of file(s):									SEQUENCE
- Y:\Users ID # 2501-\2701-2800\2748_RogerTMT\ToPRIDE\raw2498\QE_161227_30-02.msf									QE_161227_30	2498 EU 1278
- Y:\Users ID # 2501-\2701-2800\2748_RogerTMT\ToPRIDE\raw2498\QE_161227_31-02.msf									QE_161227_31	2498 EU 1279
- Y:\Users ID # 2501-\2701-2800\2748_RogerTMT\ToPRIDE\raw2498\QE_161227_32-02.msf									QE_161227_32	2498 EU 1280			10
- Y:\Users ID # 2501-\2701-2800\2748_RogerTMT\ToPRIDE\raw2498\QE_161227_35-02.msf									QE_161227_33	blank IPA wash 700 bar			13
- Y:\Users ID # 2501-\2701-2800\2748_RogerTMT\ToPRIDE\raw2498\QE_161227_36-02.msf									QE_161227_34	Blank 700 bar			26
- Y:\Users ID # 2501-\2701-2800\2748_RogerTMT\ToPRIDE\raw2498\QE_161227_37-02.msf									QE_161227_35	2498 EU 1281			11
- Y:\Users ID # 2501-\2701-2800\2748_RogerTMT\ToPRIDE\raw2498\QE_161227_40-02.msf									QE_161227_36	2498 EU 1282			28
- Y:\Users ID # 2501-\2701-2800\2748_RogerTMT\ToPRIDE\raw2498\QE_161227_41-02.msf									QE_161227_37	2498 EU 1283			23
- Y:\Users ID # 2501-\2701-2800\2748_RogerTMT\ToPRIDE\raw2498\QE_161227_42-02.msf									QE_161227_38	blank IPA wash 700 bar			89
- Y:\Users ID # 2501-\2701-2800\2748_RogerTMT\ToPRIDE\raw2498\QE_161227_45-02.msf									QE_161227_39	Blank 700 bar			96
- Y:\Users ID # 2501-\2701-2800\2748_RogerTMT\ToPRIDE\raw2498\QE_161227_46-02.msf									QE_161227_40	2498 EU 1284
- Y:\Users ID # 2501-\2701-2800\2748_RogerTMT\ToPRIDE\raw2498\QE_161227_47-02.msf									QE_161227_41	2498 EU 1285
- Y:\Users ID # 2501-\2701-2800\2748_RogerTMT\ToPRIDE\raw2498\QE_161227_50-02.msf									QE_161227_42	2498 EU 1286
- Y:\Users ID # 2501-\2701-2800\2748_RogerTMT\ToPRIDE\raw2498\QE_161227_51-02.msf									QE_161227_43	blank IPA wash 700 bar
- Y:\Users ID # 2501-\2701-2800\2748_RogerTMT\ToPRIDE\raw2498\QE_161227_52-02.msf									QE_161227_44	Blank 700 bar
- Y:\Users ID # 2501-\2701-2800\2748_RogerTMT\ToPRIDE\raw2498\QE_161227_55-02.msf									QE_161227_45	2498 EU 1287
- Y:\Users ID # 2501-\2701-2800\2748_RogerTMT\ToPRIDE\raw2498\QE_161227_56-02.msf									QE_161227_46	2498 EU 1288
- Y:\Users ID # 2501-\2701-2800\2748_RogerTMT\ToPRIDE\raw2498\QE_161227_57-02.msf									QE_161227_47	2498 EU 1289
- Y:\Users ID # 2501-\2701-2800\2748_RogerTMT\ToPRIDE\raw2498\QE_161227_60-02.msf									QE_161227_48	blank IPA wash 700 bar
- Y:\Users ID # 2501-\2701-2800\2748_RogerTMT\ToPRIDE\raw2498\QE_161227_61-02.msf									QE_161227_49	Blank 700 bar
- Y:\Users ID # 2501-\2701-2800\2748_RogerTMT\ToPRIDE\raw2498\QE_161227_62-02.msf									QE_161227_50	2498 EU 1290
- Y:\Users ID # 2501-\2701-2800\2748_RogerTMT\ToPRIDE\raw2498\QE_161227_65-02.msf									QE_161227_51	2498 EU 1291
- Y:\Users ID # 2501-\2701-2800\2748_RogerTMT\ToPRIDE\raw2498\QE_161227_66-02.msf									QE_161227_52	2498 EU 1292
- Y:\Users ID # 2501-\2701-2800\2748_RogerTMT\ToPRIDE\raw2498\QE_161227_67-02.msf									QE_161227_53	blank IPA wash 700 bar
									QE_161227_54	Blank 700 bar
									QE_161227_55	2498 EU 1293
									QE_161227_56	2498 EU 1294
1. Input Data:									QE_161227_57	2498 EU 1295
-----------------------------									QE_161227_58	blank IPA wash 700 bar
Protein Database: S_Aureus_171211									QE_161227_59	Blank 700 bar
Enzyme Name: Trypsin									QE_161227_60	2498 EU 1296
Maximum Missed Cleavage Sites: 1									QE_161227_61	2498 EU 1297
Instrument: ESI-TRAP									QE_161227_62	2498 EU 1298
Taxonomy: All entries									QE_161227_63	blank IPA wash 700 bar
									QE_161227_64	Blank 700 bar
1.1 Peptide Scoring Options:									QE_161227_65	2498 EU 1299
-----------------------------									QE_161227_66	2498 EU 1300
Peptide Cut Off Score: 10									QE_161227_67	2498 EU 1301
Peptide Without Protein Cut Off Score: 5
1.2 Protein Scoring Options:
-----------------------------
Use MudPIT Scoring: Automatic
Protein Relevance Threshold: 20
Protein Relevance Factor: 1
2. Tolerances:
-----------------------------
Precursor Mass Tolerance: 5 ppm
Fragment Mass Tolerance: 30 mmu
Use Average Precursor Mass: False
4. Dynamic Modifications:
-----------------------------
4. Dynamic Modification: Oxidation (M)
------------------------------------------------------------------------------
Processing node 3: Target Decoy PSM Validator

## Sheet: Blad2
Accession	Description	0	Σ# Unique Peptides	Σ# Peptides	MW [kDa]	0			NM PBS	0			Δspa PBS	0			NM 10% TEAB	0			Δspa 10% TEAB	0			NM 25% TEAB	0			Δspa 25% TEAB	0			NM 100% TEAB	0			Δspa 100% TEAB	0	0	0	0	0	0	0	0	0	0	0	0
Accession	Description	0	Σ# Unique Peptides	Σ# Peptides	MW [kDa]	1278	1279	1280	MEAN 1278-1280	1281	1282	1283	MEAN 1281-1283	1284	1285	1286	MEAN 1284-1286	1287	1288	1289	MEAN 1287-1289	1290	1291	1292	MEAN 1290-1292	1293	1294	1295	MEAN 1293-1295	1296	1297	1298	MEAN 1296-1298	1299	1300	1301	MEAN 1299-1301	1278	1279	1280	1281	1282	1283	1284	1285	1286	1287	1288	1289
Accession	Description	Σ# Proteins	Σ# Unique Peptides	Σ# Peptides	MW [kDa]	# Peptides A2	# Peptides B2	# Peptides C2	MEAN A-C	# Peptides D2	# Peptides E2	# Peptides F2	MEAN D-F	# Peptides G2	# Peptides H2	# Peptides I2	MEAN G-I	# Peptides J2	# Peptides K2	# Peptides L2	MEAN J-L	# Peptides M2	# Peptides N2	# Peptides O2	MEAN M-O	# Peptides P2	# Peptides Q2	# Peptides R2	MEAN P-R	# Peptides S2	# Peptides T2	# Peptides U2	MEAN S-U	# Peptides V2	# Peptides W2	# Peptides X2	MEAN W-X	# PSM A2	# PSM B2	# PSM C2	# PSM D2	# PSM E2	# PSM F2	# PSM G2	# PSM H2	# PSM I2	# PSM J2	# PSM K2	# PSM L2
WP_001074508.1	mannosyl-glycoprotein endo-beta-N-acetylglucosamidase	1	38	38	137.308	3	5	13	7	16	9	11	12	19	19	17	18.3333	8	16	13	12.3333	12	15	11	12.6667	18	5	11	11.3333	23	27	30	26.6667	34	30	10	24.6667	4	7	21	27	12	16	31	32	28	11	23	18
WP_001041586.1	MULTISPECIES: iron-regulated surface determinant protein B	1	17	18	72.1479	3	3	3	3	6	4	5	5	6	8	5	6.33333	3	4	3	3.33333	4	4	4	4	4	3	3	3.33333	9	12	13	11.3333	15	12	4	10.3333	3	6	6	9	7	8	9	13	8	6	7	6
WP_001549158.1	MULTISPECIES: MAP domain-containing protein	1	18	18	65.5345	1	3	5	3	2	0	3	1.66667	9	9	8	8.66667	2	5	3	3.33333	6	8	5	6.33333	5	4	3	4	11	12	16	13	13	11	6	10	1	3	5	2	0	3	14	13	13	2	7	3
WP_000894660.1	MULTISPECIES: formate acetyltransferase	1	13	13	84.8078	0	0	3	1	3	3	3	3	3	3	3	3	2	3	3	2.66667	3	3	2	2.66667	5	2	3	3.33333	5	6	10	7	12	11	3	8.66667	0	0	3	4	3	3	3	3	3	3	5	4
WP_001040568.1	MULTISPECIES: elongation factor Tu	1	11	11	43.0766	2	4	4	3.33333	5	4	4	4.33333	5	5	4	4.66667	2	5	3	3.33333	4	6	3	4.33333	5	3	3	3.66667	6	8	8	7.33333	9	10	5	8	2	5	5	10	6	5	8	6	5	3	6	4
WP_000769720.1	MULTISPECIES: peptidase	1	12	12	21.2928	0	0	1	0.333333	1	1	1	1	2	1	1	1.33333	1	1	2	1.33333	2	1	2	1.66667	3	1	1	1.66667	8	9	10	9	8	10	2	6.66667	0	0	2	1	1	1	3	1	2	1	1	2
WP_001056178.1	clumping factor A	1	10	10	97.0018	3	4	5	4	5	4	4	4.33333	5	4	5	4.66667	4	5	5	4.66667	4	5	5	4.66667	5	3	5	4.33333	7	7	8	7.33333	8	7	5	6.66667	5	7	8	8	8	7	12	10	10	8	11	9
WP_001066721.1	ATP-dependent Clp protease ATP-binding subunit	1	11	11	77.8307	0	0	2	0.666667	2	1	1	1.33333	2	1	0	1	0	2	0	0.666667	1	2	1	1.33333	2	1	1	1.33333	3	5	10	6	10	10	0	6.66667	0	0	2	2	1	1	2	1	0	0	2	0
WP_000974882.1	ATP synthase subunit alpha	1	9	9	54.5364	0	0	0	0	0	0	0	0	0	0	0	0	0	0	0	0	0	0	0	0	1	0	0	0.333333	2	8	9	6.33333	9	9	1	6.33333	0	0	0	0	0	0	0	0	0	0	0	0
WP_000215236.1	MULTISPECIES: Asp23/Gls24 family envelope stress response protein	1	9	9	19.1797	2	5	7	4.66667	7	7	6	6.66667	7	5	6	6	4	6	3	4.33333	6	8	7	7	8	7	6	7	6	7	7	6.66667	7	8	3	6	2	6	9	14	9	10	10	7	10	4	8	4
WP_000383814.1	MULTISPECIES: DUF948 domain-containing protein	1	8	8	17.9914	1	3	3	2.33333	4	3	3	3.33333	3	3	3	3	0	2	1	1	4	4	4	4	5	2	1	2.66667	6	7	8	7	7	8	1	5.33333	1	3	4	5	3	3	5	5	4	0	3	1
WP_000068176.1	MULTISPECIES: pyruvate dehydrogenase E1 component subunit beta	1	9	9	35.2242	0	1	1	0.666667	1	1	1	1	2	2	1	1.66667	1	1	1	1	1	2	1	1.33333	3	1	0	1.33333	3	4	7	4.66667	8	7	1	5.33333	0	1	1	1	1	1	2	2	1	1	1	1
WP_000506531.1	MULTISPECIES: preprotein translocase subunit SecA	1	10	10	95.9003	0	0	0	0	0	0	0	0	0	0	0	0	0	0	0	0	0	0	1	0.333333	3	0	0	1	2	5	7	4.66667	9	7	0	5.33333	0	0	0	0	0	0	0	0	0	0	0	0
WP_000492114.1	MULTISPECIES: UPF0365 family protein	1	7	7	35.1597	0	0	1	0.333333	1	0	0	0.333333	2	2	2	2	0	2	0	0.666667	2	2	2	2	4	2	2	2.66667	3	5	7	5	7	5	2	4.66667	0	0	1	1	0	0	2	2	2	0	2	0
WP_001020801.1	MULTISPECIES: succinyl-CoA ligase subunit beta	1	8	8	42.0299	0	0	1	0.333333	1	0	0	0.333333	1	0	0	0.333333	0	0	0	0	1	1	0	0.666667	1	0	1	0.666667	1	4	5	3.33333	8	6	0	4.66667	0	0	1	1	0	0	1	0	0	0	0	0
WP_000888997.1	MULTISPECIES: cell division protein FtsZ	1	9	9	41.0116	0	0	2	0.666667	2	1	0	1	2	1	0	1	0	0	1	0.333333	3	3	2	2.66667	2	0	0	0.666667	2	7	7	5.33333	6	6	1	4.33333	0	0	2	2	1	0	2	1	0	0	0	1
WP_001121760.1	MULTISPECIES: enolase	1	7	7	47.0878	0	0	0	0	1	0	1	0.666667	1	0	0	0.333333	0	0	0	0	0	1	0	0.333333	1	0	0	0.333333	1	4	6	3.66667	7	6	0	4.33333	0	0	0	1	0	1	1	0	0	0	0	0
WP_000113850.1	30S ribosomal protein S5, partial	1	7	7	17.3414	0	1	1	0.666667	1	0	1	0.666667	3	3	2	2.66667	1	2	0	1	3	3	2	2.66667	3	3	2	2.66667	3	5	7	5	6	5	1	4	0	1	1	2	0	1	3	4	3	1	3	0
WP_000090796.1	MULTISPECIES: 30S ribosomal protein S13	1	7	7	13.7106	0	0	0	0	2	0	0	0.666667	2	1	1	1.33333	0	2	1	1	1	2	2	1.66667	2	2	2	2	4	6	5	5	7	5	0	4	0	0	0	2	0	0	2	1	1	0	2	1
WP_000259692.1	MULTISPECIES: L-glutamate gamma-semialdehyde dehydrogenase	1	8	8	56.8317	0	0	2	0.666667	3	0	0	1	3	2	0	1.66667	0	0	0	0	0	4	0	1.33333	5	0	0	1.66667	4	4	5	4.33333	6	5	1	4	0	0	2	4	0	0	3	2	0	0	0	0
WP_000034716.1	MULTISPECIES: molecular chaperone DnaK	1	7	7	66.321	0	0	0	0	1	0	0	0.333333	2	1	1	1.33333	0	0	0	0	2	3	2	2.33333	2	1	1	1.33333	3	5	5	4.33333	6	6	0	4	0	0	0	1	0	0	2	1	1	0	0	0
WP_000181404.1	MULTISPECIES: 50S ribosomal protein L19	1	6	6	13.3536	0	0	1	0.333333	1	1	0	0.666667	0	1	1	0.666667	0	2	0	0.666667	1	1	0	0.666667	1	0	0	0.333333	2	3	6	3.66667	6	6	0	4	0	0	1	1	1	0	0	1	1	0	2	0
WP_000511135.1	MULTISPECIES: ATP synthase subunit beta	1	7	7	51.3682	0	0	0	0	0	0	0	0	0	0	0	0	0	0	0	0	0	0	0	0	0	0	0	0	1	4	6	3.66667	7	5	0	4	0	0	0	0	0	0	0	0	0	0	0	0
WP_000918667.1	MULTISPECIES: DNA-directed RNA polymerase subunit beta	1	8	8	133.136	0	0	0	0	0	0	0	0	0	0	0	0	0	0	0	0	0	0	0	0	0	0	0	0	0	2	3	1.66667	8	4	0	4	0	0	0	0	0	0	0	0	0	0	0	0
WP_000752917.1	MULTISPECIES: CsbD family protein	2	5	5	7.01448	0	0	4	1.33333	3	3	5	3.66667	3	3	4	3.33333	2	2	3	2.33333	3	4	4	3.66667	4	4	2	3.33333	4	4	4	4	4	4	3	3.66667	0	0	6	4	3	5	4	5	6	2	2	3
WP_001093553.1	MULTISPECIES: hypothetical protein	1	6	6	16.0352	0	0	0	0	0	0	0	0	1	0	0	0.333333	0	0	0	0	0	1	0	0.333333	1	0	0	0.333333	1	4	4	3	6	5	0	3.66667	0	0	0	0	0	0	1	0	0	0	0	0
WP_000745871.1	clumping factor B	1	6	6	97.2046	1	2	3	2	3	1	1	1.66667	2	3	3	2.66667	1	3	0	1.33333	3	3	2	2.66667	3	1	1	1.66667	3	5	6	4.66667	6	4	0	3.33333	1	2	3	4	1	2	3	4	5	1	4	0
WP_000160859.1	MULTISPECIES: iron-regulated surface determinant protein A	1	5	5	38.7219	1	2	2	1.66667	3	3	3	3	3	3	3	3	2	4	2	2.66667	2	2	2	2	4	2	2	2.66667	4	4	5	4.33333	4	5	1	3.33333	2	4	4	5	5	3	5	6	6	3	6	4
WP_001130051.1	MULTISPECIES: malate:quinone oxidoreductase	1	5	5	55.9636	0	0	2	0.666667	2	0	0	0.666667	2	2	1	1.66667	0	1	0	0.333333	2	2	1	1.66667	2	1	1	1.33333	2	5	5	4	5	4	1	3.33333	0	0	2	2	0	0	2	2	1	0	1	0
WP_001142337.1	MULTISPECIES: 30S ribosomal protein S12	1	4	4	15.2774	0	2	2	1.33333	2	2	2	2	2	2	2	2	2	2	2	2	3	2	2	2.33333	2	2	2	2	3	3	4	3.33333	4	4	2	3.33333	0	2	4	4	3	4	4	4	3	2	4	4
WP_000457386.1	MULTISPECIES: 50S ribosomal protein L21 [Bacteria]	1	5	5	11.3261	0	0	1	0.333333	1	0	0	0.333333	1	1	0	0.666667	0	0	0	0	0	1	1	0.666667	2	1	2	1.66667	2	3	4	3	5	5	0	3.33333	0	0	1	1	0	0	1	1	0	0	0	0
WP_001151902.1	cell-wall-anchored protein SasF	1	7	7	70.875	0	1	2	1	2	1	1	1.33333	2	2	2	2	1	2	2	1.66667	2	2	2	2	2	2	2	2	2	3	5	3.33333	4	5	0	3	0	1	2	2	1	1	2	4	3	1	2	2
WP_001074619.1	MULTISPECIES: 50S ribosomal protein L1	1	5	5	24.6929	0	0	1	0.333333	1	1	1	1	1	1	1	1	0	1	1	0.666667	1	1	1	1	1	1	1	1	2	3	5	3.33333	4	4	1	3	0	0	1	2	1	1	2	2	2	0	2	1
WP_000151982.1	MULTISPECIES: hydroxymethylglutaryl-CoA synthase	1	4	4	43.1785	0	0	0	0	0	0	1	0.333333	0	0	0	0	0	1	0	0.333333	1	1	1	1	1	1	1	1	2	3	4	3	4	4	1	3	0	0	0	0	0	1	0	0	0	0	1	0
WP_000133954.1	MULTISPECIES: 30S ribosomal protein S1	1	5	5	43.2611	0	0	1	0.333333	0	0	0	0	0	0	0	0	0	0	0	0	0	0	0	0	0	0	0	0	0	3	2	1.66667	5	4	0	3	0	0	1	0	0	0	0	0	0	0	0	0
WP_001148586.1	antirepressor	3	6	6	28.5459	0	0	0	0	1	0	0	0.333333	0	0	0	0	0	1	0	0.333333	0	0	0	0	1	0	0	0.333333	0	0	2	0.666667	5	4	0	3	0	0	0	1	0	0	0	0	0	0	1	0
WP_000529877.1	MULTISPECIES: 30S ribosomal protein S3	1	5	5	24.0851	0	0	0	0	1	0	0	0.333333	2	0	0	0.666667	0	0	0	0	0	1	0	0.333333	2	0	0	0.666667	3	3	5	3.66667	4	4	0	2.66667	0	0	0	1	0	0	2	0	0	0	0	0
WP_000123165.1	MULTISPECIES: isocitrate dehydrogenase (NADP(+))	1	5	5	46.3939	0	0	2	0.666667	2	0	1	1	1	0	1	0.666667	0	1	0	0.333333	1	2	2	1.66667	4	0	0	1.33333	3	3	4	3.33333	4	4	0	2.66667	0	0	2	2	0	1	1	0	1	0	1	0
WP_000985472.1	MULTISPECIES: 50S ribosomal protein L2	1	4	4	30.1365	0	0	2	0.666667	2	2	2	2	2	2	2	2	0	2	2	1.33333	2	2	2	2	2	2	0	1.33333	2	3	4	3	4	3	1	2.66667	0	0	2	2	2	2	3	2	3	0	3	2
WP_000193919.1	hypothetical protein	1	6	6	55.0583	0	0	2	0.666667	2	0	1	1	2	2	2	2	1	2	1	1.33333	3	3	2	2.66667	2	2	1	1.66667	1	4	2	2.33333	5	3	0	2.66667	0	0	2	2	0	1	2	2	2	1	2	1
WP_000634175.1	MULTISPECIES: universal stress protein UspA	1	4	4	18.4635	0	0	0	0	0	0	0	0	0	0	0	0	0	0	0	0	0	1	0	0.333333	2	0	1	1	1	2	3	2	4	3	1	2.66667	0	0	0	0	0	0	0	0	0	0	0	0
WP_000481442.1	transketolase	1	6	6	72.2121	0	0	0	0	0	0	0	0	0	0	0	0	0	0	0	0	0	0	0	0	0	0	0	0	0	3	2	1.66667	4	4	0	2.66667	0	0	0	0	0	0	0	0	0	0	0	0
WP_000594519.1	MULTISPECIES: bi-component gamma-hemolysin HlgAB subunit A	1	5	5	34.9341	0	0	0	0	0	0	0	0	1	0	0	0.333333	0	0	0	0	0	0	0	0	0	0	0	0	3	3	4	3.33333	3	4	0	2.33333	0	0	0	0	0	0	1	0	0	0	0	0
WP_001118667.1	MULTISPECIES: 30S ribosomal protein S10	1	3	3	11.5693	0	0	1	0.333333	1	0	0	0.333333	2	2	0	1.33333	0	1	0	0.333333	1	3	0	1.33333	3	1	2	2	3	3	3	3	3	3	1	2.33333	0	0	1	2	0	0	2	3	0	0	1	0
WP_000846637.1	MULTISPECIES: L-lactate dehydrogenase	1	4	4	34.3987	0	0	3	1	3	0	0	1	3	3	3	3	0	3	1	1.33333	3	3	3	3	3	1	2	2	2	3	3	2.66667	4	3	0	2.33333	0	0	4	4	0	0	5	5	4	0	3	2
WP_001206093.1	MULTISPECIES: aldehyde dehydrogenase family protein	1	4	4	51.9366	0	0	0	0	0	0	0	0	0	0	0	0	0	0	0	0	0	0	0	0	1	0	0	0.333333	1	3	4	2.66667	4	3	0	2.33333	0	0	0	0	0	0	0	0	0	0	0	0
WP_001280006.1	MULTISPECIES: ribosome-recycling factor	1	5	5	20.3406	0	0	0	0	0	0	0	0	1	0	1	0.666667	0	0	0	0	1	1	0	0.666667	1	0	0	0.333333	1	1	5	2.33333	4	3	0	2.33333	0	0	0	0	0	0	1	0	1	0	0	0
WP_000290400.1	MULTISPECIES: aldehyde dehydrogenase	1	5	5	53.6256	0	0	0	0	0	0	0	0	1	1	0	0.666667	0	0	0	0	0	1	0	0.333333	0	0	0	0	1	2	4	2.33333	4	3	0	2.33333	0	0	0	0	0	0	1	1	0	0	0	0
WP_000417369.1	MULTISPECIES: glycerol kinase	1	4	4	55.5908	0	0	0	0	0	0	0	0	0	0	0	0	0	0	0	0	0	0	0	0	1	0	0	0.333333	0	1	4	1.66667	3	4	0	2.33333	0	0	0	0	0	0	0	0	0	0	0	0
WP_000268484.1	MULTISPECIES: 30S ribosomal protein S2	1	5	5	29.0762	0	0	0	0	0	0	0	0	0	0	0	0	0	0	0	0	0	2	0	0.666667	0	0	0	0	1	3	1	1.66667	4	3	0	2.33333	0	0	0	0	0	0	0	0	0	0	0	0
WP_001273085.1	MULTISPECIES: 50S ribosomal protein L10	1	4	4	17.6992	0	0	0	0	0	0	0	0	0	0	0	0	0	0	0	0	0	0	0	0	0	0	0	0	0	3	2	1.66667	4	3	0	2.33333	0	0	0	0	0	0	0	0	0	0	0	0
WP_000279414.1	MULTISPECIES: aldehyde dehydrogenase	1	4	4	36.2584	0	0	0	0	0	0	0	0	0	0	0	0	0	0	0	0	0	0	0	0	0	0	0	0	0	2	3	1.66667	4	3	0	2.33333	0	0	0	0	0	0	0	0	0	0	0	0
WP_000183771.1	MULTISPECIES: diacetyl reductase ((S)-acetoin forming)	1	4	4	27.1988	0	0	0	0	0	0	0	0	0	0	0	0	0	0	0	0	0	0	0	0	1	0	0	0.333333	0	0	3	1	4	3	0	2.33333	0	0	0	0	0	0	0	0	0	0	0	0
WP_000387527.1	MULTISPECIES: 50S ribosomal protein L22	1	4	4	12.827	0	0	0	0	0	0	0	0	0	0	0	0	0	0	0	0	0	0	0	0	0	0	0	0	0	0	2	0.666667	4	3	0	2.33333	0	0	0	0	0	0	0	0	0	0	0	0
WP_001048286.1	hypothetical protein	1	7	7	262.876	0	0	0	0	0	0	0	0	0	0	0	0	0	0	0	0	0	0	0	0	0	0	0	0	2	6	6	4.66667	4	2	0	2	0	0	0	0	0	0	0	0	0	0	0	0
WP_001051860.1	MULTISPECIES: YtxH domain-containing protein	1	5	5	15.7242	0	0	0	0	1	0	1	0.666667	1	1	1	1	0	0	1	0.333333	1	1	0	0.666667	1	1	1	1	1	4	4	3	3	3	0	2	0	0	0	1	0	1	2	1	1	0	0	1
WP_000178881.1	MULTISPECIES: 30S ribosomal protein S8	1	4	4	14.822	0	0	0	0	0	0	0	0	0	0	0	0	0	0	0	0	0	0	0	0	1	0	0	0.333333	1	4	4	3	2	4	0	2	0	0	0	0	0	0	0	0	0	0	0	0
WP_001250038.1	MULTISPECIES: 50S ribosomal protein L13	1	3	3	16.3234	0	0	0	0	0	0	0	0	1	1	0	0.666667	0	0	0	0	1	2	1	1.33333	1	0	0	0.333333	1	3	3	2.33333	3	3	0	2	0	0	0	0	0	0	1	1	0	0	0	0
WP_001044560.1	MULTISPECIES: hypothetical protein	1	2	2	19.3582	0	0	1	0.333333	2	1	1	1.33333	2	2	2	2	1	2	1	1.33333	1	2	1	1.33333	2	1	1	1.33333	2	2	2	2	2	2	2	2	0	0	2	3	1	2	5	3	3	1	4	2
WP_000035320.1	MULTISPECIES: pyruvate dehydrogenase E1 component subunit alpha	1	5	5	41.3568	0	0	0	0	0	0	0	0	0	0	1	0.333333	0	0	0	0	1	1	1	1	0	0	0	0	1	2	3	2	5	1	0	2	0	0	0	0	0	0	0	0	1	0	0	0
WP_000052781.1	MULTISPECIES: alkyl hydroperoxide reductase subunit C	1	3	3	20.9635	0	0	0	0	0	0	0	0	0	0	0	0	0	0	0	0	0	0	0	0	0	0	0	0	0	3	3	2	3	3	0	2	0	0	0	0	0	0	0	0	0	0	0	0
WP_000825819.1	MULTISPECIES: hypothetical protein	1	3	3	20.7873	0	0	1	0.333333	1	1	1	1	1	1	1	1	1	1	1	1	1	1	1	1	1	1	0	0.666667	1	2	2	1.66667	3	2	1	2	0	0	1	1	1	1	1	1	1	1	1	1
WP_000751267.1	MULTISPECIES: transglycosylase IsaA	1	2	2	24.1884	0	0	1	0.333333	1	1	1	1	1	1	0	0.666667	0	1	1	0.666667	1	1	1	1	1	0	1	0.666667	1	2	2	1.66667	2	2	2	2	0	0	2	4	1	1	3	2	0	0	2	1
WP_000730043.1	MULTISPECIES: oxidoreductase	1	4	4	31.7147	0	0	0	0	0	0	0	0	0	0	0	0	0	0	0	0	0	0	0	0	1	0	0	0.333333	1	2	2	1.66667	3	3	0	2	0	0	0	0	0	0	0	0	0	0	0	0
WP_000076690.1	MULTISPECIES: polyribonucleotide nucleotidyltransferase	1	4	4	77.3139	0	0	0	0	0	0	0	0	0	0	0	0	0	0	0	0	0	0	0	0	0	0	0	0	0	2	3	1.66667	3	3	0	2	0	0	0	0	0	0	0	0	0	0	0	0
WP_000046076.1	MULTISPECIES: NADH dehydrogenase	1	6	6	44.0766	0	0	0	0	0	0	0	0	0	0	0	0	0	0	0	0	0	0	0	0	0	0	0	0	0	1	3	1.33333	4	2	0	2	0	0	0	0	0	0	0	0	0	0	0	0
WP_000368166.1	MULTISPECIES: DNA recombination/repair protein RecA	1	3	3	37.6333	0	0	0	0	1	0	0	0.333333	0	0	0	0	0	0	0	0	0	0	0	0	1	0	0	0.333333	0	1	2	1	3	3	0	2	0	0	0	1	0	0	0	0	0	0	0	0
WP_000260117.1	MULTISPECIES: dihydrolipoyl dehydrogenase	1	4	4	49.4205	0	0	0	0	0	0	0	0	0	0	0	0	0	0	0	0	0	0	0	0	1	0	0	0.333333	0	1	2	1	4	2	0	2	0	0	0	0	0	0	0	0	0	0	0	0
WP_001788197.1	MULTISPECIES: DNA-directed RNA polymerase subunit beta'	1	4	4	134.19	0	0	0	0	0	0	0	0	0	0	0	0	0	0	0	0	0	0	0	0	0	0	0	0	0	0	3	1	3	3	0	2	0	0	0	0	0	0	0	0	0	0	0	0
WP_001115440.1	MULTISPECIES: dihydrolipoyllysine-residue succinyltransferase component of 2-oxoglutarate dehydrogenase complex	1	4	4	46.6445	0	0	0	0	0	0	0	0	0	1	0	0.333333	0	1	0	0.333333	1	1	1	1	1	0	0	0.333333	0	1	1	0.666667	2	4	0	2	0	0	0	0	0	0	0	1	0	0	1	0
WP_001167887.1	MULTISPECIES: ATP-dependent zinc metalloprotease FtsH	1	3	3	77.736	0	0	0	0	0	0	0	0	0	0	0	0	0	0	0	0	0	0	0	0	0	0	0	0	0	0	2	0.666667	3	3	0	2	0	0	0	0	0	0	0	0	0	0	0	0
WP_000735558.1	MULTISPECIES: hypothetical protein	1	3	3	18.5825	0	0	0	0	0	0	0	0	0	0	0	0	0	0	0	0	0	0	0	0	0	0	0	0	0	0	2	0.666667	3	3	0	2	0	0	0	0	0	0	0	0	0	0	0	0
WP_001018677.1	MULTISPECIES: transcriptional regulator	1	3	3	14.7088	0	0	0	0	0	0	0	0	0	0	0	0	0	0	0	0	0	0	0	0	0	0	0	0	0	0	1	0.333333	3	3	0	2	0	0	0	0	0	0	0	0	0	0	0	0
WP_000235168.1	MULTISPECIES: phage major capsid protein	1	4	4	33.582	0	0	0	0	0	0	0	0	0	0	0	0	0	0	0	0	0	0	0	0	0	0	0	0	0	0	0	0	3	3	0	2	0	0	0	0	0	0	0	0	0	0	0	0
WP_001032773.1	MULTISPECIES: iron-regulated surface determinant protein H	1	6	7	100.874	1	1	1	1	1	1	1	1	1	2	1	1.33333	1	1	1	1	2	1	1	1.33333	1	1	1	1	3	4	3	3.33333	3	2	0	1.66667	1	3	3	3	2	3	3	4	3	2	3	3
WP_000024827.1	MULTISPECIES: 50S ribosomal protein L4	1	3	3	22.451	0	0	1	0.333333	0	0	0	0	1	0	1	0.666667	0	1	0	0.333333	1	1	1	1	3	1	0	1.33333	1	3	3	2.33333	3	2	0	1.66667	0	0	1	0	0	0	1	0	1	0	1	0
WP_000057594.1	MULTISPECIES: cysteine synthase	1	3	3	32.9551	0	0	0	0	0	0	0	0	0	0	0	0	0	1	0	0.333333	1	1	1	1	2	1	1	1.33333	2	2	3	2.33333	2	3	0	1.66667	0	0	0	0	0	0	0	0	0	0	1	0
WP_000069282.1	MULTISPECIES: elastin-binding protein EbpS	1	3	3	53.1902	0	0	0	0	0	0	0	0	1	2	2	1.66667	0	1	0	0.333333	1	2	2	1.66667	1	1	0	0.666667	2	2	3	2.33333	3	2	0	1.66667	0	0	0	0	0	0	1	2	2	0	1	0
WP_000863440.1	MULTISPECIES: dihydrolipoyllysine-residue acetyltransferase component of pyruvate dehydrogenase complex	1	3	3	46.3537	0	0	0	0	0	0	0	0	0	0	0	0	0	0	0	0	0	0	0	0	0	0	0	0	2	2	3	2.33333	2	3	0	1.66667	0	0	0	0	0	0	0	0	0	0	0	0
WP_000048712.1	MULTISPECIES: uracil phosphoribosyltransferase	1	3	3	23.0352	0	0	0	0	0	0	0	0	0	0	0	0	0	1	0	0.333333	0	1	1	0.666667	1	1	1	1	1	2	3	2	3	2	0	1.66667	0	0	0	0	0	0	0	0	0	0	1	0
WP_000417016.1	MULTISPECIES: 2-hydroxyacid dehydrogenase	1	3	3	34.653	0	0	0	0	1	0	0	0.333333	1	1	1	1	0	1	0	0.333333	2	1	1	1.33333	1	1	0	0.666667	2	2	2	2	3	2	0	1.66667	0	0	0	1	0	0	1	1	1	0	1	0
WP_000728056.1	MULTISPECIES: extracellular matrix protein-binding adhesin Emp	1	3	3	38.461	0	1	2	1	2	0	0	0.666667	2	2	2	2	0	2	0	0.666667	1	2	1	1.33333	0	0	0	0	2	2	2	2	3	2	0	1.66667	0	1	3	2	0	0	3	3	3	0	2	0
WP_000426914.1	MULTISPECIES: acyl carrier protein [Bacilli]	1	2	2	8.54417	0	1	1	0.666667	1	1	1	1	1	1	2	1.33333	1	1	1	1	1	2	1	1.33333	1	1	1	1	1	2	2	1.66667	2	2	1	1.66667	0	1	2	1	1	2	2	2	3	1	2	2
WP_001273585.1	50S ribosomal protein L7/L12	1	2	2	12.7038	0	1	1	0.666667	1	1	1	1	1	1	1	1	1	1	1	1	1	1	1	1	1	1	1	1	1	2	2	1.66667	2	2	1	1.66667	0	1	1	1	1	1	1	1	1	1	1	1
WP_000201385.1	elongation factor Ts	1	3	3	32.4157	0	0	0	0	0	0	0	0	0	0	0	0	0	0	0	0	0	0	0	0	1	0	0	0.333333	0	3	2	1.66667	2	3	0	1.66667	0	0	0	0	0	0	0	0	0	0	0	0
WP_000091975.1	MULTISPECIES: 50S ribosomal protein L6	1	3	3	19.7744	0	0	1	0.333333	0	0	0	0	1	0	1	0.666667	0	0	0	0	0	1	0	0.333333	0	0	0	0	2	1	2	1.66667	3	2	0	1.66667	0	0	1	0	0	0	1	0	1	0	0	0
WP_000057329.1	UMP kinase	1	3	3	26.1424	0	0	0	0	0	0	0	0	0	0	0	0	0	0	0	0	0	0	0	0	0	0	0	0	0	2	3	1.66667	3	2	0	1.66667	0	0	0	0	0	0	0	0	0	0	0	0
WP_001043863.1	MULTISPECIES: DNA-binding protein HU	1	4	4	9.62017	0	1	1	0.666667	1	1	1	1	3	2	1	2	0	1	1	0.666667	1	2	2	1.66667	3	1	1	1.66667	1	1	2	1.33333	2	2	1	1.66667	0	1	2	1	1	1	4	3	2	0	1	1
WP_001137495.1	MULTISPECIES: 30S ribosomal protein S7 [Bacilli]	1	3	3	17.7835	0	0	0	0	0	0	0	0	0	0	0	0	0	0	0	0	0	0	0	0	1	0	0	0.333333	0	2	2	1.33333	2	3	0	1.66667	0	0	0	0	0	0	0	0	0	0	0	0
WP_000933195.1	MULTISPECIES: enoyl-[acyl-carrier-protein] reductase FabI	1	3	3	27.9746	0	0	0	0	0	0	0	0	0	0	0	0	0	0	0	0	0	0	0	0	1	0	0	0.333333	0	2	2	1.33333	3	2	0	1.66667	0	0	0	0	0	0	0	0	0	0	0	0
WP_000140679.1	MULTISPECIES: ATP synthase subunit B	1	2	2	19.5273	0	0	0	0	0	0	0	0	1	0	0	0.333333	0	0	0	0	0	0	0	0	0	0	0	0	1	2	1	1.33333	2	2	1	1.66667	0	0	0	0	0	0	1	0	0	0	0	0
WP_000542274.1	MULTISPECIES: 50S ribosomal protein L17	1	3	3	13.7394	0	0	0	0	0	0	0	0	0	0	0	0	0	0	0	0	0	1	0	0.333333	1	0	0	0.333333	0	1	2	1	2	3	0	1.66667	0	0	0	0	0	0	0	0	0	0	0	0
WP_001200748.1	MULTISPECIES: zinc-dependent alcohol dehydrogenase	1	3	3	36.0247	0	0	0	0	0	0	0	0	0	0	0	0	0	0	0	0	0	0	0	0	0	0	0	0	0	1	2	1	2	3	0	1.66667	0	0	0	0	0	0	0	0	0	0	0	0
WP_000090316.1	elongation factor G	1	3	3	76.567	0	0	0	0	0	0	0	0	0	0	0	0	0	0	0	0	0	0	0	0	0	0	0	0	0	1	2	1	3	2	0	1.66667	0	0	0	0	0	0	0	0	0	0	0	0
WP_000240645.1	MULTISPECIES: molecular chaperone GroEL	1	3	3	57.5946	0	0	0	0	0	0	0	0	0	0	0	0	0	0	0	0	0	0	0	0	0	0	0	0	0	1	1	0.666667	3	2	0	1.66667	0	0	0	0	0	0	0	0	0	0	0	0
WP_001019219.1	MULTISPECIES: DUF4355 domain-containing protein	1	3	3	22.6656	0	0	0	0	0	0	0	0	0	0	0	0	0	0	0	0	0	0	0	0	0	0	0	0	0	0	0	0	2	3	0	1.66667	0	0	0	0	0	0	0	0	0	0	0	0
WP_000610306.1	MSCRAMM family adhesin SdrE	1	4	4	126.474	0	0	0	0	0	0	0	0	1	0	0	0.333333	0	0	0	0	0	0	0	0	0	0	0	0	1	3	3	2.33333	2	2	0	1.33333	0	0	0	0	0	0	1	0	0	0	0	0
WP_001037807.1	MULTISPECIES: DoxX family protein	1	2	2	17.6535	0	0	1	0.333333	1	1	1	1	1	1	1	1	0	1	1	0.666667	0	1	1	0.666667	1	1	0	0.666667	2	2	2	2	2	2	0	1.33333	0	0	1	2	1	1	2	1	1	0	2	1
WP_000090512.1	MULTISPECIES: 30S ribosomal protein S4	1	3	3	22.9992	0	0	0	0	0	0	0	0	1	1	0	0.666667	0	0	0	0	0	0	0	0	1	0	0	0.333333	1	2	3	2	2	2	0	1.33333	0	0	0	0	0	0	1	1	0	0	0	0
WP_000729744.1	MULTISPECIES: aconitate hydratase	1	5	5	98.9078	0	0	0	0	0	0	0	0	0	0	0	0	0	0	0	0	0	0	0	0	0	0	0	0	0	1	5	2	2	2	0	1.33333	0	0	0	0	0	0	0	0	0	0	0	0
WP_001232648.1	MULTISPECIES: pyruvate kinase	1	2	2	63.0631	0	0	0	0	0	0	0	0	0	1	0	0.333333	0	0	0	0	1	1	1	1	2	1	1	1.33333	1	2	2	1.66667	2	2	0	1.33333	0	0	0	0	0	0	0	1	0	0	0	0
WP_000163283.1	MULTISPECIES: type 1 glutamine amidotransferase	1	2	2	18.6204	0	0	0	0	1	0	0	0.333333	0	0	0	0	0	0	0	0	0	1	0	0.333333	2	0	1	1	1	2	2	1.66667	2	2	0	1.33333	0	0	0	1	0	0	0	0	0	0	0	0
WP_001261460.1	MULTISPECIES: 30S ribosomal protein S6	1	2	2	11.5879	0	0	1	0.333333	1	0	0	0.333333	1	1	1	1	0	0	0	0	1	1	0	0.666667	1	1	0	0.666667	1	2	2	1.66667	2	2	0	1.33333	0	0	1	1	0	0	1	1	1	0	0	0
WP_001131841.1	MULTISPECIES: fructose-bisphosphate aldolase	1	2	2	30.8167	0	0	1	0.333333	1	0	0	0.333333	1	1	0	0.666667	0	0	0	0	1	1	1	1	1	0	0	0.333333	1	2	2	1.66667	2	2	0	1.33333	0	0	1	1	0	0	1	1	0	0	0	0
WP_000645780.1	MULTISPECIES: multifunctional 2',3'-cyclic-nucleotide 2'-phosphodiesterase/5'-nucleotidase/3'-nucleotidase	1	2	2	83.3731	1	0	1	0.666667	1	0	1	0.666667	1	1	1	1	0	0	0	0	1	1	0	0.666667	0	0	0	0	1	2	2	1.66667	1	2	1	1.33333	1	0	2	2	0	1	2	2	2	0	0	0
WP_001096577.1	MULTISPECIES: 50S ribosomal protein L30	1	3	3	6.54969	0	0	0	0	0	0	1	0.333333	0	0	0	0	0	1	0	0.333333	0	0	0	0	1	0	0	0.333333	1	1	2	1.33333	1	3	0	1.33333	0	0	0	0	0	1	0	0	0	0	1	0
WP_001062658.1	MULTISPECIES: pyruvate oxidase	1	2	2	63.7173	0	0	0	0	0	0	0	0	0	0	0	0	0	0	0	0	0	0	0	0	1	0	0	0.333333	0	2	2	1.33333	2	2	0	1.33333	0	0	0	0	0	0	0	0	0	0	0	0
WP_000684567.1	MULTISPECIES: octopine dehydrogenase	1	2	2	40.7166	0	0	0	0	0	0	0	0	0	0	0	0	0	0	0	0	0	0	0	0	0	0	0	0	0	2	2	1.33333	2	2	0	1.33333	0	0	0	0	0	0	0	0	0	0	0	0
WP_000241351.1	MULTISPECIES: ATP synthase subunit delta	1	2	2	20.4858	0	0	0	0	0	0	0	0	0	0	0	0	0	0	0	0	0	0	0	0	0	0	0	0	1	1	2	1.33333	2	2	0	1.33333	0	0	0	0	0	0	0	0	0	0	0	0
WP_000545370.1	MULTISPECIES: Asp-tRNA(Asn)/Glu-tRNA(Gln) amidotransferase GatCAB subunit B	1	2	2	53.6231	0	0	0	0	0	0	0	0	0	0	0	0	0	0	0	0	0	0	0	0	0	0	0	0	0	1	2	1	2	2	0	1.33333	0	0	0	0	0	0	0	0	0	0	0	0
WP_000134963.1	MULTISPECIES: thioredoxin reductase	1	2	2	33.595	0	0	0	0	0	0	0	0	0	0	0	0	0	0	0	0	0	0	0	0	0	0	0	0	0	1	2	1	2	2	0	1.33333	0	0	0	0	0	0	0	0	0	0	0	0
WP_000969811.1	MULTISPECIES: DNA polymerase III subunit beta	1	2	2	41.8877	0	0	0	0	0	0	0	0	0	0	0	0	0	0	0	0	0	0	0	0	0	0	0	0	0	0	2	0.666667	2	2	0	1.33333	0	0	0	0	0	0	0	0	0	0	0	0
WP_000623881.1	MULTISPECIES: 50S ribosomal protein L18	1	2	2	13.0891	0	0	0	0	0	0	0	0	0	0	0	0	0	0	0	0	0	0	0	0	0	0	0	0	0	1	1	0.666667	2	2	0	1.33333	0	0	0	0	0	0	0	0	0	0	0	0
WP_000159631.1	MULTISPECIES: D-alanine--D-alanine ligase	1	2	2	40.2054	0	0	0	0	0	0	0	0	0	0	0	0	0	0	0	0	0	0	0	0	0	0	0	0	0	0	2	0.666667	2	2	0	1.33333	0	0	0	0	0	0	0	0	0	0	0	0
WP_000157650.1	MULTISPECIES: 50S ribosomal protein L25	1	3	3	23.7731	0	0	0	0	0	0	0	0	0	0	0	0	0	0	0	0	0	0	0	0	0	0	0	0	0	1	1	0.666667	2	2	0	1.33333	0	0	0	0	0	0	0	0	0	0	0	0
WP_000120494.1	MULTISPECIES: serine hydroxymethyltransferase	1	2	2	45.1441	0	0	0	0	0	0	0	0	0	0	0	0	0	0	0	0	0	0	0	0	0	0	0	0	0	1	1	0.666667	2	2	0	1.33333	0	0	0	0	0	0	0	0	0	0	0	0
WP_000809131.1	MULTISPECIES: cold-shock protein CspA	1	2	2	7.31658	0	0	0	0	0	0	0	0	0	0	0	0	0	0	0	0	0	0	0	0	0	0	0	0	0	1	0	0.333333	2	1	1	1.33333	0	0	0	0	0	0	0	0	0	0	0	0
WP_000917289.1	MULTISPECIES: co-chaperone GroES	1	3	3	10.4095	0	0	0	0	0	0	0	0	0	0	0	0	0	0	0	0	0	0	0	0	0	0	0	0	0	0	0	0	3	1	0	1.33333	0	0	0	0	0	0	0	0	0	0	0	0
WP_000897132.1	MULTISPECIES: ATP-dependent Clp protease ATP-binding subunit ClpC	1	2	3	90.9815	0	0	0	0	0	0	0	0	0	0	0	0	0	0	0	0	0	0	0	0	0	0	0	0	0	0	0	0	1	3	0	1.33333	0	0	0	0	0	0	0	0	0	0	0	0
WP_000855505.1	MULTISPECIES: class 1b ribonucleoside-diphosphate reductase subunit alpha	1	3	3	80.075	0	0	0	0	0	0	0	0	0	0	0	0	0	0	0	0	0	0	0	0	0	0	0	0	0	0	0	0	3	1	0	1.33333	0	0	0	0	0	0	0	0	0	0	0	0
WP_000129411.1	MULTISPECIES: arginine deiminase	1	3	3	46.8851	0	0	0	0	0	0	0	0	0	0	0	0	0	0	0	0	0	0	0	0	0	0	0	0	0	0	0	0	3	1	0	1.33333	0	0	0	0	0	0	0	0	0	0	0	0
WP_000792564.1	MULTISPECIES: immunoglobulin-binding protein sbi	1	5	5	50.0399	0	0	0	0	0	0	0	0	0	1	1	0.666667	0	0	0	0	0	1	0	0.333333	0	0	0	0	1	2	5	2.66667	1	2	0	1	0	0	0	0	0	0	0	1	1	0	0	0
WP_000717381.1	MULTISPECIES: CHAP domain-containing protein	1	2	2	29.3092	0	0	0	0	0	0	1	0.333333	1	1	1	1	0	0	0	0	2	2	1	1.66667	1	0	0	0.333333	2	2	2	2	2	1	0	1	0	0	0	0	0	1	1	1	2	0	0	0
WP_000749795.1	MULTISPECIES: protein translocase subunit SecDF	1	3	3	84.2012	0	0	0	0	0	0	0	0	0	0	0	0	0	0	0	0	0	0	0	0	0	0	0	0	2	1	3	2	1	2	0	1	0	0	0	0	0	0	0	0	0	0	0	0
WP_000165530.1	MULTISPECIES: ribosome biogenesis GTPase Der	1	2	2	48.9492	0	0	0	0	0	0	0	0	0	0	0	0	0	0	0	0	0	0	0	0	1	0	0	0.333333	1	2	2	1.66667	1	2	0	1	0	0	0	0	0	0	0	0	0	0	0	0
WP_001140871.1	MULTISPECIES: manganese-dependent inorganic pyrophosphatase	1	2	2	34.0473	0	0	0	0	0	0	0	0	0	0	0	0	0	0	0	0	0	0	0	0	0	0	0	0	1	1	2	1.33333	1	2	0	1	0	0	0	0	0	0	0	0	0	0	0	0
WP_000055337.1	MULTISPECIES: GTP-sensing pleiotropic transcriptional regulator CodY	1	3	3	28.7374	0	0	0	0	0	0	0	0	0	0	0	0	0	0	0	0	0	0	0	0	0	0	0	0	0	2	2	1.33333	2	1	0	1	0	0	0	0	0	0	0	0	0	0	0	0
WP_001094394.1	MULTISPECIES: ATP synthase epsilon chain	1	2	2	14.8347	0	0	0	0	0	0	0	0	0	0	0	0	0	0	0	0	0	1	0	0.333333	0	0	0	0	1	1	1	1	1	2	0	1	0	0	0	0	0	0	0	0	0	0	0	0
WP_000110253.1	MULTISPECIES: succinyl-CoA ligase subunit alpha	1	2	2	31.5222	0	0	0	0	0	0	0	0	0	0	0	0	0	0	0	0	0	0	0	0	0	0	0	0	1	1	1	1	2	1	0	1	0	0	0	0	0	0	0	0	0	0	0	0
WP_000022323.1	MULTISPECIES: allophanate hydrolase	1	2	2	38.1094	0	0	0	0	0	0	0	0	0	0	0	0	0	0	0	0	0	0	0	0	0	0	0	0	0	1	2	1	2	1	0	1	0	0	0	0	0	0	0	0	0	0	0	0
WP_000160212.1	MULTISPECIES: 50S ribosomal protein L3	1	2	2	23.7035	0	0	0	0	0	0	0	0	0	0	1	0.333333	0	0	0	0	1	0	1	0.666667	0	0	0	0	0	0	2	0.666667	1	2	0	1	0	0	0	0	0	0	0	0	1	0	0	0
WP_001085794.1	50S ribosomal protein L11	1	2	2	14.8639	0	0	0	0	0	0	0	0	0	0	0	0	0	0	0	0	0	0	0	0	0	0	0	0	0	1	1	0.666667	2	1	0	1	0	0	0	0	0	0	0	0	0	0	0	0
WP_000202192.1	glycine dehydrogenase	1	2	2	54.7468	0	0	0	0	0	0	0	0	0	0	0	0	0	0	0	0	0	0	0	0	0	0	0	0	0	0	2	0.666667	1	2	0	1	0	0	0	0	0	0	0	0	0	0	0	0
WP_000819088.1	MULTISPECIES: DNA gyrase subunit A	1	2	2	99.2891	0	0	0	0	1	0	0	0.333333	0	0	0	0	0	1	0	0.333333	0	0	0	0	0	0	0	0	0	0	1	0.333333	1	2	0	1	0	0	0	1	0	0	0	0	0	0	1	0
WP_001250336.1	MULTISPECIES: DUF1727 domain-containing protein	1	2	3	49.1749	0	0	0	0	0	0	0	0	0	0	0	0	0	0	0	0	0	0	0	0	0	0	0	0	0	0	1	0.333333	3	0	0	1	0	0	0	0	0	0	0	0	0	0	0	0
WP_001074749.1	MULTISPECIES: phosphoglycerate kinase	1	2	2	42.5754	0	0	0	0	0	0	0	0	0	0	0	0	0	0	0	0	0	0	0	0	0	0	0	0	0	0	1	0.333333	1	2	0	1	0	0	0	0	0	0	0	0	0	0	0	0
WP_000617735.1	MULTISPECIES: ribosomal subunit interface protein	1	2	2	22.1993	0	0	0	0	0	0	0	0	0	0	0	0	0	0	0	0	0	0	0	0	0	0	0	0	0	0	1	0.333333	1	2	0	1	0	0	0	0	0	0	0	0	0	0	0	0
WP_000884739.1	MULTISPECIES: uridylyltransferase	1	2	2	44.8656	0	0	0	0	0	0	0	0	0	0	0	0	0	0	0	0	0	0	0	0	0	0	0	0	0	0	0	0	2	1	0	1	0	0	0	0	0	0	0	0	0	0	0	0
WP_000858789.1	MULTISPECIES: asparagine--tRNA ligase	1	2	2	49.1267	0	0	0	0	0	0	0	0	0	0	0	0	0	0	0	0	0	0	0	0	0	0	0	0	0	0	0	0	2	1	0	1	0	0	0	0	0	0	0	0	0	0	0	0
WP_000438504.1	MULTISPECIES: phage major capsid protein	1	2	2	36.7338	0	0	0	0	0	0	0	0	0	0	0	0	0	0	0	0	0	0	0	0	0	0	0	0	0	0	0	0	2	1	0	1	0	0	0	0	0	0	0	0	0	0	0	0
WP_000101625.1	MULTISPECIES: 30S ribosomal protein S11 [Bacilli]	1	2	2	13.8734	0	0	0	0	1	0	0	0.333333	0	0	0	0	0	0	0	0	0	0	0	0	1	0	0	0.333333	1	1	2	1.33333	1	1	0	0.666667	0	0	0	1	0	0	0	0	0	0	0	0
WP_000827000.1	MULTISPECIES: hypothetical protein	1	2	2	23.348	0	0	0	0	0	0	0	0	0	0	0	0	0	0	0	0	0	0	0	0	1	0	0	0.333333	1	1	2	1.33333	1	1	0	0.666667	0	0	0	0	0	0	0	0	0	0	0	0
WP_000358006.1	MULTISPECIES: UDP-N-acetylglucosamine 1-carboxyvinyltransferase	1	2	2	44.9677	0	0	0	0	0	0	0	0	0	0	0	0	0	0	0	0	0	0	0	0	1	0	0	0.333333	0	2	2	1.33333	0	2	0	0.666667	0	0	0	0	0	0	0	0	0	0	0	0
WP_001205095.1	accumulation-associated protein	1	1	1	164.366	0	0	1	0.333333	1	0	0	0.333333	1	1	1	1	0	1	0	0.333333	0	1	0	0.333333	1	0	0	0.333333	1	1	1	1	1	1	0	0.666667	0	0	1	1	0	0	1	1	1	0	1	0
WP_001080824.1	MULTISPECIES: 50S ribosomal protein L5	1	1	1	20.2537	0	0	0	0	0	0	0	0	0	0	0	0	0	0	0	0	0	1	1	0.666667	0	0	0	0	1	1	1	1	1	1	0	0.666667	0	0	0	0	0	0	0	0	0	0	0	0
WP_000791587.1	MULTISPECIES: fibrinogen-binding protein	1	1	1	18.753	0	0	1	0.333333	0	0	0	0	1	0	1	0.666667	0	0	0	0	0	0	0	0	0	0	0	0	1	1	1	1	1	1	0	0.666667	0	0	1	0	0	0	1	0	1	0	0	0
WP_000149404.1	MULTISPECIES: formate--tetrahydrofolate ligase	1	2	2	59.8462	0	0	0	0	0	0	0	0	0	0	0	0	0	0	0	0	0	0	0	0	0	0	0	0	0	1	2	1	1	1	0	0.666667	0	0	0	0	0	0	0	0	0	0	0	0
WP_000916187.1	MULTISPECIES: 50S ribosomal protein L27	1	1	1	10.3085	0	0	0	0	0	0	0	0	0	0	1	0.333333	0	0	0	0	0	1	1	0.666667	1	0	0	0.333333	0	1	1	0.666667	1	1	0	0.666667	0	0	0	0	0	0	0	0	1	0	0	0
WP_000829167.1	MULTISPECIES: citrate synthase	1	1	1	42.5663	0	0	0	0	1	0	0	0.333333	1	0	0	0.333333	0	0	0	0	0	1	0	0.333333	1	0	0	0.333333	0	1	1	0.666667	1	1	0	0.666667	0	0	0	1	0	0	1	0	0	0	0	0
WP_001790547.1	MULTISPECIES: 30S ribosomal protein S9	1	1	1	14.6068	0	0	0	0	0	0	0	0	0	0	0	0	0	0	0	0	0	0	0	0	1	0	0	0.333333	0	1	1	0.666667	1	1	0	0.666667	0	0	0	0	0	0	0	0	0	0	0	0
WP_001251935.1	MULTISPECIES: hypothetical protein	1	1	1	10.0002	0	0	0	0	0	0	0	0	0	0	0	0	0	0	0	0	1	0	0	0.333333	0	0	0	0	1	0	1	0.666667	1	1	0	0.666667	0	0	0	0	0	0	0	0	0	0	0	0
WP_001218600.1	glycerol-3-phosphate dehydrogenase/oxidase	1	2	2	62.377	0	0	0	0	0	0	0	0	0	0	0	0	0	0	0	0	0	0	0	0	0	0	0	0	0	0	2	0.666667	1	1	0	0.666667	0	0	0	0	0	0	0	0	0	0	0	0
WP_001160682.1	MULTISPECIES: preprotein translocase subunit YajC	1	1	1	9.66526	0	0	0	0	0	0	0	0	0	0	0	0	0	0	0	0	0	0	0	0	0	0	0	0	0	1	1	0.666667	1	1	0	0.666667	0	0	0	0	0	0	0	0	0	0	0	0
WP_001074405.1	MULTISPECIES: Fe-S cluster assembly protein SufB	1	2	2	52.4981	0	0	0	0	0	0	0	0	0	0	0	0	0	0	0	0	0	0	0	0	0	0	0	0	0	0	2	0.666667	2	0	0	0.666667	0	0	0	0	0	0	0	0	0	0	0	0
WP_001018928.1	MULTISPECIES: thiol reductase thioredoxin	1	1	1	11.4328	0	0	0	0	0	0	0	0	0	0	0	0	0	0	0	0	0	0	0	0	0	0	0	0	0	1	1	0.666667	1	1	0	0.666667	0	0	0	0	0	0	0	0	0	0	0	0
WP_000933774.1	MULTISPECIES: ribose-phosphate pyrophosphokinase	1	1	1	35.2616	0	0	0	0	0	0	0	0	0	0	0	0	0	0	0	0	0	0	0	0	0	0	0	0	0	1	1	0.666667	1	1	0	0.666667	0	0	0	0	0	0	0	0	0	0	0	0
WP_000794443.1	lysostaphin resistance protein A	1	1	1	46.784	0	0	0	0	0	0	0	0	0	0	0	0	0	0	0	0	0	0	0	0	0	0	0	0	0	1	1	0.666667	1	1	0	0.666667	0	0	0	0	0	0	0	0	0	0	0	0
WP_000644737.1	MULTISPECIES: 50S ribosomal protein L29 [Bacteria]	1	1	1	8.08539	0	0	0	0	0	0	0	0	0	0	0	0	0	0	0	0	0	0	0	0	0	0	0	0	0	1	1	0.666667	1	1	0	0.666667	0	0	0	0	0	0	0	0	0	0	0	0
WP_000636142.1	MULTISPECIES: methionine aminopeptidase	1	1	1	27.4851	0	0	0	0	0	0	0	0	0	0	0	0	0	0	0	0	0	0	0	0	0	0	0	0	0	1	1	0.666667	1	1	0	0.666667	0	0	0	0	0	0	0	0	0	0	0	0
WP_000495671.1	MULTISPECIES: lytic regulatory protein	1	1	1	40.6396	0	0	0	0	0	0	0	0	0	0	0	0	0	0	0	0	0	0	0	0	0	0	0	0	0	1	1	0.666667	1	1	0	0.666667	0	0	0	0	0	0	0	0	0	0	0	0
WP_000428172.1	MULTISPECIES: hypothetical protein	1	1	1	10.3156	0	0	0	0	0	0	0	0	0	0	0	0	0	0	0	0	0	0	0	0	0	0	0	0	0	1	1	0.666667	1	1	0	0.666667	0	0	0	0	0	0	0	0	0	0	0	0
WP_000390829.1	MULTISPECIES: serine phosphatase	1	1	1	38.4017	0	0	0	0	0	0	0	0	0	0	0	0	0	0	0	0	0	0	0	0	0	0	0	0	0	1	1	0.666667	1	1	0	0.666667	0	0	0	0	0	0	0	0	0	0	0	0
WP_000358498.1	MULTISPECIES: hypothetical protein	1	1	1	26.6705	0	0	0	0	0	0	0	0	0	0	0	0	0	0	0	0	0	0	0	0	0	0	0	0	1	1	0	0.666667	1	1	0	0.666667	0	0	0	0	0	0	0	0	0	0	0	0
WP_000225837.1	MULTISPECIES: bifunctional methylenetetrahydrofolate dehydrogenase/methenyltetrahydrofolate cyclohydrolase	1	3	3	30.8245	0	0	0	0	0	0	0	0	0	0	0	0	0	0	0	0	0	0	0	0	0	0	0	0	0	0	2	0.666667	1	1	0	0.666667	0	0	0	0	0	0	0	0	0	0	0	0
WP_000205572.1	MULTISPECIES: Fe-S cluster assembly protein SufD	1	1	1	48.5187	0	0	0	0	0	0	0	0	0	0	0	0	0	0	0	0	0	0	0	0	0	0	0	0	0	1	1	0.666667	1	1	0	0.666667	0	0	0	0	0	0	0	0	0	0	0	0
WP_000197806.1	MULTISPECIES: phosphopentomutase	1	1	1	43.7681	0	0	0	0	0	0	0	0	0	0	0	0	0	0	0	0	0	0	0	0	0	0	0	0	0	1	1	0.666667	1	1	0	0.666667	0	0	0	0	0	0	0	0	0	0	0	0
WP_000167269.1	MULTISPECIES: 3-oxoacyl-[acyl-carrier-protein] reductase	1	1	1	25.8703	0	0	0	0	0	0	0	0	0	0	0	0	0	0	0	0	0	0	0	0	0	0	0	0	0	1	1	0.666667	1	1	0	0.666667	0	0	0	0	0	0	0	0	0	0	0	0
WP_000157603.1	MULTISPECIES: ATP synthase subunit gamma	1	1	1	32.0863	0	0	0	0	0	0	0	0	0	0	0	0	0	0	0	0	0	0	0	0	0	0	0	0	0	1	1	0.666667	1	1	0	0.666667	0	0	0	0	0	0	0	0	0	0	0	0
WP_000097462.1	MULTISPECIES: transcription termination/antitermination protein NusA	1	2	2	43.7145	0	0	0	0	0	0	0	0	0	0	0	0	0	0	0	0	0	0	0	0	0	0	0	0	0	0	2	0.666667	2	0	0	0.666667	0	0	0	0	0	0	0	0	0	0	0	0
WP_000134097.1	MULTISPECIES: chromosome replication initiation protein DnaA [Bacteria]	1	1	1	29.9384	0	0	0	0	1	0	0	0.333333	0	0	0	0	0	1	0	0.333333	0	0	0	0	0	0	0	0	0	0	1	0.333333	1	1	0	0.666667	0	0	0	1	0	0	0	0	0	0	1	0
WP_000569649.1	MULTISPECIES: DNA-directed RNA polymerase subunit alpha	1	2	2	34.9901	0	0	0	0	0	0	0	0	0	0	0	0	0	1	0	0.333333	0	0	0	0	0	0	0	0	0	0	1	0.333333	0	2	0	0.666667	0	0	0	0	0	0	0	0	0	0	1	0
WP_001288302.1	MULTISPECIES: transcription termination/antitermination protein NusG	1	1	1	20.6507	0	0	0	0	0	0	0	0	0	0	0	0	0	0	0	0	0	0	0	0	0	0	0	0	0	0	1	0.333333	1	1	0	0.666667	0	0	0	0	0	0	0	0	0	0	0	0
WP_001138360.1	MULTISPECIES: 50S ribosomal protein L20	1	1	1	13.6776	0	0	0	0	0	0	0	0	0	0	0	0	0	0	0	0	0	0	0	0	0	0	0	0	0	0	1	0.333333	1	1	0	0.666667	0	0	0	0	0	0	0	0	0	0	0	0
WP_000930486.1	MULTISPECIES: alkyl hydroperoxide reductase subunit F	1	2	2	54.6869	0	0	0	0	0	0	0	0	0	0	0	0	0	0	0	0	0	0	0	0	0	0	0	0	0	0	1	0.333333	2	0	0	0.666667	0	0	0	0	0	0	0	0	0	0	0	0
WP_000610189.1	MULTISPECIES: alcohol dehydrogenase	2	1	1	38.5338	0	0	0	0	0	0	0	0	0	0	0	0	0	0	0	0	0	0	0	0	0	0	0	0	0	0	1	0.333333	1	1	0	0.666667	0	0	0	0	0	0	0	0	0	0	0	0
WP_000166059.1	MULTISPECIES: hypothetical protein	1	1	1	30.6261	0	0	0	0	0	0	0	0	0	0	0	0	0	0	0	0	0	0	0	0	0	0	0	0	0	0	1	0.333333	1	1	0	0.666667	0	0	0	0	0	0	0	0	0	0	0	0
WP_000148855.1	MULTISPECIES: glucose-6-phosphate isomerase	1	1	1	49.777	0	0	0	0	0	0	0	0	0	0	0	0	0	0	0	0	0	0	0	0	0	0	0	0	0	0	1	0.333333	1	1	0	0.666667	0	0	0	0	0	0	0	0	0	0	0	0
WP_000064078.1	MULTISPECIES: DNA-binding response regulator	1	1	1	28.1434	0	0	0	0	0	0	0	0	0	0	0	0	0	0	0	0	0	0	0	0	0	0	0	0	0	0	1	0.333333	1	1	0	0.666667	0	0	0	0	0	0	0	0	0	0	0	0
WP_000052590.1	MULTISPECIES: ribonuclease J 2	1	1	1	62.5635	0	0	0	0	0	0	0	0	0	0	0	0	0	0	0	0	0	0	0	0	0	0	0	0	0	0	1	0.333333	1	1	0	0.666667	0	0	0	0	0	0	0	0	0	0	0	0
WP_000043634.1	MULTISPECIES: translation initiation factor IF-2	1	1	1	77.823	0	0	0	0	0	0	0	0	0	0	0	0	0	0	0	0	0	0	0	0	0	0	0	0	0	0	1	0.333333	1	1	0	0.666667	0	0	0	0	0	0	0	0	0	0	0	0
WP_000036076.1	MULTISPECIES: transcriptional regulator	1	1	1	13.6604	0	0	0	0	0	0	0	0	0	0	0	0	0	0	0	0	0	0	0	0	0	0	0	0	0	0	1	0.333333	1	1	0	0.666667	0	0	0	0	0	0	0	0	0	0	0	0
WP_000354303.1	DUF4355 domain-containing protein	2	2	2	23.6359	0	0	0	0	0	0	0	0	0	0	0	0	0	1	0	0.333333	0	0	0	0	0	0	0	0	0	0	0	0	1	1	0	0.666667	0	0	0	0	0	0	0	0	0	0	1	0
WP_000631963.1	MULTISPECIES: cysteine--tRNA ligase	1	2	2	53.6518	0	0	0	0	0	0	0	0	0	0	0	0	0	0	0	0	0	0	0	0	0	0	0	0	0	0	0	0	2	0	0	0.666667	0	0	0	0	0	0	0	0	0	0	0	0
WP_000562498.1	MULTISPECIES: class 1b ribonucleoside-diphosphate reductase subunit beta	1	1	1	37.4894	0	0	0	0	0	0	0	0	0	0	0	0	0	0	0	0	0	0	0	0	0	0	0	0	0	0	0	0	1	1	0	0.666667	0	0	0	0	0	0	0	0	0	0	0	0
WP_000379054.1	MULTISPECIES: HslU--HslV peptidase ATPase subunit	1	1	1	52.2824	0	0	0	0	0	0	0	0	0	0	0	0	0	0	0	0	0	0	0	0	0	0	0	0	0	0	0	0	1	1	0	0.666667	0	0	0	0	0	0	0	0	0	0	0	0
WP_000353955.1	MULTISPECIES: chaperone protein ClpB	1	1	2	98.2427	0	0	0	0	0	0	0	0	0	0	0	0	0	0	0	0	0	0	0	0	0	0	0	0	0	0	0	0	0	2	0	0.666667	0	0	0	0	0	0	0	0	0	0	0	0
WP_000334518.1	MULTISPECIES: hypothetical protein	1	1	1	30.0658	0	0	0	0	0	0	0	0	0	0	0	0	0	0	0	0	0	0	0	0	0	0	0	0	0	0	0	0	1	1	0	0.666667	0	0	0	0	0	0	0	0	0	0	0	0
WP_000290485.1	MULTISPECIES: glycine cleavage system protein H	1	1	1	14.0838	0	0	0	0	0	0	0	0	0	0	0	0	0	0	0	0	0	0	0	0	0	0	0	0	0	0	0	0	1	1	0	0.666667	0	0	0	0	0	0	0	0	0	0	0	0
WP_000193707.1	MULTISPECIES: phosphogluconate dehydrogenase (NADP(+)-dependent, decarboxylating)	1	2	2	51.7701	0	0	0	0	0	0	0	0	0	0	0	0	0	0	0	0	0	0	0	0	0	0	0	0	0	0	0	0	2	0	0	0.666667	0	0	0	0	0	0	0	0	0	0	0	0
WP_000182654.1	MULTISPECIES: translational GTPase TypA	1	2	2	69.1523	0	0	0	0	0	0	0	0	0	0	0	0	0	0	0	0	0	0	0	0	0	0	0	0	0	0	0	0	2	0	0	0.666667	0	0	0	0	0	0	0	0	0	0	0	0
WP_000168845.1	MULTISPECIES: Fe-S cluster assembly ATPase SufC	1	1	1	28.2574	0	0	0	0	0	0	0	0	0	0	0	0	0	0	0	0	0	0	0	0	0	0	0	0	0	0	0	0	1	1	0	0.666667	0	0	0	0	0	0	0	0	0	0	0	0
WP_000149344.1	MULTISPECIES: DNA-binding response regulator	1	1	1	26.8408	0	0	0	0	0	0	0	0	0	0	0	0	0	0	0	0	0	0	0	0	0	0	0	0	0	0	0	0	1	1	0	0.666667	0	0	0	0	0	0	0	0	0	0	0	0
WP_000002578.1	MULTISPECIES: phage major tail protein, TP901-1 family	1	1	2	21.4543	0	0	0	0	0	0	0	0	0	0	0	0	0	0	0	0	0	0	0	0	0	0	0	0	0	0	0	0	0	2	0	0.666667	0	0	0	0	0	0	0	0	0	0	0	0
WP_000002577.1	MULTISPECIES: phage major tail protein, TP901-1 family	1	1	2	21.4383	0	0	0	0	0	0	0	0	0	0	0	0	0	0	0	0	0	0	0	0	0	0	0	0	0	0	0	0	0	2	0	0.666667	0	0	0	0	0	0	0	0	0	0	0	0
WP_000766074.1	MULTISPECIES: 50S ribosomal protein L15 [Bacteria]	1	2	2	15.5874	0	0	0	0	0	0	0	0	0	0	0	0	0	0	0	0	0	0	0	0	0	0	0	0	1	1	2	1.33333	1	0	0	0.333333	0	0	0	0	0	0	0	0	0	0	0	0
WP_000267034.1	MULTISPECIES: hypothetical protein	1	2	2	6.56049	0	0	0	0	0	0	0	0	0	0	0	0	0	1	1	0.666667	0	0	1	0.333333	0	0	2	0.666667	1	1	1	1	0	1	0	0.333333	0	0	0	0	0	0	0	0	0	0	1	1
WP_000076403.1	Molecular chaperone Hsp31 and glyoxalase 3	1	1	1	32.1564	0	0	0	0	0	0	0	0	0	0	0	0	0	1	0	0.333333	1	1	1	1	0	0	0	0	1	1	1	1	1	0	0	0.333333	0	0	0	0	0	0	0	0	0	0	1	0
WP_000265417.1	MULTISPECIES: dipeptidase PepV	1	1	1	52.7907	0	0	0	0	0	0	0	0	0	0	0	0	0	0	0	0	1	0	0	0.333333	0	0	0	0	0	1	1	0.666667	0	1	0	0.333333	0	0	0	0	0	0	0	0	0	0	0	0
WP_001096494.1	MULTISPECIES: transaldolase	1	2	2	25.6894	0	0	0	0	0	0	0	0	0	0	0	0	0	0	0	0	0	0	0	0	0	0	0	0	0	0	2	0.666667	0	1	0	0.333333	0	0	0	0	0	0	0	0	0	0	0	0
WP_000774281.1	MULTISPECIES: phosphate acetyltransferase	1	1	1	34.9301	0	0	0	0	0	0	0	0	0	0	0	0	0	0	0	0	0	0	0	0	0	0	0	0	0	1	1	0.666667	0	1	0	0.333333	0	0	0	0	0	0	0	0	0	0	0	0
WP_000648118.1	MULTISPECIES: YtxH domain-containing protein	1	1	1	13.2038	0	0	0	0	0	0	0	0	0	0	0	0	0	0	0	0	0	0	0	0	0	0	0	0	0	1	1	0.666667	0	1	0	0.333333	0	0	0	0	0	0	0	0	0	0	0	0
WP_001791162.1	MULTISPECIES: translation initiation factor IF-3	1	1	1	20.2009	0	0	0	0	0	0	0	0	0	0	0	0	0	0	0	0	0	0	0	0	0	0	0	0	0	0	1	0.333333	0	1	0	0.333333	0	0	0	0	0	0	0	0	0	0	0	0
WP_001283444.1	MULTISPECIES: MarR family transcriptional regulator	1	1	1	17.0789	0	0	0	0	0	0	0	0	0	0	0	0	0	0	0	0	0	0	0	0	0	0	0	0	0	0	1	0.333333	0	1	0	0.333333	0	0	0	0	0	0	0	0	0	0	0	0
WP_001242318.1	MULTISPECIES: pyrimidine-nucleoside phosphorylase	1	1	1	46.2791	0	0	0	0	0	0	0	0	0	0	0	0	0	0	0	0	0	0	0	0	0	0	0	0	0	0	1	0.333333	0	1	0	0.333333	0	0	0	0	0	0	0	0	0	0	0	0
WP_001228162.1	MULTISPECIES: alpha/beta hydrolase	1	1	1	36.8242	0	0	0	0	0	0	0	0	0	0	0	0	0	0	0	0	0	0	0	0	0	0	0	0	0	0	1	0.333333	1	0	0	0.333333	0	0	0	0	0	0	0	0	0	0	0	0
WP_001218732.1	MULTISPECIES: redox-regulated ATPase YchF	1	1	1	40.5697	0	0	0	0	0	0	0	0	0	0	0	0	0	0	0	0	0	0	0	0	0	0	0	0	0	0	1	0.333333	0	1	0	0.333333	0	0	0	0	0	0	0	0	0	0	0	0
WP_000933822.1	MULTISPECIES: S-adenosylmethionine synthase	1	1	1	43.6142	0	0	0	0	0	0	0	0	0	0	0	0	0	0	0	0	0	0	0	0	0	0	0	0	0	0	1	0.333333	1	0	0	0.333333	0	0	0	0	0	0	0	0	0	0	0	0
WP_000670752.1	MULTISPECIES: FAA hydrolase family protein	1	1	1	33.0929	0	0	0	0	0	0	0	0	0	0	0	0	0	0	0	0	0	0	0	0	0	0	0	0	0	0	1	0.333333	1	0	0	0.333333	0	0	0	0	0	0	0	0	0	0	0	0
WP_000219066.1	MULTISPECIES: catabolite control protein A	1	1	1	36.0377	0	0	0	0	0	0	0	0	0	0	0	0	0	0	0	0	0	0	0	0	0	0	0	0	0	1	0	0.333333	1	0	0	0.333333	0	0	0	0	0	0	0	0	0	0	0	0
WP_001196354.1	MULTISPECIES: proline dehydrogenase	1	1	1	38.0058	0	0	0	0	0	0	0	0	0	0	0	0	0	0	0	0	0	0	0	0	0	0	0	0	0	0	0	0	0	1	0	0.333333	0	0	0	0	0	0	0	0	0	0	0	0
WP_001124525.1	MULTISPECIES: CoA-disulfide reductase	1	1	1	49.2591	0	0	0	0	0	0	0	0	0	0	0	0	0	0	0	0	0	0	0	0	0	0	0	0	0	0	0	0	1	0	0	0.333333	0	0	0	0	0	0	0	0	0	0	0	0
WP_001040736.1	MULTISPECIES: N-acetyltransferase	1	1	1	33.0894	0	0	0	0	0	0	0	0	0	0	0	0	0	0	0	0	0	0	0	0	0	0	0	0	0	0	0	0	1	0	0	0.333333	0	0	0	0	0	0	0	0	0	0	0	0
WP_001021468.1	MULTISPECIES: adenylate kinase	1	1	1	23.9593	0	0	0	0	0	0	0	0	0	0	0	0	0	0	0	0	0	0	0	0	0	0	0	0	0	0	0	0	0	1	0	0.333333	0	0	0	0	0	0	0	0	0	0	0	0
WP_000957036.1	MULTISPECIES: peptide deformylase	1	1	1	20.5466	0	0	0	0	0	0	0	0	0	0	0	0	0	0	0	0	0	0	0	0	0	0	0	0	0	0	0	0	0	1	0	0.333333	0	0	0	0	0	0	0	0	0	0	0	0
WP_000934764.1	MULTISPECIES: single-stranded DNA-binding protein	2	1	1	17.6169	0	0	0	0	0	0	0	0	0	0	0	0	0	0	0	0	0	0	0	0	0	0	0	0	0	0	0	0	1	0	0	0.333333	0	0	0	0	0	0	0	0	0	0	0	0
WP_000926310.1	MULTISPECIES: 50S ribosomal protein L16 [Bacteria]	1	1	1	16.2318	0	0	0	0	0	0	0	0	0	0	0	0	0	0	0	0	0	0	0	0	0	0	0	0	0	0	0	0	0	1	0	0.333333	0	0	0	0	0	0	0	0	0	0	0	0
WP_000863556.1	MULTISPECIES: superoxide dismutase	1	1	1	22.6973	0	0	0	0	0	0	0	0	0	0	0	0	0	0	0	0	0	0	0	0	0	0	0	0	0	0	0	0	0	1	0	0.333333	0	0	0	0	0	0	0	0	0	0	0	0
WP_000840574.1	MULTISPECIES: class I SAM-dependent methyltransferase	1	1	1	35.9245	0	0	0	0	0	0	0	0	0	0	0	0	0	0	0	0	0	0	0	0	0	0	0	0	0	0	0	0	1	0	0	0.333333	0	0	0	0	0	0	0	0	0	0	0	0
WP_000825929.1	MULTISPECIES: amino acid ABC transporter substrate-binding protein	1	1	1	28.8859	0	0	0	0	0	0	0	0	0	0	0	0	0	0	0	0	0	0	0	0	0	0	0	0	0	0	0	0	1	0	0	0.333333	0	0	0	0	0	0	0	0	0	0	0	0
WP_000763768.1	MULTISPECIES: hypothetical protein	1	1	1	15.1126	0	0	0	0	0	0	0	0	0	0	0	0	0	0	0	0	0	0	0	0	0	0	0	0	0	0	0	0	1	0	0	0.333333	0	0	0	0	0	0	0	0	0	0	0	0
WP_000688492.1	MULTISPECIES: DNA-binding response regulator	1	1	1	27.8881	0	0	0	0	0	0	0	0	0	0	0	0	0	0	0	0	0	0	0	0	0	0	0	0	0	0	0	0	0	1	0	0.333333	0	0	0	0	0	0	0	0	0	0	0	0
WP_000667269.1	2-deoxyribose-5-phosphate aldolase	2	1	1	23.4579	0	0	0	0	0	0	0	0	0	0	0	0	0	0	0	0	0	0	0	0	0	0	0	0	0	0	0	0	0	1	0	0.333333	0	0	0	0	0	0	0	0	0	0	0	0
WP_000615921.1	MULTISPECIES: 50S ribosomal protein L14	1	1	1	13.1272	0	0	0	0	0	0	0	0	0	0	0	0	0	0	0	0	0	0	0	0	0	0	0	0	0	0	0	0	1	0	0	0.333333	0	0	0	0	0	0	0	0	0	0	0	0
WP_000572878.1	MULTISPECIES: adenylosuccinate lyase	1	1	1	49.5723	0	0	0	0	0	0	0	0	0	0	0	0	0	0	0	0	0	0	0	0	0	0	0	0	0	0	0	0	0	1	0	0.333333	0	0	0	0	0	0	0	0	0	0	0	0
WP_000532966.1	MULTISPECIES: YebC/PmpR family DNA-binding transcriptional regulator	1	1	1	26.3041	0	0	0	0	0	0	0	0	0	0	0	0	0	0	0	0	0	0	0	0	0	0	0	0	0	0	0	0	0	1	0	0.333333	0	0	0	0	0	0	0	0	0	0	0	0
WP_000472302.1	MULTISPECIES: ATP-dependent Clp protease ATP-binding subunit ClpX	1	1	1	46.2688	0	0	0	0	0	0	0	0	0	0	0	0	0	0	0	0	0	0	0	0	0	0	0	0	0	0	0	0	1	0	0	0.333333	0	0	0	0	0	0	0	0	0	0	0	0
WP_000468389.1	ribosomal RNA small subunit methyltransferase H	1	1	1	35.6875	0	0	0	0	0	0	0	0	0	0	0	0	0	0	0	0	0	0	0	0	0	0	0	0	0	0	0	0	0	1	0	0.333333	0	0	0	0	0	0	0	0	0	0	0	0
WP_000442480.1	MULTISPECIES: nucleoside-diphosphate kinase	1	1	1	16.5644	0	0	0	0	0	0	0	0	0	0	0	0	0	0	0	0	0	0	0	0	0	0	0	0	0	0	0	0	0	1	0	0.333333	0	0	0	0	0	0	0	0	0	0	0	0
WP_000390328.1	MULTISPECIES: 23S rRNA (guanosine(2251)-2'-O)-methyltransferase RlmB	1	1	1	27.1904	0	0	0	0	0	0	0	0	0	0	0	0	0	0	0	0	0	0	0	0	0	0	0	0	0	0	0	0	1	0	0	0.333333	0	0	0	0	0	0	0	0	0	0	0	0
WP_000375647.1	MULTISPECIES: replicative DNA helicase	1	1	1	52.5388	0	0	0	0	0	0	0	0	0	0	0	0	0	0	0	0	0	0	0	0	0	0	0	0	0	0	0	0	1	0	0	0.333333	0	0	0	0	0	0	0	0	0	0	0	0
WP_000255586.1	MULTISPECIES: DNA gyrase subunit B	1	1	1	72.495	0	0	0	0	0	0	0	0	0	0	0	0	0	0	0	0	0	0	0	0	0	0	0	0	0	0	0	0	1	0	0	0.333333	0	0	0	0	0	0	0	0	0	0	0	0
WP_000184947.1	MULTISPECIES: 1,4-dihydroxy-2-naphthoyl-CoA synthase	1	1	1	30.4064	0	0	0	0	0	0	0	0	0	0	0	0	0	0	0	0	0	0	0	0	0	0	0	0	0	0	0	0	1	0	0	0.333333	0	0	0	0	0	0	0	0	0	0	0	0
WP_000181322.1	MULTISPECIES: hypothetical protein	1	1	1	38.5229	0	0	0	0	0	0	0	0	0	0	0	0	0	0	0	0	0	0	0	0	0	0	0	0	0	0	0	0	1	0	0	0.333333	0	0	0	0	0	0	0	0	0	0	0	0
WP_000167867.1	MULTISPECIES: arginase	1	1	1	33.2443	0	0	0	0	0	0	0	0	0	0	0	0	0	0	0	0	0	0	0	0	0	0	0	0	0	0	0	0	1	0	0	0.333333	0	0	0	0	0	0	0	0	0	0	0	0
WP_000138351.1	MULTISPECIES: penicillin-binding protein	1	1	1	80.3769	0	0	0	0	0	0	0	0	0	0	0	0	0	0	0	0	0	0	0	0	0	0	0	0	0	0	0	0	1	0	0	0.333333	0	0	0	0	0	0	0	0	0	0	0	0
WP_000046602.1	MULTISPECIES: UDP-N-acetylglucosamine 1-carboxyvinyltransferase	1	1	1	45.0465	0	0	0	0	0	0	0	0	0	0	0	0	0	0	0	0	0	0	0	0	0	0	0	0	0	0	0	0	0	1	0	0.333333	0	0	0	0	0	0	0	0	0	0	0	0
WP_000009238.1	MULTISPECIES: hypothetical protein	1	1	1	5.6517	0	0	0	0	0	0	0	0	0	0	0	0	0	0	0	0	0	0	0	0	0	0	0	0	0	0	0	0	1	0	0	0.333333	0	0	0	0	0	0	0	0	0	0	0	0
WP_000728763.1	immunoglobulin G-binding protein A	1	18	18	55.5209	6	9	9	8	0	0	0	0	13	12	11	12	0	0	0	0	10	12	10	10.6667	0	0	0	0	10	15	17	14	0	0	0	0	9	13	14	0	0	0	23	21	18	0	0	0
WP_001795438.1	MULTISPECIES: aminopeptidase	1	1	1	47.0885	0	0	0	0	0	0	0	0	0	0	0	0	0	0	0	0	0	0	0	0	0	0	0	0	0	1	1	0.666667	0	0	0	0	0	0	0	0	0	0	0	0	0	0	0	0
WP_000782121.1	MULTISPECIES: foldase	1	1	1	35.6157	0	0	0	0	0	0	0	0	0	0	0	0	0	0	0	0	0	0	0	0	0	0	0	0	0	1	1	0.666667	0	0	0	0	0	0	0	0	0	0	0	0	0	0	0	0
WP_000334465.1	MULTISPECIES: glutamine--fructose-6-phosphate aminotransferase	1	2	2	65.8089	0	0	0	0	0	0	0	0	0	0	0	0	0	0	0	0	0	0	0	0	0	0	0	0	0	0	2	0.666667	0	0	0	0	0	0	0	0	0	0	0	0	0	0	0	0
WP_000186313.1	MULTISPECIES: Cof-type HAD-IIB family hydrolase	1	2	2	29.8026	0	0	0	0	0	0	0	0	0	0	0	0	0	0	0	0	0	0	0	0	0	0	0	0	0	0	2	0.666667	0	0	0	0	0	0	0	0	0	0	0	0	0	0	0	0
WP_001096791.1	MULTISPECIES: bacitracin ABC transporter ATP-binding protein	1	1	1	25.8748	0	0	0	0	0	0	0	0	0	0	0	0	0	0	0	0	0	0	0	0	0	0	0	0	0	0	1	0.333333	0	0	0	0	0	0	0	0	0	0	0	0	0	0	0	0
WP_000862083.1	MULTISPECIES: acetate--CoA ligase	1	1	1	64.3233	0	0	0	0	0	0	0	0	0	0	0	0	0	0	0	0	0	0	0	0	0	0	0	0	0	0	1	0.333333	0	0	0	0	0	0	0	0	0	0	0	0	0	0	0	0
WP_000813555.1	MULTISPECIES: indolepyruvate decarboxylase	1	1	1	60.5007	0	0	0	0	0	0	0	0	0	0	0	0	0	0	0	0	0	0	0	0	0	0	0	0	0	0	1	0.333333	0	0	0	0	0	0	0	0	0	0	0	0	0	0	0	0
WP_000727649.1	MULTISPECIES: chemotaxis inhibitory protein	1	1	1	17.0469	0	0	0	0	0	0	0	0	0	0	0	0	0	0	0	0	0	0	0	0	0	0	0	0	0	0	1	0.333333	0	0	0	0	0	0	0	0	0	0	0	0	0	0	0	0
WP_000391031.1	MULTISPECIES: cell division protein FtsA	1	1	1	52.9022	0	0	0	0	0	0	0	0	0	0	0	0	0	0	0	0	0	0	0	0	0	0	0	0	0	0	1	0.333333	0	0	0	0	0	0	0	0	0	0	0	0	0	0	0	0
WP_000250824.1	MULTISPECIES: 2-amino-3-ketobutyrate CoA ligase	1	1	1	42.8638	0	0	0	0	0	0	0	0	0	0	0	0	0	0	0	0	0	0	0	0	0	0	0	0	0	0	1	0.333333	0	0	0	0	0	0	0	0	0	0	0	0	0	0	0	0
WP_000201875.1	MULTISPECIES: lipoyl synthase	1	1	1	34.8628	0	0	0	0	0	0	0	0	0	0	0	0	0	0	0	0	0	0	0	0	0	0	0	0	0	0	1	0.333333	0	0	0	0	0	0	0	0	0	0	0	0	0	0	0	0
WP_000037075.1	MULTISPECIES: YihY/virulence factor BrkB family protein	1	1	1	45.576	0	0	0	0	0	0	0	0	0	0	0	0	0	0	0	0	0	0	0	0	0	0	0	0	0	0	1	0.333333	0	0	0	0	0	0	0	0	0	0	0	0	0	0	0	0
WP_000032657.1	MULTISPECIES: NUDIX domain-containing protein	1	1	1	22.9323	0	0	0	0	0	0	0	0	0	0	0	0	0	0	0	0	0	0	0	0	0	0	0	0	0	0	1	0.333333	0	0	0	0	0	0	0	0	0	0	0	0	0	0	0	0
WP_000004086.1	MULTISPECIES: 30S ribosomal protein S17 [Bacteria]	1	1	1	10.1685	0	0	0	0	0	0	0	0	0	0	0	0	0	0	0	0	0	0	0	0	0	0	0	0	0	1	0	0.333333	0	0	0	0	0	0	0	0	0	0	0	0	0	0	0	0
WP_000127570.1	trigger factor	1	1	1	48.5933	0	0	0	0	0	0	0	0	0	0	0	0	0	0	0	0	0	0	0	0	1	0	0	0.333333	0	0	0	0	0	0	0	0	0	0	0	0	0	0	0	0	0	0	0	0
[truncated: 26 more columns]
