# Supplementary material for: Surface-Shaving of Staphylococcus aureus Strains and Quantitative Proteomic Analysis Reveal Differences in Protein Abundance of the Surfaceome
Source: Microorganisms. 2024 Aug 21;12(8):1725. doi: 10.3390/microorganisms12081725 (PMC11357550; doi:10.3390/microorganisms12081725)
Supplement: Supplementary file 1 [file microorganisms-12-01725-s001.zip › Supplemental information File S7_2748_Mutant_Set_Functional-annotation-240813.xlsx]

## Sheet: Sorted peptides
Accession	Description	ΣCoverage	Σ# Proteins	Σ# Unique Peptides	Σ# Peptides	Σ# PSMs	A4: 126/127_C	B4: 126/127_C	C4: 126/127_C	A4: 127_N/127_C	B4: 127_N/127_C	C4: 127_N/127_C	A4: 130_N/127_C	B4: 130_C/127_C	C4: 130_C/127_C	A4: 130_C/127_C	B4: 130_N/127_C	C4: 130_N/127_C	A4: 131/127_C	B4: 131/127_C	C4: 131/127_C	fold change spa-mutant vs Newman	fold change sortase-mutant vs Newman	fold change clumping factor A-mutant vs Newman	p-value spa-mutant vs Newman	p-value sortase-mutant vs Newman	p-value clumping factor A-mutant vs Newman	Number of GO terms associated	GO IDs	GO Names	Enzyme Codes	Enzyme Names	InterPro IDs	InterPro GO IDs	InterPro GO Names
WP_072353927.1	YeeE/YedE family protein	2.34	1	1	1	4	0.183648	-0.111619	0.63639	2.42848	1.76023	1.57101	1.99057	1.76023	1.71197	0.312939	1.28068	0.64937	0.150246	-1.19849	-0.0517851	1.20524	3.54585	-1.19511	0.391086	0.00222112	0.474679	1	C:GO:0005886	C:plasma membrane			IPR007272 (PFAM); IPR052167 (PANTHER)	C:GO:0005886	C:plasma membrane
WP_011447044.1	anti-sigma B factor RsbW	31.95	1	4	4	19	1.25564	1.02111	1.27978	0.248344	0.418643	0.289387	0.181864	0.313998	0.251101	1.25257	0.443183	0.976307	0.909845	1.03528	0.598512	2.28174	1.1892	1.81417	0.0048071	0.0226905	0.022655	6	P:GO:0006468; P:GO:0045892; F:GO:0004674; F:GO:0005524; F:GO:0016989; F:GO:0106310	P:protein phosphorylation; P:negative regulation of DNA-templated transcription; F:protein serine/threonine kinase activity; F:ATP binding; F:sigma factor antagonist activity; F:protein serine kinase activity	EC:2.7.11.1	non-specific serine/threonine protein kinase	IPR036890 (G3DSA:3.30.565.GENE3D); IPR010193 (NCBIFAM); IPR003594 (PFAM); PIRSR013503-2 (PIRSR); IPR050267 (PANTHER); IPR010193 (HAMAP); cd16936 (CDD); IPR036890 (SUPERFAMILY)	P:GO:0006468; P:GO:0045892; F:GO:0004674; F:GO:0005524; F:GO:0016989	P:protein phosphorylation; P:negative regulation of DNA-templated transcription; F:protein serine/threonine kinase activity; F:ATP binding; F:sigma factor antagonist activity
WP_011446981.1	tagB protein	13.84	1	5	7	22	-0.170205	0.592416	0.23918	1.49998	1.54964	1.38088	1.1673	1.40935	1.20945	0.954142	1.17346	0.788867	1.78767	0.791634	1.38586	1.19227	2.40486	2.59896	0.422448	0.00348131	0.0447236	2	F:GO:0047355; C:GO:0016020	F:CDP-glycerol glycerophosphotransferase activity; C:membrane	EC:2.7.8.12	teichoic acid poly(glycerol phosphate) polymerase	IPR043148 (G3DSA:3.40.50.GENE3D); IPR043149 (G3DSA:3.40.50.GENE3D); IPR007554 (PFAM); IPR051612 (PANTHER); SSF53756 (SUPERFAMILY)	F:GO:0047355; C:GO:0016020	F:CDP-glycerol glycerophosphotransferase activity; C:membrane
WP_011443641.1	sensor histidine kinase	5.79	1	3	3	10	0.325531	1.12076	1.14872	1.51768	1.06946	1.14276	1.30459	1.14486	1.27755	1.3568	0.678268	1.23915	1.14314	1.20109	0.852249	1.88164	2.36855	2.10435	0.0850887	0.00157483	0.0101048	9	P:GO:0000160; P:GO:0006355; P:GO:0016036; P:GO:0016310; F:GO:0000155; F:GO:0004721; F:GO:0005524; F:GO:0009927; C:GO:0005886	P:phosphorelay signal transduction system; P:regulation of DNA-templated transcription; P:cellular response to phosphate starvation; P:phosphorylation; F:phosphorelay sensor kinase activity; F:phosphoprotein phosphatase activity; F:ATP binding; F:histidine phosphotransfer kinase activity; C:plasma membrane	EC:2.7.3; EC:2.7.13.3; EC:3.1.3	Transferring phosphorus-containing groups; histidine kinase; Acting on ester bonds	Coil (COILS); IPR004358 (PRINTS); G3DSA:3.30.565.10:FF:000023 (FUNFAM); G3DSA:3.30.450.20:FF:000159 (FUNFAM); G3DSA:1.10.287.130:FF:000001 (FUNFAM); G3DSA:1.10.287.130 (GENE3D); IPR003661 (PFAM); IPR003594 (PFAM); IPR013767 (PFAM); G3DSA:6.10.340.10 (GENE3D); IPR036890 (G3DSA:3.30.565.GENE3D); G3DSA:3.30.450.20 (GENE3D); IPR000014 (NCBIFAM); PIRSR026389-1 (PIRSR); IPR050351 (PANTHER); IPR005467 (…	P:GO:0006355; P:GO:0007165; P:GO:0016036; P:GO:0016310; F:GO:0000155; F:GO:0004721; F:GO:0016772; C:GO:0005886; C:GO:0016020; C:GO:0016020	P:regulation of DNA-templated transcription; P:signal transduction; P:cellular response to phosphate starvation; P:phosphorylation; F:phosphorelay sensor kinase activity; F:phosphoprotein phosphatase activity; F:transferase activity, transferring phosphorus-containing groups; C:plasma membrane; C:membrane; C:membrane
WP_001820550.1	DNA polymerase III subunit alpha	9.12	1	13	13	32	0.444425	0.428156	0.583827	0.243238	0.0371469	0.163149	0.106808	0.378142	0.469114	0.310637	0.597567	0.451701	0.0938975	0.502305	0.430224	1.4017	1.25359	1.27706	0.0101975	0.0998605	0.112859	6	P:GO:0006261; P:GO:0071897; F:GO:0003677; F:GO:0003887; F:GO:0008408; C:GO:0005737	P:DNA-templated DNA replication; P:DNA biosynthetic process; F:DNA binding; F:DNA-directed DNA polymerase activity; F:3'-5' exonuclease activity; C:cytoplasm	EC:3.1; EC:2.7.7.7	Acting on ester bonds; DNA-directed DNA polymerase	Coil (COILS); G3DSA:3.30.420.10:FF:000045 (FUNFAM); G3DSA:6.10.140.1510 (GENE3D); IPR006054 (NCBIFAM); IPR044923 (G3DSA:1.10.150.GENE3D); IPR011708 (PFAM); IPR004013 (PFAM); IPR006308 (NCBIFAM); IPR012340 (G3DSA:2.40.50.GENE3D); IPR036397 (G3DSA:3.30.420.GENE3D); IPR004013 (PFAM); G3DSA:1.10.150.870 (GENE3D); G3DSA:3.30.1900.20 (GENE3D); IPR029460 (PFAM); G3DSA:3.20.20.140 (GENE3D); IPR013520 (PF…	P:GO:0006260; F:GO:0003676; F:GO:0003677; F:GO:0003824; F:GO:0003887; F:GO:0008408; C:GO:0005737	P:DNA replication; F:nucleic acid binding; F:DNA binding; F:catalytic activity; F:DNA-directed DNA polymerase activity; F:3'-5' exonuclease activity; C:cytoplasm
WP_001813976.1	ABC transporter substrate-binding protein	12.73	1	3	3	7	1.57598	1.13653	1.12792	2.17588	1.7508	1.77568	1.67581	1.56955	1.69023	1.71331	1.08785	1.37357	0.828117	1.21577	0.69602	2.45511	3.13006	1.90602	0.0130938	0.000534525	0.0279468	1	P:GO:0071281	P:cellular response to iron ion			G3DSA:3.40.50.1980:FF:000065 (FUNFAM); G3DSA:3.40.50.1980:FF:000035 (FUNFAM); G3DSA:3.40.50.1980 (GENE3D); NF038402 (NCBIFAM); G3DSA:3.40.50.1980 (GENE3D); IPR002491 (PFAM); IPR050902 (PANTHER); IPR002491 (PROSITE_PROFILES); cd01143 (CDD); SSF53807 (SUPERFAMILY)	P:GO:0071281	P:cellular response to iron ion
WP_001806691.1	DNA translocase FtsK	16.73	1	12	13	51	1.02755	0.962674	1.1372	1.07332	0.922759	0.748532	1.02096	1.03174	0.892558	0.881596	1.29175	0.960526	0.667975	0.737363	1.18891	2.06234	1.97674	1.84526	0.00237832	0.0020672	0.0338653	6	P:GO:0007059; P:GO:0051301; F:GO:0003677; F:GO:0005524; F:GO:0016887; C:GO:0005886	P:chromosome segregation; P:cell division; F:DNA binding; F:ATP binding; F:ATP hydrolysis activity; C:plasma membrane	EC:3.6.1.15	nucleoside-triphosphate phosphatase	Coil (COILS); IPR036388 (G3DSA:1.10.10.GENE3D); IPR018541 (PFAM); IPR041027 (PFAM); IPR002543 (PFAM); IPR027417 (G3DSA:3.40.50.GENE3D); G3DSA:3.30.980.40 (GENE3D); IPR050206 (PANTHER); IPR002543 (PROSITE_PROFILES); cd01127 (CDD); IPR027417 (SUPERFAMILY); IPR036390 (SUPERFAMILY)	F:GO:0000166; F:GO:0003677; F:GO:0005524	F:nucleotide binding; F:DNA binding; F:ATP binding
WP_001805140.1	tandem-type lipoprotein Lpl10	14.44	9	3	4	12	1.46281	1.66277	1.41048	1.02983	1.16895	1.26942	1.26503	1.13798	1.36582	1.43857	1.42936	1.30094	0.79964	0.939567	0.713825	2.86032	2.39376	1.76626	0.00257495	0.00274188	0.00641104	1	C:GO:0005886	C:plasma membrane			IPR007595 (PFAM); IPR007595 (NCBIFAM); IPR038641 (G3DSA:2.50.20.GENE3D); PS51257 (PROSITE_PROFILES)	no GO terms	no GO terms
WP_001802965.1	PIN/TRAM domain-containing protein	5.41	1	2	2	11	0.790342	1.03086	1.0793	1.31837	1.05474	0.919207	1.16157	0.989383	1.21084	0.887519	1.3885	0.813829	1.0028	0.869099	1.30274	1.96191	2.17902	2.09913	0.00843213	0.00356958	0.0143639	1	C:GO:0016020	C:membrane			G3DSA:3.40.50.1010 (GENE3D); IPR052041 (PANTHER); IPR002792 (PROSITE_PROFILES); cd09877 (CDD); IPR029060 (SUPERFAMILY)	no GO terms	no GO terms
WP_001802887.1	DUF871 domain-containing protein	12.43	1	4	4	10	0.584593	0.773559	0.188773	0.719156	0.775157	1.1099	1.55909	1.23169	1.32016	0.709991	1.89329	0.583249	1.30949	1.3461	1.26645	1.44963	2.59734	2.47549	0.0958653	0.00505334	0.000309841	3	P:GO:0009254; F:GO:0016798; C:GO:0005737	P:peptidoglycan turnover; F:hydrolase activity, acting on glycosyl bonds; C:cytoplasm	EC:3.2	Glycosylases	IPR043797 (PFAM); IPR013785 (G3DSA:3.20.20.GENE3D); IPR029000 (G3DSA:2.40.100.GENE3D); IPR043894 (PFAM); IPR008589 (PANTHER); IPR029000 (SUPERFAMILY); IPR017853 (SUPERFAMILY)	no GO terms	no GO terms
WP_001802667.1	hypothetical protein	15.42	1	3	3	9	1.02491	0.833055	0.683775	0.517029	0.45074	0.567049	0.490804	0.829919	0.511053	1.57182	1.23041	1.37799	1.12756	1.3569	1.39609	1.80754	1.53597	2.45937	0.0133095	0.030859	0.00416533	1	C:GO:0005886	C:plasma membrane			G3DSA:2.40.50.140:FF:000374 (FUNFAM); IPR012340 (G3DSA:2.40.50.GENE3D); IPR002810 (PFAM); IPR052165 (PANTHER); SSF141322 (SUPERFAMILY)	C:GO:0005886	C:plasma membrane
WP_001797427.1	Hsp20/alpha crystallin family protein	11.27	1	1	1	3	1.60711	0.470866	1.18427	0.527017	1.18427	0.769603	0.227977	0.689911	0.590508	1.28	0.374018	1.22249	0.428384	-1.46861	-0.238574	2.23494	1.43005	-1.17433	0.0817324	0.0698746	0.523146	19	P:GO:0006457; P:GO:0007154; P:GO:0009267; P:GO:0009408; P:GO:0009651; P:GO:0010039; P:GO:0042542; P:GO:0045926; P:GO:0046777; P:GO:0051259; P:GO:0051409; P:GO:0052572; P:GO:0071456; P:GO:0071496; F:GO:0044183; F:GO:0051082; C:GO:0005618; C:GO:0005829; C:GO:0005886	P:protein folding; P:cell communication; P:cellular response to starvation; P:response to heat; P:response to salt stress; P:response to iron ion; P:response to hydrogen peroxide; P:negative regulation of growth; P:protein autophosphorylation; P:protein complex oligomerization; P:response to nitrosative stress; P:response to host immune response; P:cellular response to hypoxia; P:cellular respons…			IPR002068 (PFAM); IPR008978 (G3DSA:2.60.40.GENE3D); IPR031107 (PANTHER); IPR002068 (PROSITE_PROFILES); IPR008978 (SUPERFAMILY)	P:GO:0006457; P:GO:0009408; P:GO:0009651; P:GO:0042542; P:GO:0051259; F:GO:0043621; F:GO:0051082	P:protein folding; P:response to heat; P:response to salt stress; P:response to hydrogen peroxide; P:protein complex oligomerization; F:obsolete protein self-association; F:unfolded protein binding
WP_001795457.1	phospho-sugar mutase	17.44	1	9	9	17	0.488579	0.346129	0.190655	0.290526	0.299783	0.298322	0.326042	0.645125	0.439777	0.797605	0.767586	0.563504	1.04541	1.08987	0.798015	1.27183	1.39128	1.97707	0.0579081	0.0372246	0.00851143	6	P:GO:0006006; P:GO:0006166; P:GO:0009246; F:GO:0000287; F:GO:0004614; F:GO:0008973	P:glucose metabolic process; P:purine ribonucleoside salvage; P:enterobacterial common antigen biosynthetic process; F:magnesium ion binding; F:phosphoglucomutase activity; F:phosphopentomutase activity	EC:5.4.2.2; EC:5.4.2.7	phosphoglucomutase (alpha-D-glucose-1,6-bisphosphate-dependent); phosphopentomutase	IPR005841 (PRINTS); G3DSA:3.40.120.10 (GENE3D); G3DSA:3.40.120.10 (GENE3D); IPR005845 (PFAM); IPR005844 (PFAM); IPR005843 (PFAM); G3DSA:3.40.120.10 (GENE3D); IPR005846 (PFAM); G3DSA:3.30.310.50 (GENE3D); PIRSR016408-1 (PIRSR); PIRSR016408-3 (PIRSR); PTHR45745 (PANTHER); cd05799 (CDD); IPR036900 (SUPERFAMILY); IPR016055 (SUPERFAMILY); IPR016055 (SUPERFAMILY); IPR016055 (SUPERFAMILY)	P:GO:0005975; P:GO:0006166; F:GO:0008973; F:GO:0016868	P:carbohydrate metabolic process; P:purine ribonucleoside salvage; F:phosphopentomutase activity; F:intramolecular phosphotransferase activity
WP_001795438.1	aminopeptidase	32.78	1	13	13	43	-0.473403	-0.00520789	-0.0455581	-0.160342	-0.219567	-0.241251	-0.088344	0.317121	-0.132061	0.674246	0.33911	0.528334	0.155898	-0.313844	-0.0345947	-1.11708	1.03299	-1.0363	0.363715	0.842574	0.684317	4	P:GO:0006508; F:GO:0004177; F:GO:0008237; F:GO:0046872	P:proteolysis; F:aminopeptidase activity; F:metallopeptidase activity; F:metal ion binding	EC:3.4.11	Acting on peptide bonds (peptidases)	IPR000787 (PRINTS); IPR035097 (G3DSA:3.40.1830.GENE3D); IPR000787 (PFAM); IPR052170 (PANTHER); SSF144052 (SUPERFAMILY)	P:GO:0006508; F:GO:0004177	P:proteolysis; F:aminopeptidase activity
WP_001793365.1	DeoR/GlpR transcriptional regulator	5.7	1	2	2	6	0.617113	0.0121343	0.759596	0.64148	0.669105	0.86356	0.381947	0.575147	0.90136	0.722131	0.624484	0.535061	0.249841	0.649375	0.643156	1.41176	1.55358	1.43977	0.180746	0.054975	0.0601709	4	P:GO:0005988; P:GO:0006355; F:GO:0003677; F:GO:0003700	P:lactose metabolic process; P:regulation of DNA-templated transcription; F:DNA binding; F:DNA-binding transcription factor activity			IPR001034 (PRINTS); IPR036388 (G3DSA:1.10.10.GENE3D); G3DSA:3.40.50.1360 (GENE3D); IPR014036 (PFAM); IPR001034 (PFAM); IPR050313 (PANTHER); IPR001034 (PROSITE_PROFILES); IPR036390 (SUPERFAMILY); IPR037171 (SUPERFAMILY)	P:GO:0006355; F:GO:0003700	P:regulation of DNA-templated transcription; F:DNA-binding transcription factor activity
WP_001792529.1	transcriptional regulator	16.94	1	6	6	16	1.46127	1.2187	1.06578	1.05689	1.20019	1.45424	1.21533	1.29442	1.48044	1.27361	1.05561	0.933271	0.563285	1.13614	0.95452	2.39139	2.52168	1.87116	0.00839694	0.00347206	0.0346191	1	C:GO:0016020	C:membrane			IPR004474 (NCBIFAM); IPR004474 (PFAM); G3DSA:3.40.630.190 (GENE3D); IPR050922 (PANTHER)	no GO terms	no GO terms
WP_001791835.1	Na/Pi cotransporter family protein	12.48	1	5	5	10	0.283463	-1.17667	1.17564	0.945463	1.01462	0.300602	0.530273	0.799531	0.246566	1.32014	1.37375	1.25757	1.27047	0.536241	1.05466	1.30614	1.45704	1.97994	0.90336	0.0812207	0.0484207	6	P:GO:0030643; P:GO:0035725; P:GO:0044341; F:GO:0005436; C:GO:0016324; C:GO:0031982	P:intracellular phosphate ion homeostasis; P:sodium ion transmembrane transport; P:sodium-dependent phosphate transport; F:sodium:phosphate symporter activity; C:apical plasma membrane; C:vesicle			IPR026022 (PFAM); NF037997 (NCBIFAM); IPR003841 (PFAM); IPR038078 (G3DSA:1.20.58.GENE3D); IPR004633 (NCBIFAM); IPR003841 (PANTHER); SSF109755 (SUPERFAMILY)	P:GO:0044341; F:GO:0005436; C:GO:0016020	P:sodium-dependent phosphate transport; F:sodium:phosphate symporter activity; C:membrane
WP_001791162.1	translation initiation factor IF-3	33.71	1	5	5	22	1.23268	1.14787	1.25845	0.559729	0.463044	0.434783	0.241675	0.016509	0.303664	0.959533	0.276556	0.977242	0.517855	0.44168	0.177242	2.31943	1.14272	1.30691	0.000757513	0.164923	0.0668383	17	P:GO:0009409; P:GO:0032790; P:GO:0032988; P:GO:0034250; P:GO:0040007; P:GO:0043043; P:GO:0043604; P:GO:1901195; P:GO:1904690; P:GO:2000767; F:GO:0003743; F:GO:0043024; F:GO:1901363; F:GO:1990856; C:GO:0005829; C:GO:0005886; C:GO:0070992	P:response to cold; P:ribosome disassembly; P:protein-RNA complex disassembly; P:positive regulation of amide metabolic process; P:growth; P:peptide biosynthetic process; P:amide biosynthetic process; P:positive regulation of formation of translation preinitiation complex; P:positive regulation of cytoplasmic translational initiation; P:positive regulation of cytoplasmic translation; F:translatio…			G3DSA:3.10.20.80:FF:000001 (FUNFAM); G3DSA:3.30.110.10:FF:000001 (FUNFAM); IPR036787 (G3DSA:3.10.20.GENE3D); IPR001288 (NCBIFAM); IPR019815 (PFAM); IPR036788 (G3DSA:3.30.110.GENE3D); IPR019814 (PFAM); IPR001288 (PANTHER); IPR001288 (HAMAP); IPR036787 (SUPERFAMILY); IPR036788 (SUPERFAMILY)	P:GO:0006413; P:GO:0032790; F:GO:0003743; F:GO:0043022; C:GO:0005829; C:GO:0016020	P:translational initiation; P:ribosome disassembly; F:translation initiation factor activity; F:ribosome binding; C:cytosol; C:membrane
WP_001790547.1	30S ribosomal protein S9	49.23	1	7	7	32	0.899574	0.748299	1.02282	0.68829	0.76291	0.524476	0.389794	0.0723186	0.475167	0.827756	0.316991	0.730432	0.139119	0.268709	0.28738	1.85907	1.25056	1.17546	0.00785846	0.125548	0.0381717	4	P:GO:0006412; F:GO:0003723; F:GO:0003735; C:GO:0022627	P:translation; F:RNA binding; F:structural constituent of ribosome; C:cytosolic small ribosomal subunit			G3DSA:3.30.230.10:FF:000001 (FUNFAM); IPR000754 (PFAM); IPR014721 (G3DSA:3.30.230.GENE3D); IPR000754 (PANTHER); IPR023035 (HAMAP); IPR020568 (SUPERFAMILY)	P:GO:0006412; F:GO:0003723; F:GO:0003735; C:GO:0005840; C:GO:0015935	P:translation; F:RNA binding; F:structural constituent of ribosome; C:ribosome; C:small ribosomal subunit
WP_001789851.1	PrsW family intramembrane metalloprotease	2.11	1	1	1	6	0.0559116	0.375382	0.424024	1.1972	1.14328	0.85997	0.88325	0.783685	0.92878	0.0132291	-0.237895	-0.507593	0.627192	0.458533	0.351288	1.22612	1.82324	1.39813	0.132228	0.00244277	0.0269724	2	F:GO:0008233; C:GO:0016020	F:peptidase activity; C:membrane	EC:3.4	Acting on peptide bonds (peptidases)	IPR026898 (PFAM); IPR026898 (PANTHER)	F:GO:0008233	F:peptidase activity
WP_001789359.1	S4 domain-containing protein YaaA	14.81	1	1	1	3	2.07365	2.1325	2.00735	0.515779	0.585411	0.566365	0.290788	0.345746	0.616049	0.128936	0.435975	1.5316	0.696478	1.23788	0.837674	4.2049	1.34226	1.92208	0.000304526	0.0533642	0.0294391	5	P:GO:0006412; P:GO:0043043; P:GO:0043604; F:GO:0003723; C:GO:0005829	P:translation; P:peptide biosynthetic process; P:amide biosynthetic process; F:RNA binding; C:cytosol			IPR036986 (G3DSA:3.10.290.GENE3D); PF13275 (PFAM); IPR014330 (NCBIFAM); PS50889 (PROSITE_PROFILES); SSF55174 (SUPERFAMILY)	F:GO:0003723	F:RNA binding
WP_001789170.1	quinone oxidoreductase	27.3	1	9	9	35	0.338889	0.52176	0.242765	1.42341	1.26673	1.29907	1.24587	1.09877	1.21027	0.809456	1.7552	1.09488	1.14975	0.812343	1.4408	1.29458	2.27571	2.22984	0.0460982	0.00139533	0.0246823	1	F:GO:0043957	F:acryloyl-CoA reductase (NADPH) activity	EC:1.3.1.84	acrylyl-CoA reductase (NADPH)	G3DSA:3.90.180.10 (GENE3D); G3DSA:3.40.50.720 (GENE3D); IPR014188 (NCBIFAM); IPR013154 (PFAM); IPR013149 (PFAM); IPR051397 (PANTHER); IPR011032 (SUPERFAMILY); IPR036291 (SUPERFAMILY)	F:GO:0016491; F:GO:0043957	F:oxidoreductase activity; F:acryloyl-CoA reductase (NADPH) activity
WP_001788788.1	5-bromo-4-chloroindolyl phosphate hydrolysis protein	11.96	1	4	4	12	0.649038	0.239113	0.512567	0.947427	0.594876	0.723109	0.584965	0.765326	0.558662	1.07121	1.13512	1.10508	0.888115	1.08191	1.23688	1.39166	1.55755	2.10816	0.0606293	0.0102584	0.00879003	1	C:GO:0016020	C:membrane			IPR018770 (PFAM)	no GO terms	no GO terms
WP_001788197.1	DNA-directed RNA polymerase subunit beta'	29.38	1	39	39	142	0.863239	0.750671	0.955081	0.658913	0.55319	0.523526	0.539912	0.610604	0.588453	0.361788	0.216317	0.32628	0.472592	0.626557	0.50381	1.81346	1.49481	1.44981	0.0047308	0.00129448	0.00764573	6	P:GO:0006351; F:GO:0000287; F:GO:0003677; F:GO:0003899; F:GO:0008270; C:GO:0000428	P:DNA-templated transcription; F:magnesium ion binding; F:DNA binding; F:DNA-directed 5'-3' RNA polymerase activity; F:zinc ion binding; C:DNA-directed RNA polymerase complex	EC:2.7.7.6	DNA-directed RNA polymerase	Coil (COILS); Coil (COILS); G3DSA:1.10.132.30:FF:000003 (FUNFAM); G3DSA:4.10.860.120:FF:000001 (FUNFAM); G3DSA:1.10.150.390:FF:000002 (FUNFAM); G3DSA:2.40.50.100 (GENE3D); IPR044893 (G3DSA:4.10.860.GENE3D); G3DSA:1.10.1790.20 (GENE3D); IPR000722 (PFAM); IPR012754 (NCBIFAM); IPR038120 (G3DSA:1.10.132.GENE3D); IPR007081 (PFAM); G3DSA:2.40.40.20 (GENE3D); IPR007080 (PFAM); G3DSA:1.10.150.390 (GENE3D…	P:GO:0006351; F:GO:0003677; F:GO:0003899	P:DNA-templated transcription; F:DNA binding; F:DNA-directed 5'-3' RNA polymerase activity
WP_001549607.1	MAP domain-containing protein	4.96	1	1	1	3	0.925415	1.13983	1.4602	0.0640246	-0.37498	-0.148056	0.0244626	-0.0755363	0.0747684	1.31394	0.709953	1.07693	-0.516167	1.44834	-0.136812	2.28475	1.00643	1.44589	0.0170385	0.874565	0.702522	1	C:GO:0005576	C:extracellular region			G3DSA:3.10.20.120 (GENE3D); IPR005298 (PFAM); IPR005298 (PROSITE_PROFILES); IPR016091 (SUPERFAMILY)	C:GO:0005576	C:extracellular region
WP_001549158.1	MAP domain-containing protein	32.71	1	21	21	121	-0.808616	-0.619744	-0.678905	-3.18635	-3.32949	-4.46285	-4.59924	-2.24362	-3.07755	0.871809	-4.63698	0.0449982	-3.18635	0.647738	-3.07755	-1.62482	-8.08907	-1.67129	0.00624619	0.0408432	0.275747	1	C:GO:0005886	C:plasma membrane			G3DSA:3.10.20.120 (GENE3D); IPR005298 (PFAM); IPR005298 (PROSITE_PROFILES); IPR005298 (PROSITE_PROFILES); IPR005298 (PROSITE_PROFILES); IPR005298 (PROSITE_PROFILES); IPR005298 (PROSITE_PROFILES)	no GO terms	no GO terms
WP_001548912.1	DUF1672 domain-containing protein	16.5	4	5	5	8	0.765974	1.06166	0.791684	2.4641	2.32225	2.46454	3.45233	2.52909	2.46454	0.532095	2.1607	0.613802	0.64569	0.19014	1.13318	1.83965	7.41252	1.63292	0.0115293	0.0126007	0.137484						IPR012873 (PFAM); PS51257 (PROSITE_PROFILES)	no GO terms	no GO terms
WP_001548666.1	DNA topoisomerase IV subunit B	27.3	1	17	17	46	0.595924	0.637482	0.586131	1.03232	0.793247	0.7169	1.19087	0.886351	0.895941	0.807636	1.12676	0.817229	0.622211	0.224418	0.959665	1.52276	1.99741	1.5508	0.000672858	0.0100181	0.105247	7	P:GO:0006265; P:GO:0007059; F:GO:0003677; F:GO:0003918; F:GO:0005524; F:GO:0046872; C:GO:0005694	P:DNA topological change; P:chromosome segregation; F:DNA binding; F:DNA topoisomerase type II (double strand cut, ATP-hydrolyzing) activity; F:ATP binding; F:metal ion binding; C:chromosome	EC:5.6.2.2	DNA topoisomerase (ATP-hydrolyzing)	Coil (COILS); PR00418 (PRINTS); IPR000565 (PRINTS); G3DSA:3.30.230.10:FF:000005 (FUNFAM); G3DSA:3.30.565.10:FF:000002 (FUNFAM); G3DSA:3.40.50.670:FF:000002 (FUNFAM); IPR036890 (G3DSA:3.30.565.GENE3D); IPR014721 (G3DSA:3.30.230.GENE3D); IPR006171 (PFAM); IPR002288 (PFAM); IPR005740 (NCBIFAM); IPR003594 (PFAM); IPR013759 (G3DSA:3.40.50.GENE3D); IPR013506 (PFAM); PTHR45866 (PANTHER); IPR005740 (HAMA…	P:GO:0006265; F:GO:0003677; F:GO:0003918; F:GO:0005524; C:GO:0005694	P:DNA topological change; F:DNA binding; F:DNA topoisomerase type II (double strand cut, ATP-hydrolyzing) activity; F:ATP binding; C:chromosome
WP_001548566.1	type I DNA topoisomerase	4.05	1	3	3	10	0.63704	0.354905	0.518237	0.928368	0.743758	0.125898	0.785925	0.740988	0.518237	0.833365	1.19764	1.65613	-0.115383	-0.0577763	0.438454	1.42208	1.60924	1.07968	0.025393	0.0144207	0.664876	5	P:GO:0006265; F:GO:0003677; F:GO:0003917; F:GO:0046872; C:GO:0005694	P:DNA topological change; F:DNA binding; F:DNA topoisomerase type I (single strand cut, ATP-independent) activity; F:metal ion binding; C:chromosome	EC:5.6.2.1	DNA topoisomerase	Coil (COILS); IPR013497 (PRINTS); IPR013498 (PFAM); IPR013826 (G3DSA:1.10.290.GENE3D); IPR013824 (G3DSA:1.10.460.GENE3D); IPR005733 (NCBIFAM); G3DSA:3.30.65.10 (GENE3D); IPR013497 (PFAM); IPR006171 (PFAM); G3DSA:3.40.50.140 (GENE3D); IPR013825 (G3DSA:2.70.20.GENE3D); IPR000380 (PANTHER); IPR028612 (HAMAP); IPR006171 (PROSITE_PROFILES); IPR034149 (CDD); IPR013497 (CDD); IPR023405 (SUPERFAMILY)	P:GO:0006265; F:GO:0003677; F:GO:0003916; F:GO:0003917; C:GO:0005694	P:DNA topological change; F:DNA binding; F:DNA topoisomerase activity; F:DNA topoisomerase type I (single strand cut, ATP-independent) activity; C:chromosome
WP_001548538.1	transcription factor FapR	3.68	1	1	1	3	0.70095	0.466769	0.552842	0.905009	0.816646	0.977851	0.716394	0.657854	0.985445	0.482473	1.12371	0.282079	0.870757	1.06612	0.949557	1.49152	1.73358	1.95123	0.0139226	0.0160497	0.00346062	5	P:GO:0045717; P:GO:0045892; F:GO:0003677; F:GO:0003700; F:GO:0046872	P:negative regulation of fatty acid biosynthetic process; P:negative regulation of DNA-templated transcription; F:DNA binding; F:DNA-binding transcription factor activity; F:metal ion binding			IPR036388 (G3DSA:1.10.10.GENE3D); IPR017275 (PIRSF); G3DSA:3.10.129.10 (GENE3D); IPR006683 (PFAM); IPR017275 (HAMAP); cd03440 (CDD); IPR029069 (SUPERFAMILY)	P:GO:0045717; P:GO:0045892; F:GO:0003700	P:negative regulation of fatty acid biosynthetic process; P:negative regulation of DNA-templated transcription; F:DNA-binding transcription factor activity
WP_001292247.1	N-acetylglucosamine-6-phosphate deacetylase	8.14	1	3	3	8	1.40128	0.702022	1.16849	0.661455	0.597103	0.895738	0.692624	0.30654	1.03485	0.644392	0.60984	1.40838	0.164473	0.715506	-0.00613125	2.17197	1.63395	1.25286	0.0337454	0.084281	0.312828	5	P:GO:0006046; F:GO:0005506; F:GO:0008448; F:GO:0042803; F:GO:0047419	P:N-acetylglucosamine catabolic process; F:iron ion binding; F:N-acetylglucosamine-6-phosphate deacetylase activity; F:protein homodimerization activity; F:N-acetylgalactosamine-6-phosphate deacetylase activity	EC:3.5.1.25	N-acetylglucosamine-6-phosphate deacetylase	Coil (COILS); G3DSA:3.20.20.140:FF:000004 (FUNFAM); IPR011059 (G3DSA:2.30.40.GENE3D); G3DSA:3.20.20.140 (GENE3D); IPR006680 (PFAM); IPR003764 (NCBIFAM); IPR003764 (PIRSF); PIRSR001238-3 (PIRSR); PIRSR038994-3 (PIRSR); PIRSR038994-2 (PIRSR); PIRSR039004-1 (PIRSR); PIRSR038994-1 (PIRSR); PTHR11113 (PANTHER); IPR003764 (CDD); IPR032466 (SUPERFAMILY); IPR011059 (SUPERFAMILY)	P:GO:0006044; P:GO:0006046; F:GO:0008448; F:GO:0016787; F:GO:0016810	P:N-acetylglucosamine metabolic process; P:N-acetylglucosamine catabolic process; F:N-acetylglucosamine-6-phosphate deacetylase activity; F:hydrolase activity; F:hydrolase activity, acting on carbon-nitrogen (but not peptide) bonds
WP_001292149.1	mannitol-specific phosphotransferase enzyme IIA component	31.25	1	5	5	18	0.691305	0.900366	1.0604	0.133072	0.100139	0.105657	0.131288	0.212466	0.0672186	1.19114	0.741762	0.638661	0.652286	0.44564	0.354657	1.8556	1.10054	1.40409	0.0142994	0.0826184	0.0315168	5	P:GO:0009401; F:GO:0016301; F:GO:0090563; C:GO:0005737; C:GO:0005886	P:phosphoenolpyruvate-dependent sugar phosphotransferase system; F:kinase activity; F:protein-phosphocysteine-sugar phosphotransferase activity; C:cytoplasm; C:plasma membrane	EC:2.7.1	Transferring phosphorus-containing groups	IPR016152 (G3DSA:3.40.930.GENE3D); IPR002178 (PFAM); IPR050893 (PANTHER); IPR002178 (PROSITE_PROFILES); IPR002178 (CDD); IPR016152 (SUPERFAMILY)	P:GO:0009401; F:GO:0090563; C:GO:0005886	P:phosphoenolpyruvate-dependent sugar phosphotransferase system; F:protein-phosphocysteine-sugar phosphotransferase activity; C:plasma membrane
WP_001290433.1	chromosomal replication initiator protein DnaA	30.02	1	14	14	49	0.581657	0.975361	0.984428	1.04774	0.965511	0.934544	0.999753	0.884754	0.910702	0.946457	0.843218	0.635942	1.02698	1.09844	1.13526	1.81374	1.90869	2.12519	0.0236941	0.00139395	0.000854143	9	P:GO:0006270; P:GO:0006275; P:GO:0009059; F:GO:0003688; F:GO:0005524; F:GO:0016887; F:GO:0042802; C:GO:0005737; C:GO:0005886	P:DNA replication initiation; P:regulation of DNA replication; P:macromolecule biosynthetic process; F:DNA replication origin binding; F:ATP binding; F:ATP hydrolysis activity; F:identical protein binding; C:cytoplasm; C:plasma membrane	EC:3.6.1.15	nucleoside-triphosphate phosphatase	IPR020591 (PRINTS); G3DSA:1.10.1750.10:FF:000003 (FUNFAM); G3DSA:3.40.50.300:FF:000150 (FUNFAM); G3DSA:1.10.8.60:FF:000003 (FUNFAM); IPR010921 (G3DSA:1.10.1750.GENE3D); IPR013159 (PFAM); IPR027417 (G3DSA:3.40.50.GENE3D); IPR038454 (G3DSA:3.30.300.GENE3D); G3DSA:1.10.8.60 (GENE3D); IPR013317 (PFAM); IPR024633 (PFAM); IPR001957 (NCBIFAM); PTHR30050 (PANTHER); IPR001957 (HAMAP); IPR013159 (CDD); cd0…	P:GO:0006260; P:GO:0006270; P:GO:0006275; F:GO:0003677; F:GO:0003688; F:GO:0005524; F:GO:0043565; C:GO:0005886	P:DNA replication; P:DNA replication initiation; P:regulation of DNA replication; F:DNA binding; F:DNA replication origin binding; F:ATP binding; F:sequence-specific DNA binding; C:plasma membrane
WP_001289711.1	hypothetical protein	18.49	1	3	3	11	1.04778	0.799103	0.81224	0.695873	0.642747	0.436824	0.996029	1.1081	0.615615	1.43556	1.17981	1.44156	1.69087	1.24516	1.16131	1.85443	1.89411	2.61186	0.00820582	0.0259771	0.0141713	1	F:GO:0016747	F:acyltransferase activity, transferring groups other than amino-acyl groups	EC:2.3.1	Acyltransferases	IPR017274 (PIRSF); G3DSA:3.40.630.30 (GENE3D); IPR017274 (HAMAP); IPR000182 (PROSITE_PROFILES); cd04301 (CDD); IPR016181 (SUPERFAMILY)	F:GO:0016747	F:acyltransferase activity, transferring groups other than amino-acyl groups
WP_001288302.1	transcription termination/antitermination protein NusG	45.6	1	7	7	28	1.08711	0.824994	0.623882	-0.00989266	-0.1781	0.0640243	-0.0688827	0.117518	-0.0240422	0.603691	0.571239	0.737315	0.378748	0.837689	0.373277	1.81234	1.00724	1.4609	0.0242569	0.897351	0.0749855	4	P:GO:0031564; P:GO:0032784; P:GO:0140673; C:GO:0005829	P:transcription antitermination; P:regulation of DNA-templated transcription elongation; P:transcription elongation-coupled chromatin remodeling; C:cytosol			IPR001062 (PRINTS); G3DSA:2.30.30.30:FF:000002 (FUNFAM); G3DSA:3.30.70.940:FF:000002 (FUNFAM); IPR001062 (NCBIFAM); IPR006645 (PFAM); IPR036735 (G3DSA:3.30.70.GENE3D); IPR014722 (G3DSA:2.30.30.GENE3D); IPR005824 (PFAM); IPR043425 (PANTHER); IPR001062 (HAMAP); cd06091 (CDD); IPR047050 (CDD); IPR008991 (SUPERFAMILY); IPR036735 (SUPERFAMILY)	P:GO:0006354; P:GO:0032784; P:GO:0140673; C:GO:0005829	P:DNA-templated transcription elongation; P:regulation of DNA-templated transcription elongation; P:transcription elongation-coupled chromatin remodeling; C:cytosol
WP_001288202.1	lysine--tRNA ligase	27.07	1	12	12	47	0.709765	0.765996	0.996091	0.569964	0.85562	0.680781	0.349909	0.565799	0.539381	0.803719	0.0228755	1.00576	0.324329	0.247316	0.0496172	1.77689	1.40268	1.15802	0.0111121	0.0190883	0.127015	11	P:GO:0006430; P:GO:0015966; P:GO:0043032; F:GO:0000049; F:GO:0000287; F:GO:0003877; F:GO:0004824; F:GO:0005524; C:GO:0005615; C:GO:0005829; C:GO:0017101	P:lysyl-tRNA aminoacylation; P:diadenosine tetraphosphate biosynthetic process; P:positive regulation of macrophage activation; F:tRNA binding; F:magnesium ion binding; F:ATP:ADP adenylyltransferase activity; F:lysine-tRNA ligase activity; F:ATP binding; C:extracellular space; C:cytosol; C:aminoacyl-tRNA synthetase multienzyme complex	EC:2.7.7.53; EC:6.1.1.6	ATP adenylyltransferase; lysine--tRNA ligase	IPR018149 (PRINTS); G3DSA:3.30.930.10:FF:000001 (FUNFAM); G3DSA:2.40.50.140:FF:000024 (FUNFAM); IPR004365 (PFAM); IPR004364 (PFAM); IPR045864 (G3DSA:3.30.930.GENE3D); IPR002313 (NCBIFAM); IPR034762 (PIRSF); IPR012340 (G3DSA:2.40.50.GENE3D); PTHR42918 (PANTHER); IPR006195 (PROSITE_PROFILES); IPR002313 (HAMAP); IPR018149 (CDD); IPR044136 (CDD); IPR012340 (SUPERFAMILY); IPR045864 (SUPERFAMILY)	P:GO:0006418; P:GO:0006430; F:GO:0000049; F:GO:0000166; F:GO:0003676; F:GO:0004812; F:GO:0004824; F:GO:0005524; C:GO:0005737; C:GO:0005829	P:tRNA aminoacylation for protein translation; P:lysyl-tRNA aminoacylation; F:tRNA binding; F:nucleotide binding; F:nucleic acid binding; F:aminoacyl-tRNA ligase activity; F:lysine-tRNA ligase activity; F:ATP binding; C:cytoplasm; C:cytosol
WP_001286320.1	cell division regulator GpsB	27.19	1	3	3	8	2.00539	1.12815	1.44913	0.638354	1.09663	0.954434	0.593361	0.479628	0.810021	1.15549	0.574965	0.405021	1.1664	-0.656247	0.298852	2.97706	1.55213	1.36973	0.0270067	0.0230168	0.65939	3	P:GO:0008360; P:GO:0051301; C:GO:0005737	P:regulation of cell shape; P:cell division; C:cytoplasm			Coil (COILS); G3DSA:6.10.250.660 (GENE3D); IPR011229 (PIRSF); IPR007793 (PFAM); IPR019933 (NCBIFAM); IPR007793 (PANTHER); IPR011229 (HAMAP)	no GO terms	no GO terms
WP_001283793.1	glutamate--tRNA ligase	6.61	1	3	3	11	0.699528	0.711128	0.781376	0.116834	-0.0645104	0.27014	-0.0672673	0.361202	0.344796	-0.0672673	0.293513	1.13591	-0.409274	0.780916	0.0785514	1.65994	1.16964	1.17573	0.00122234	0.268109	0.706358	9	P:GO:0006424; F:GO:0000049; F:GO:0004818; F:GO:0004822; F:GO:0005524; F:GO:0008270; F:GO:2001065; C:GO:0005829; C:GO:0009986	P:glutamyl-tRNA aminoacylation; F:tRNA binding; F:glutamate-tRNA ligase activity; F:isoleucine-tRNA ligase activity; F:ATP binding; F:zinc ion binding; F:mannan binding; C:cytosol; C:cell surface	EC:6.1.1.5; EC:6.1.1.17	isoleucine--tRNA ligase; glutamate--tRNA ligase	IPR000924 (PRINTS); G3DSA:1.10.10.350:FF:000002 (FUNFAM); G3DSA:3.40.50.620:FF:000007 (FUNFAM); IPR004527 (NCBIFAM); IPR014729 (G3DSA:3.40.50.GENE3D); IPR045462 (PFAM); IPR020058 (PFAM); IPR020751 (G3DSA:1.10.10.GENE3D); IPR049940 (PANTHER); IPR004527 (HAMAP); IPR033910 (CDD); SSF52374 (SUPERFAMILY); IPR008925 (SUPERFAMILY)	P:GO:0006424; P:GO:0043039; F:GO:0000049; F:GO:0000166; F:GO:0004812; F:GO:0004818; F:GO:0005524; F:GO:0008270; C:GO:0005829	P:glutamyl-tRNA aminoacylation; P:tRNA aminoacylation; F:tRNA binding; F:nucleotide binding; F:aminoacyl-tRNA ligase activity; F:glutamate-tRNA ligase activity; F:ATP binding; F:zinc ion binding; C:cytosol
WP_001283665.1	nitric oxide reductase activation protein NorD	10.51	1	5	5	9	0.665664	1.28137	0.672727	0.65406	0.327291	0.751327	0.701365	0.576931	0.902699	0.577973	0.910464	0.30103	0.405088	0.453486	1.1764	1.87036	1.66243	1.65121	0.0505084	0.0166198	0.112793						IPR036465 (G3DSA:3.40.50.GENE3D); IPR051928 (PANTHER); IPR002035 (PROSITE_PROFILES); cd01454 (CDD); IPR036465 (SUPERFAMILY)	no GO terms	no GO terms
WP_001283612.1	transcriptional regulator	30.81	1	6	6	17	0.354897	0.892205	0.712826	0.721904	0.612495	0.714106	0.906383	0.67315	0.678762	0.429384	0.780062	1.1311	0.682992	1.08836	0.722801	1.59131	1.68989	1.79406	0.0537718	0.010256	0.0232401	5	P:GO:0045892; P:GO:0051775; F:GO:0003677; F:GO:0003700; C:GO:0005737	P:negative regulation of DNA-templated transcription; P:response to redox state; F:DNA binding; F:DNA-binding transcription factor activity; C:cytoplasm			G3DSA:3.40.50.720 (GENE3D); IPR009718 (PFAM); IPR036388 (G3DSA:1.10.10.GENE3D); IPR003781 (PFAM); IPR022876 (PANTHER); IPR022876 (HAMAP); IPR036291 (SUPERFAMILY); IPR036390 (SUPERFAMILY)	P:GO:0045892; P:GO:0051775	P:negative regulation of DNA-templated transcription; P:response to redox state
WP_001283444.1	MarR family transcriptional regulator	45.58	1	8	8	28	1.07134	0.807117	0.991331	1.05911	1.21314	1.22112	1.31696	0.993843	1.23087	0.706623	0.89001	0.973858	1.03407	0.815036	0.971816	1.94637	2.27665	1.92281	0.00662095	0.00662996	0.00476801	5	P:GO:0006355; P:GO:0006950; F:GO:0003677; F:GO:0003700; C:GO:0005737	P:regulation of DNA-templated transcription; P:response to stress; F:DNA binding; F:DNA-binding transcription factor activity; C:cytoplasm			G3DSA:1.10.10.10:FF:000163 (FUNFAM); PF22381 (PFAM); IPR036388 (G3DSA:1.10.10.GENE3D); IPR039422 (PANTHER); IPR000835 (PROSITE_PROFILES); IPR036390 (SUPERFAMILY)	P:GO:0006355; P:GO:0006950; F:GO:0003700	P:regulation of DNA-templated transcription; P:response to stress; F:DNA-binding transcription factor activity
WP_001283055.1	RNA polymerase sigma factor SigA	32.34	1	14	14	51	0.81281	1.0107	0.953452	0.647499	0.627365	0.574967	0.578076	0.3551	0.535647	0.795306	0.573729	0.495474	0.880446	0.706043	0.651315	1.90267	1.40717	1.68096	0.00400993	0.0189422	0.00846908	4	P:GO:2000142; F:GO:0003677; F:GO:0016987; C:GO:0005737	P:regulation of DNA-templated transcription initiation; F:DNA binding; F:sigma factor activity; C:cytoplasm			Coil (COILS); IPR000943 (PRINTS); G3DSA:1.10.10.10:FF:000002 (FUNFAM); G3DSA:1.10.10.10:FF:000004 (FUNFAM); G3DSA:1.10.601.10:FF:000001 (FUNFAM); IPR007624 (PFAM); IPR007630 (PFAM); IPR042189 (G3DSA:1.10.220.GENE3D); IPR014284 (NCBIFAM); G3DSA:1.10.601.10 (GENE3D); IPR036388 (G3DSA:1.10.10.GENE3D); IPR012760 (NCBIFAM); IPR009042 (PFAM); IPR036388 (G3DSA:1.10.10.GENE3D); IPR007127 (PFAM); IPR00762…	P:GO:0006352; P:GO:0006355; F:GO:0003677; F:GO:0003700; F:GO:0016987	P:DNA-templated transcription initiation; P:regulation of DNA-templated transcription; F:DNA binding; F:DNA-binding transcription factor activity; F:sigma factor activity
WP_001280141.1	ribosome biogenesis GTPase YqeH	16.39	1	5	5	14	0.322847	0.519399	0.558916	0.70592	0.683286	0.526115	0.660953	0.530545	0.454481	1.05598	0.86151	1.04264	0.533107	1.00791	0.695478	1.38577	1.4653	1.69249	0.0235692	0.0118596	0.0331991	3	P:GO:0010558; P:GO:0032297; F:GO:0005525	P:negative regulation of macromolecule biosynthetic process; P:negative regulation of DNA-templated DNA replication initiation; F:GTP binding			IPR006073 (PFAM); IPR027417 (G3DSA:3.40.50.GENE3D); IPR019988 (NCBIFAM); IPR048422 (PFAM); PIRSR006809-1 (PIRSR); PIRSR603373-2 (PIRSR); PIRSR603373-1 (PIRSR); PIRSR006809-2 (PIRSR); PIRSR006230-1 (PIRSR); IPR050896 (PANTHER); IPR030378 (PROSITE_PROFILES); cd01855 (CDD); IPR027417 (SUPERFAMILY)	F:GO:0005525; C:GO:0005739	F:GTP binding; C:mitochondrion
WP_001280006.1	ribosome-recycling factor	72.83	1	14	14	81	1.33838	1.34587	1.49605	0.582267	0.568401	0.652592	0.421426	0.127949	0.389821	0.845744	0.146749	0.759776	0.2064	0.621811	0.0819259	2.6304	1.24741	1.25035	0.00135549	0.0780637	0.204167	11	P:GO:0002184; P:GO:0040007; P:GO:0043043; P:GO:0043604; F:GO:0003723; F:GO:0008079; F:GO:0043023; F:GO:1901363; C:GO:0005618; C:GO:0005829; C:GO:0005886	P:cytoplasmic translational termination; P:growth; P:peptide biosynthetic process; P:amide biosynthetic process; F:RNA binding; F:translation termination factor activity; F:ribosomal large subunit binding; F:heterocyclic compound binding; C:cell wall; C:cytosol; C:plasma membrane			G3DSA:3.30.1360.40:FF:000001 (FUNFAM); G3DSA:1.10.132.20:FF:000001 (FUNFAM); IPR023584 (PFAM); G3DSA:3.30.1360.40 (GENE3D); IPR036191 (G3DSA:1.10.132.GENE3D); IPR002661 (NCBIFAM); IPR002661 (PANTHER); IPR002661 (HAMAP); IPR002661 (CDD); IPR036191 (SUPERFAMILY)	P:GO:0006412; F:GO:0043023	P:translation; F:ribosomal large subunit binding
WP_001279381.1	type 2 isopentenyl-diphosphate Delta-isomerase	9.46	1	4	4	7	0.870215	1.16173	1.22249	0.4564	0.722461	0.668904	0.286579	0.390672	0.549701	0.82358	0.20859	0.805707	0.17409	0.779989	0.459364	2.1329	1.33151	1.40677	0.00989589	0.0332575	0.114714	7	P:GO:0008299; F:GO:0000287; F:GO:0004452; F:GO:0010181; F:GO:0016491; F:GO:0070402; C:GO:0005737	P:isoprenoid biosynthetic process; F:magnesium ion binding; F:isopentenyl-diphosphate delta-isomerase activity; F:FMN binding; F:oxidoreductase activity; F:NADPH binding; C:cytoplasm	EC:5.3.3.2; EC:1	isopentenyl-diphosphate Delta-isomerase; Oxidoreductases	IPR013785 (G3DSA:3.20.20.GENE3D); IPR000262 (PFAM); IPR011179 (NCBIFAM); IPR011179 (PIRSF); PIRSR000138-2 (PIRSR); IPR011179 (PANTHER); IPR011179 (HAMAP); IPR011179 (CDD); SSF51395 (SUPERFAMILY)	P:GO:0008299; F:GO:0004452; F:GO:0010181; F:GO:0016491	P:isoprenoid biosynthetic process; F:isopentenyl-diphosphate delta-isomerase activity; F:FMN binding; F:oxidoreductase activity
WP_001279338.1	serine protease	46.23	1	21	21	87	0.737414	0.734685	0.842229	1.70897	1.39568	1.48624	1.44117	0.998897	1.27633	1.09626	1.32886	1.15593	0.88386	1.12934	0.984492	1.70801	2.3787	2.00384	0.00209934	0.0106776	0.00504528	5	P:GO:0006508; P:GO:0009266; F:GO:0004252; F:GO:0005515; C:GO:0005886	P:proteolysis; P:response to temperature stimulus; F:serine-type endopeptidase activity; F:protein binding; C:plasma membrane	EC:3.4.21	Acting on peptide bonds (peptidases)	IPR001940 (PRINTS); IPR043504 (G3DSA:2.40.10.GENE3D); IPR001478 (PFAM); IPR043504 (G3DSA:2.40.10.GENE3D); IPR036034 (G3DSA:2.30.42.GENE3D); PF13365 (PFAM); PIRSR611782-1 (PIRSR); PIRSR611783-1 (PIRSR); IPR051201 (PANTHER); cd00987 (CDD); IPR009003 (SUPERFAMILY); IPR036034 (SUPERFAMILY)	P:GO:0006508; F:GO:0004252; F:GO:0005515	P:proteolysis; F:serine-type endopeptidase activity; F:protein binding
WP_001276571.1	rhodanese-like domain-containing protein	14.84	1	2	2	7	-0.346144	0.15474	0.090589	0.95778	0.681069	0.721679	1.0263	1.17039	0.933057	0.61651	1.46207	1.0319	1.50743	0.785378	1.22878	-1.0119	2.06561	2.30343	0.850689	0.00435017	0.0306119	2	F:GO:0016740; C:GO:0016020	F:transferase activity; C:membrane	EC:2	Transferases	IPR036873 (G3DSA:3.40.250.GENE3D); IPR001763 (PFAM); PIRSR614323-2 (PIRSR); PIRSR642457-1 (PIRSR); IPR050229 (PANTHER); IPR001763 (PROSITE_PROFILES); cd00158 (CDD); IPR036873 (SUPERFAMILY)	no GO terms	no GO terms
WP_001274017.1	30S ribosomal protein S20	59.04	1	7	7	34	0.537727	-0.186295	2.31978	1.19197	1.48617	1.12864	1.8855	1.34447	0.981885	3.09797	2.73248	3.53948	3.09797	3.61251	2.00594	2.44103	2.73641	8.26998	0.354329	0.033236	0.0255617	9	P:GO:0000028; P:GO:0006412; P:GO:0040007; P:GO:0043086; F:GO:0003735; F:GO:0008073; F:GO:0070181; F:GO:1901363; C:GO:0022627	P:ribosomal small subunit assembly; P:translation; P:growth; P:negative regulation of catalytic activity; F:structural constituent of ribosome; F:ornithine decarboxylase inhibitor activity; F:small ribosomal subunit rRNA binding; F:heterocyclic compound binding; C:cytosolic small ribosomal subunit			IPR002583 (PFAM); IPR036510 (G3DSA:1.20.58.GENE3D); IPR002583 (NCBIFAM); IPR002583 (PANTHER); IPR002583 (HAMAP); IPR036510 (SUPERFAMILY)	P:GO:0006412; F:GO:0003723; F:GO:0003735; F:GO:0070181; C:GO:0005829; C:GO:0005840; C:GO:0015935	P:translation; F:RNA binding; F:structural constituent of ribosome; F:small ribosomal subunit rRNA binding; C:cytosol; C:ribosome; C:small ribosomal subunit
WP_001273585.1	50S ribosomal protein L7/L12	83.61	1	11	11	110	1.11492	1.1961	1.27788	0.643612	0.477622	0.501707	0.264277	0.0165428	0.217062	0.961234	0.298312	0.937494	0.397967	0.633842	0.323593	2.29395	1.12498	1.37359	0.0015427	0.160457	0.0402748	4	P:GO:0006412; F:GO:0003729; F:GO:0003735; C:GO:0022625	P:translation; F:mRNA binding; F:structural constituent of ribosome; C:cytosolic large ribosomal subunit			Coil (COILS); G3DSA:1.20.5.710:FF:000002 (FUNFAM); G3DSA:3.30.1390.10:FF:000001 (FUNFAM); IPR013823 (PFAM); IPR014719 (G3DSA:3.30.1390.GENE3D); IPR008932 (PFAM); IPR000206 (NCBIFAM); IPR036235 (G3DSA:1.20.5.GENE3D); IPR000206 (PANTHER); IPR000206 (HAMAP); IPR000206 (CDD); IPR014719 (SUPERFAMILY); IPR036235 (SUPERFAMILY)	P:GO:0006412; F:GO:0003729; F:GO:0003735; C:GO:0005840; C:GO:0022625	P:translation; F:mRNA binding; F:structural constituent of ribosome; C:ribosome; C:cytosolic large ribosomal subunit
WP_001273085.1	50S ribosomal protein L10	61.45	1	10	10	81	0.85868	0.753242	0.767431	0.782226	0.793682	0.723198	0.740936	0.633352	0.700317	0.730302	0.537691	0.551962	0.702998	0.514104	0.627245	1.73373	1.61576	1.53353	0.00173049	0.00205091	0.00787581	11	P:GO:0017148; P:GO:0034249; P:GO:0040007; P:GO:0043043; P:GO:0043604; F:GO:0003735; F:GO:0043022; F:GO:0070180; C:GO:0005618; C:GO:0005886; C:GO:0022625	P:negative regulation of translation; P:negative regulation of amide metabolic process; P:growth; P:peptide biosynthetic process; P:amide biosynthetic process; F:structural constituent of ribosome; F:ribosome binding; F:large ribosomal subunit rRNA binding; C:cell wall; C:plasma membrane; C:cytosolic large ribosomal subunit			G3DSA:3.30.70.1730:FF:000001 (FUNFAM); G3DSA:6.10.250.290 (GENE3D); IPR043141 (G3DSA:3.30.70.GENE3D); IPR001790 (PFAM); IPR047865 (PANTHER); IPR022973 (HAMAP); IPR047865 (CDD); IPR043141 (SUPERFAMILY)	P:GO:0006412; F:GO:0003735; C:GO:0015934; C:GO:0022625	P:translation; F:structural constituent of ribosome; C:large ribosomal subunit; C:cytosolic large ribosomal subunit
WP_001272126.1	thymidylate kinase	17.07	1	4	4	10	1.16369	1.15233	1.02891	0.564558	0.702235	0.627334	0.484224	0.586168	0.734929	0.810591	0.618908	0.343121	1.0954	0.981293	0.963433	2.16784	1.52147	2.0203	0.00149498	0.0143183	0.00165952	7	P:GO:0006227; P:GO:0006233; P:GO:0006235; P:GO:0046940; F:GO:0004798; F:GO:0005524; C:GO:0005829	P:dUDP biosynthetic process; P:dTDP biosynthetic process; P:dTTP biosynthetic process; P:nucleoside monophosphate phosphorylation; F:thymidylate kinase activity; F:ATP binding; C:cytosol	EC:2.7.4.4; EC:2.7.4.9	nucleoside-phosphate kinase; dTMP kinase	G3DSA:3.40.50.300:FF:000225 (FUNFAM); IPR027417 (G3DSA:3.40.50.GENE3D); IPR039430 (PFAM); IPR018094 (NCBIFAM); PIRSR000705-3 (PIRSR); PTHR10344 (PANTHER); IPR018094 (HAMAP); cd01672 (CDD); IPR027417 (SUPERFAMILY)	P:GO:0006227; P:GO:0006233; P:GO:0006235; F:GO:0004798; F:GO:0005524; C:GO:0005737; C:GO:0005829	P:dUDP biosynthetic process; P:dTDP biosynthetic process; P:dTTP biosynthetic process; F:thymidylate kinase activity; F:ATP binding; C:cytoplasm; C:cytosol
WP_001270868.1	glutamate-1-semialdehyde 2,1-aminomutase	23.6	1	7	8	24	0.933528	0.339126	0.824997	1.35563	1.92536	1.86568	1.50945	1.5188	1.88841	0.618931	1.725	0.761518	0.561574	1.18138	2.11388	1.64882	3.13827	2.69078	0.0620243	0.00574772	0.104237	9	P:GO:0006782; P:GO:0040007; P:GO:0044249; F:GO:0008483; F:GO:0030170; F:GO:0042286; F:GO:0042802; C:GO:0005737; C:GO:0005886	P:protoporphyrinogen IX biosynthetic process; P:growth; P:cellular biosynthetic process; F:transaminase activity; F:pyridoxal phosphate binding; F:glutamate-1-semialdehyde 2,1-aminomutase activity; F:identical protein binding; C:cytoplasm; C:plasma membrane	EC:2.6.1; EC:5.4.3.8	Transferring nitrogenous groups; glutamate-1-semialdehyde 2,1-aminomutase	G3DSA:3.40.640.10:FF:000021 (FUNFAM); IPR015421 (G3DSA:3.40.640.GENE3D); IPR004639 (NCBIFAM); IPR015422 (G3DSA:3.90.1150.GENE3D); IPR005814 (PFAM); PTHR43713 (PANTHER); IPR004639 (HAMAP); IPR005814 (CDD); IPR015424 (SUPERFAMILY)	P:GO:0033014; F:GO:0008483; F:GO:0030170; F:GO:0042286	P:tetrapyrrole biosynthetic process; F:transaminase activity; F:pyridoxal phosphate binding; F:glutamate-1-semialdehyde 2,1-aminomutase activity
WP_001269929.1	chorismate synthase	9.79	1	4	4	10	0.342799	0.106754	0.269948	1.39515	1.45969	1.5713	1.41048	1.31844	1.44115	0.461984	0.921121	1.17047	0.618085	0.571589	0.833722	1.18359	2.62253	1.60109	0.0752332	0.000702811	0.0140335	9	P:GO:0008652; P:GO:0009073; P:GO:0009423; P:GO:0040007; F:GO:0004107; F:GO:0010181; F:GO:0016651; F:GO:0051287; C:GO:0005829	P:amino acid biosynthetic process; P:aromatic amino acid family biosynthetic process; P:chorismate biosynthetic process; P:growth; F:chorismate synthase activity; F:FMN binding; F:oxidoreductase activity, acting on NAD(P)H; F:NAD binding; C:cytosol	EC:1.6; EC:4.2.3.5	Acting on NADH or NADPH; chorismate synthase	G3DSA:3.60.150.10:FF:000002 (FUNFAM); IPR000453 (PFAM); IPR000453 (PIRSF); IPR035904 (G3DSA:3.60.150.GENE3D); IPR000453 (NCBIFAM); IPR000453 (PANTHER); IPR000453 (HAMAP); IPR000453 (CDD); IPR035904 (SUPERFAMILY)	P:GO:0009073; P:GO:0009423; F:GO:0004107; F:GO:0010181; C:GO:0005829	P:aromatic amino acid family biosynthetic process; P:chorismate biosynthetic process; F:chorismate synthase activity; F:FMN binding; C:cytosol
WP_001269643.1	pur operon repressor	31.75	1	7	7	31	1.01331	1.02158	1.25046	1.72575	1.5065	1.33265	1.74096	1.32947	1.48569	0.671909	1.24727	0.683084	1.30214	1.31948	1.5782	2.14262	2.8854	2.64922	0.0049975	0.0061782	0.00404171	5	P:GO:0045892; P:GO:0045982; F:GO:0003677; F:GO:0004422; F:GO:0052657	P:negative regulation of DNA-templated transcription; P:negative regulation of purine nucleobase metabolic process; F:DNA binding; F:hypoxanthine phosphoribosyltransferase activity; F:guanine phosphoribosyltransferase activity	EC:2.4.2.8	hypoxanthine phosphoribosyltransferase	IPR029057 (G3DSA:3.40.50.GENE3D); IPR010078 (NCBIFAM); IPR015265 (PFAM); IPR036388 (G3DSA:1.10.10.GENE3D); IPR000836 (PFAM); IPR050118 (PANTHER); IPR000836 (CDD); IPR029057 (SUPERFAMILY); IPR036390 (SUPERFAMILY)	P:GO:0006355; P:GO:0045892; P:GO:0045982; F:GO:0003677	P:regulation of DNA-templated transcription; P:negative regulation of DNA-templated transcription; P:negative regulation of purine nucleobase metabolic process; F:DNA binding
WP_001266541.1	PTS fructose transporter subunit IIC	13.19	1	9	9	27	0.841535	0.529747	0.736705	1.38241	1.20098	1.20732	1.36806	1.32481	1.21937	0.889734	1.09373	1.15857	1.24144	0.685189	1.23388	1.634	2.47157	2.10808	0.0165731	0.00114454	0.0292277	7	P:GO:0009401; P:GO:0015755; P:GO:1902600; F:GO:0005351; F:GO:0022877; F:GO:0090563; C:GO:0005886	P:phosphoenolpyruvate-dependent sugar phosphotransferase system; P:fructose transmembrane transport; P:proton transmembrane transport; F:carbohydrate:proton symporter activity; F:protein-N(PI)-phosphohistidine-fructose phosphotransferase system transporter activity; F:protein-phosphocysteine-sugar phosphotransferase activity; C:plasma membrane	EC:2.7.1	Transferring phosphorus-containing groups	Coil (COILS); G3DSA:3.40.930.10:FF:000009 (FUNFAM); G3DSA:3.40.50.2300:FF:000014 (FUNFAM); IPR003353 (NCBIFAM); IPR016152 (G3DSA:3.40.930.GENE3D); IPR002178 (PFAM); IPR006327 (NCBIFAM); IPR003501 (PFAM); IPR003352 (PFAM); IPR004715 (NCBIFAM); G3DSA:3.40.50.2300 (GENE3D); IPR050864 (PANTHER); IPR013011 (PROSITE_PROFILES); IPR013014 (PROSITE_PROFILES); IPR002178 (PROSITE_PROFILES); IPR003353 (CDD);…	P:GO:0009401; F:GO:0005351; F:GO:0008982; F:GO:0022877; F:GO:0090563; C:GO:0005886; C:GO:0016020	P:phosphoenolpyruvate-dependent sugar phosphotransferase system; F:carbohydrate:proton symporter activity; F:protein-N(PI)-phosphohistidine-sugar phosphotransferase activity; F:protein-N(PI)-phosphohistidine-fructose phosphotransferase system transporter activity; F:protein-phosphocysteine-sugar phosphotransferase activity; C:plasma membrane; C:membrane
WP_001261460.1	30S ribosomal protein S6	65.31	1	8	8	41	1.70577	1.46946	1.53279	0.421107	0.471275	0.65277	0.226964	-0.000690898	0.320376	0.687605	0.0739529	0.670274	0.27343	0.796142	0.201011	2.97489	1.13952	1.36488	0.00201901	0.196158	0.152386	4	P:GO:0006412; F:GO:0003735; F:GO:0070181; C:GO:0022627	P:translation; F:structural constituent of ribosome; F:small ribosomal subunit rRNA binding; C:cytosolic small ribosomal subunit			G3DSA:3.30.70.60:FF:000002 (FUNFAM); IPR000529 (PFAM); IPR000529 (NCBIFAM); IPR014717 (G3DSA:3.30.70.GENE3D); IPR000529 (PANTHER); IPR020814 (HAMAP); IPR020814 (CDD); IPR035980 (SUPERFAMILY)	P:GO:0006412; F:GO:0003735; F:GO:0019843; F:GO:0070181; C:GO:0005840	P:translation; F:structural constituent of ribosome; F:rRNA binding; F:small ribosomal subunit rRNA binding; C:ribosome
WP_001260089.1	triose-phosphate isomerase	20.16	1	6	6	26	1.40455	1.37848	1.59669	0.924916	1.03066	0.942694	0.850381	0.797128	0.820101	1.44376	0.604267	1.0332	1.02439	1.19266	0.757163	2.75726	1.76872	2.00334	0.00221376	0.000351305	0.0159664	6	P:GO:0006094; P:GO:0006096; P:GO:0019563; P:GO:0046166; F:GO:0004807; C:GO:0005829	P:gluconeogenesis; P:glycolytic process; P:glycerol catabolic process; P:glyceraldehyde-3-phosphate biosynthetic process; F:triose-phosphate isomerase activity; C:cytosol	EC:5.3.1.1	triose-phosphate isomerase	G3DSA:3.20.20.70:FF:000016 (FUNFAM); IPR013785 (G3DSA:3.20.20.GENE3D); IPR000652 (PFAM); IPR000652 (NCBIFAM); IPR000652 (PANTHER); IPR000652 (PROSITE_PROFILES); IPR022896 (HAMAP); IPR000652 (CDD); IPR035990 (SUPERFAMILY)	P:GO:0006094; P:GO:0006096; P:GO:0019563; P:GO:0046166; F:GO:0004807; C:GO:0005829	P:gluconeogenesis; P:glycolytic process; P:glycerol catabolic process; P:glyceraldehyde-3-phosphate biosynthetic process; F:triose-phosphate isomerase activity; C:cytosol
WP_001255460.1	threonine synthase	14.16	1	4	4	6	0.642075	1.19976	0.884336	1.11053	1.22994	0.985306	1.1514	1.29534	1.12195	1.49233	0.546556	1.34275	0.523196	0.973536	0.563262	1.90117	2.28402	1.62613	0.0301455	0.00202155	0.0412213	12	P:GO:0006565; P:GO:0006567; P:GO:0009088; P:GO:0009097; P:GO:0019344; P:GO:0040007; F:GO:0003941; F:GO:0004794; F:GO:0004795; F:GO:0030170; C:GO:0005829; C:GO:0005886	P:L-serine catabolic process; P:threonine catabolic process; P:threonine biosynthetic process; P:isoleucine biosynthetic process; P:cysteine biosynthetic process; P:growth; F:L-serine ammonia-lyase activity; F:threonine deaminase activity; F:threonine synthase activity; F:pyridoxal phosphate binding; C:cytosol; C:plasma membrane	EC:4.3.1.17; EC:4.2.3.1; EC:4.3.1.19	L-serine ammonia-lyase; threonine synthase; threonine ammonia-lyase	G3DSA:3.40.50.1100:FF:000014 (FUNFAM); IPR026260 (PIRSF); IPR036052 (G3DSA:3.40.50.GENE3D); IPR036052 (G3DSA:3.40.50.GENE3D); IPR001926 (PFAM); IPR004450 (NCBIFAM); PIRSR038945-2 (PIRSR); PIRSR038945-1 (PIRSR); PIRSR605856-51 (PIRSR); IPR050147 (PANTHER); IPR001763 (PROSITE_PROFILES); cd01563 (CDD); IPR036052 (SUPERFAMILY)	P:GO:0006565; P:GO:0006567; P:GO:0009088; P:GO:0009097; F:GO:0003941; F:GO:0004794; F:GO:0004795	P:L-serine catabolic process; P:threonine catabolic process; P:threonine biosynthetic process; P:isoleucine biosynthetic process; F:L-serine ammonia-lyase activity; F:threonine deaminase activity; F:threonine synthase activity
WP_001253312.1	carbohydrate kinase	7.84	1	3	3	6	0.3103	1.27177	1.0448	0.682308	0.751775	0.763115	0.409128	0.720119	0.81353	1.00314	0.597231	0.100294	0.962452	1.27797	1.25739	1.90587	1.57757	2.25474	0.0944993	0.0338345	0.0075543	1	F:GO:0016301	F:kinase activity	EC:2.7	Transferring phosphorus-containing groups	G3DSA:3.40.1190.20:FF:000073 (FUNFAM); IPR011611 (PFAM); IPR029056 (G3DSA:3.40.1190.GENE3D); IPR050306 (PANTHER); cd01167 (CDD); IPR029056 (SUPERFAMILY)	no GO terms	no GO terms
WP_001252529.1	bifunctional N-acetylglucosamine-1-phosphate uridyltransferase/glucosamine-1-phosphate acetyltransferase	3.33	1	2	2	8	1.61639	1.57926	1.45435	0.976459	0.902895	0.634491	0.612691	0.271788	0.656779	0.989253	0.603475	1.3271	0.646785	0.73114	0.697254	2.93152	1.43766	1.61568	0.000998287	0.0517539	0.0012529	12	P:GO:0006048; P:GO:0008360; P:GO:0009245; P:GO:0009252; P:GO:0035635; P:GO:0040007; P:GO:0044650; P:GO:0071555; F:GO:0000287; F:GO:0003977; F:GO:0019134; C:GO:0005737	P:UDP-N-acetylglucosamine biosynthetic process; P:regulation of cell shape; P:lipid A biosynthetic process; P:peptidoglycan biosynthetic process; P:entry of bacterium into host cell; P:growth; P:adhesion of symbiont to host cell; P:cell wall organization; F:magnesium ion binding; F:UDP-N-acetylglucosamine diphosphorylase activity; F:glucosamine-1-phosphate N-acetyltransferase activity; C:cytoplasm	EC:2.7.7.23; EC:2.3.1.157	UDP-N-acetylglucosamine diphosphorylase; glucosamine-1-phosphate N-acetyltransferase	Coil (COILS); IPR005835 (PFAM); IPR001451 (PFAM); IPR029044 (G3DSA:3.90.550.GENE3D); G3DSA:2.160.10.10 (GENE3D); IPR005882 (NCBIFAM); PIRSR620019-2 (PIRSR); IPR050065 (PANTHER); IPR005882 (HAMAP); cd02540 (CDD); IPR038009 (CDD); IPR011004 (SUPERFAMILY); IPR029044 (SUPERFAMILY)	P:GO:0000902; P:GO:0006048; P:GO:0009058; P:GO:0009252; F:GO:0000287; F:GO:0003977; F:GO:0019134; C:GO:0005737	P:cell morphogenesis; P:UDP-N-acetylglucosamine biosynthetic process; P:biosynthetic process; P:peptidoglycan biosynthetic process; F:magnesium ion binding; F:UDP-N-acetylglucosamine diphosphorylase activity; F:glucosamine-1-phosphate N-acetyltransferase activity; C:cytoplasm
WP_001251935.1	hypothetical protein	75.58	1	7	7	36	1.85221	0.803412	1.19731	0.70206	0.825676	0.822759	0.65376	0.649172	0.608008	1.02307	0.891345	1.36906	1.00446	1.0766	1.03461	2.54962	1.55523	2.05461	0.0523098	0.000521092	0.000405464						no IPS match	no IPS match	no IPS match
WP_001251224.1	glucosamine-6-phosphate isomerase	42.21	1	9	9	31	0.320478	0.254728	0.0612986	-0.0800839	-0.0647967	-0.164877	-0.0584792	0.465935	-0.0736772	0.671459	0.550853	0.696483	0.796471	0.472699	0.328157	1.16175	1.09723	1.45999	0.112233	0.594587	0.0614494	7	P:GO:0006043; P:GO:0006046; P:GO:0019262; F:GO:0004342; F:GO:0016853; F:GO:0042802; C:GO:0005829	P:glucosamine catabolic process; P:N-acetylglucosamine catabolic process; P:N-acetylneuraminate catabolic process; F:glucosamine-6-phosphate deaminase activity; F:isomerase activity; F:identical protein binding; C:cytosol	EC:3.5.99.6; EC:5	glucosamine-6-phosphate deaminase; Isomerases	G3DSA:3.40.50.1360 (GENE3D); IPR004547 (PANTHER); IPR037171 (SUPERFAMILY)	P:GO:0006043; P:GO:0006044; P:GO:0006046; P:GO:0019262; F:GO:0004342; F:GO:0042802; C:GO:0005737	P:glucosamine catabolic process; P:N-acetylglucosamine metabolic process; P:N-acetylglucosamine catabolic process; P:N-acetylneuraminate catabolic process; F:glucosamine-6-phosphate deaminase activity; F:identical protein binding; C:cytoplasm
WP_001250336.1	DUF1727 domain-containing protein	31.35	1	13	14	55	0.452112	0.436691	0.662564	0.687408	0.381656	0.369731	0.420977	0.630883	0.459045	0.985602	1.04298	0.449863	0.782649	0.679854	0.936022	1.43481	1.42066	1.74517	0.0192777	0.016041	0.00855516	7	P:GO:0008360; P:GO:0009252; P:GO:0071555; F:GO:0005524; F:GO:0008270; F:GO:0016881; F:GO:0140282	P:regulation of cell shape; P:peptidoglycan biosynthetic process; P:cell wall organization; F:ATP binding; F:zinc ion binding; F:acid-amino acid ligase activity; F:carbon-nitrogen ligase activity on lipid II	EC:6.3.2; EC:6.3.5.13	Forming carbon-nitrogen bonds; lipid II isoglutaminyl synthase (glutamine-hydrolyzing)	IPR036565 (G3DSA:3.40.1190.GENE3D); IPR013221 (PFAM); IPR013564 (PFAM); PTHR23135 (PANTHER); IPR043703 (HAMAP); IPR036565 (SUPERFAMILY)	P:GO:0009058; P:GO:0009252; F:GO:0005524; F:GO:0016874; F:GO:0016881	P:biosynthetic process; P:peptidoglycan biosynthetic process; F:ATP binding; F:ligase activity; F:acid-amino acid ligase activity
WP_001250038.1	50S ribosomal protein L13	66.21	1	9	9	40	0.702089	0.599061	0.544044	0.421239	0.646627	0.417468	0.221659	0.305271	0.382222	0.72883	0.271821	0.484753	0.524847	0.397012	0.0366745	1.53321	1.23502	1.26044	0.00562364	0.022615	0.16037	11	P:GO:0017148; P:GO:0034249; P:GO:0040007; F:GO:0003729; F:GO:0003735; F:GO:0008270; F:GO:0070180; F:GO:1901363; C:GO:0005618; C:GO:0005886; C:GO:0022625	P:negative regulation of translation; P:negative regulation of amide metabolic process; P:growth; F:mRNA binding; F:structural constituent of ribosome; F:zinc ion binding; F:large ribosomal subunit rRNA binding; F:heterocyclic compound binding; C:cell wall; C:plasma membrane; C:cytosolic large ribosomal subunit			G3DSA:3.90.1180.10:FF:000001 (FUNFAM); IPR036899 (G3DSA:3.90.1180.GENE3D); IPR005822 (PFAM); IPR005823 (NCBIFAM); IPR005822 (PIRSF); IPR005822 (PANTHER); IPR005822 (HAMAP); IPR005822 (CDD); IPR036899 (SUPERFAMILY)	P:GO:0006412; P:GO:0017148; F:GO:0003729; F:GO:0003735; C:GO:0005840; C:GO:0022625	P:translation; P:negative regulation of translation; F:mRNA binding; F:structural constituent of ribosome; C:ribosome; C:cytosolic large ribosomal subunit
WP_001249285.1	endonuclease MutS2	15.09	1	15	15	51	0.740167	0.876442	0.740275	0.964997	0.779603	0.729016	0.900622	0.71024	0.711198	0.70182	1.06591	0.642392	0.70182	0.647396	1.15207	1.72557	1.71337	1.80507	0.00332385	0.00662205	0.0348787	6	P:GO:0006298; P:GO:0045910; F:GO:0004519; F:GO:0005524; F:GO:0016887; F:GO:0030983	P:mismatch repair; P:negative regulation of DNA recombination; F:endonuclease activity; F:ATP binding; F:ATP hydrolysis activity; F:mismatched DNA binding	EC:3.1; EC:3.6.1.15	Acting on ester bonds; nucleoside-triphosphate phosphatase	Coil (COILS); Coil (COILS); G3DSA:3.40.50.300:FF:000830 (FUNFAM); G3DSA:3.30.1370.110:FF:000006 (FUNFAM); IPR005747 (NCBIFAM); IPR002625 (PFAM); IPR000432 (PFAM); IPR005747 (PIRSF); IPR036063 (G3DSA:3.30.1370.GENE3D); IPR046893 (PFAM); IPR027417 (G3DSA:3.40.50.GENE3D); IPR050184 (PANTHER); IPR002625 (PROSITE_PROFILES); IPR005747 (HAMAP); IPR005747 (CDD); IPR036063 (SUPERFAMILY); IPR036187 (SUPERF…	P:GO:0006298; P:GO:0045910; F:GO:0004519; F:GO:0005524; F:GO:0016887; F:GO:0030983	P:mismatch repair; P:negative regulation of DNA recombination; F:endonuclease activity; F:ATP binding; F:ATP hydrolysis activity; F:mismatched DNA binding
WP_001242318.1	pyrimidine-nucleoside phosphorylase	34.64	1	16	16	63	0.961867	0.936884	0.9021	1.0444	1.13836	1.0881	0.880272	0.996853	0.968535	1.21564	0.507928	1.33028	0.778566	1.3492	0.649456	1.91033	1.93107	1.9439	0.0003444	0.00136691	0.0499264	9	P:GO:0006196; P:GO:0006206; P:GO:0006213; F:GO:0004645; F:GO:0004850; F:GO:0009032; F:GO:0046872; F:GO:0047847; C:GO:0005829	P:AMP catabolic process; P:pyrimidine nucleobase metabolic process; P:pyrimidine nucleoside metabolic process; F:1,4-alpha-oligoglucan phosphorylase activity; F:uridine phosphorylase activity; F:thymidine phosphorylase activity; F:metal ion binding; F:deoxyuridine phosphorylase activity; C:cytosol	EC:2.4.1.1; EC:2.4.2.3; EC:2.4.2.2; EC:2.4.2.4	glycogen phosphorylase; uridine phosphorylase; pyrimidine-nucleoside phosphorylase; thymidine phosphorylase	G3DSA:1.20.970.10:FF:000002 (FUNFAM); G3DSA:3.40.1030.10:FF:000003 (FUNFAM); IPR013102 (PFAM); IPR018090 (NCBIFAM); IPR035902 (G3DSA:3.40.1030.GENE3D); IPR000053 (PIRSF); IPR000312 (PFAM); G3DSA:1.20.970.10 (GENE3D); IPR017459 (PFAM); IPR036566 (G3DSA:3.90.1170.GENE3D); IPR000053 (PANTHER); IPR036320 (SUPERFAMILY); IPR035902 (SUPERFAMILY); IPR036566 (SUPERFAMILY)	P:GO:0006206; P:GO:0006213; F:GO:0004645; F:GO:0009032; F:GO:0016154; F:GO:0016757; F:GO:0016763; C:GO:0005829	P:pyrimidine nucleobase metabolic process; P:pyrimidine nucleoside metabolic process; F:1,4-alpha-oligoglucan phosphorylase activity; F:thymidine phosphorylase activity; F:pyrimidine-nucleoside phosphorylase activity; F:glycosyltransferase activity; F:pentosyltransferase activity; C:cytosol
WP_001240311.1	inositol monophosphatase	12	1	3	3	11	0.809093	1.2392	1.05162	0.573317	0.600508	0.577792	0.553391	0.586761	0.683921	0.191977	0.447653	-0.0349775	1.33202	0.477011	0.83345	2.06188	1.5253	1.89712	0.0142084	0.00412076	0.070917	4	P:GO:0006020; P:GO:0007165; F:GO:0008934; F:GO:0046872	P:inositol metabolic process; P:signal transduction; F:inositol monophosphate 1-phosphatase activity; F:metal ion binding	EC:3.1.3.25	inositol-phosphate phosphatase	IPR000760 (PRINTS); G3DSA:3.30.540.10:FF:000003 (FUNFAM); IPR000760 (PFAM); G3DSA:3.40.190.80 (GENE3D); G3DSA:3.30.540.10 (GENE3D); PTHR20854 (PANTHER); cd01637 (CDD); SSF56655 (SUPERFAMILY)	P:GO:0006020; P:GO:0007165; P:GO:0046855; F:GO:0008934	P:inositol metabolic process; P:signal transduction; P:obsolete inositol phosphate dephosphorylation; F:inositol monophosphate 1-phosphatase activity
WP_001232648.1	pyruvate kinase	52.65	1	26	26	150	0.762354	0.811383	0.794726	1.43276	1.45533	1.3369	1.40972	1.18352	1.23395	1.00049	0.811383	1.144	0.892282	1.05728	1.07422	1.72863	2.42675	2.01424	0.000332236	0.00287539	0.00329838	9	P:GO:0006096; P:GO:0016310; P:GO:0032869; F:GO:0000287; F:GO:0004743; F:GO:0005524; F:GO:0016301; F:GO:0030955; C:GO:0005829	P:glycolytic process; P:phosphorylation; P:cellular response to insulin stimulus; F:magnesium ion binding; F:pyruvate kinase activity; F:ATP binding; F:kinase activity; F:potassium ion binding; C:cytosol	EC:2.7.1.40	pyruvate kinase	IPR001697 (PRINTS); G3DSA:3.20.20.60:FF:000001 (FUNFAM); G3DSA:2.40.33.10:FF:000001 (FUNFAM); G3DSA:3.40.1380.20:FF:000017 (FUNFAM); IPR036918 (G3DSA:3.40.1380.GENE3D); IPR008279 (PFAM); IPR015806 (G3DSA:2.40.33.GENE3D); IPR015795 (PFAM); IPR015793 (PFAM); IPR001697 (NCBIFAM); IPR040442 (G3DSA:3.20.20.GENE3D); G3DSA:3.50.30.10 (GENE3D); IPR001697 (PANTHER); IPR011037 (SUPERFAMILY); IPR036918 (SUP…	P:GO:0006096; P:GO:0016310; F:GO:0000287; F:GO:0003824; F:GO:0004743; F:GO:0016772; F:GO:0030955; C:GO:0005737	P:glycolytic process; P:phosphorylation; F:magnesium ion binding; F:catalytic activity; F:pyruvate kinase activity; F:transferase activity, transferring phosphorus-containing groups; F:potassium ion binding; C:cytoplasm
WP_001231451.1	diacylglycerol kinase	12.38	1	4	4	17	0.890371	0.771248	0.240097	0.226219	0.141571	0.14196	0.188727	0.540805	0.212426	0.890371	0.474998	1.06132	0.395004	0.401148	-0.0103976	1.58049	1.25106	1.20944	0.0866935	0.109789	0.194328	6	P:GO:0008654; P:GO:0016310; F:GO:0004143; F:GO:0005524; F:GO:0046872; C:GO:0005886	P:phospholipid biosynthetic process; P:phosphorylation; F:ATP-dependent diacylglycerol kinase activity; F:ATP binding; F:metal ion binding; C:plasma membrane	EC:2.7.1.107	diacylglycerol kinase (ATP)	G3DSA:3.40.50.10330:FF:000008 (FUNFAM); G3DSA:2.60.200.40:FF:000015 (FUNFAM); G3DSA:2.60.200.40 (GENE3D); IPR017438 (G3DSA:3.40.50.GENE3D); IPR001206 (PFAM); IPR045540 (PFAM); IPR005218 (NCBIFAM); IPR050187 (PANTHER); IPR001206 (PROSITE_PROFILES); IPR016064 (SUPERFAMILY)	P:GO:0008654; P:GO:0016310; F:GO:0004143; F:GO:0005524; F:GO:0016301; C:GO:0005886	P:phospholipid biosynthetic process; P:phosphorylation; F:ATP-dependent diacylglycerol kinase activity; F:ATP binding; F:kinase activity; C:plasma membrane
WP_001228162.1	alpha/beta hydrolase	11.8	1	3	3	13	0.129358	0.266063	0.477923	0.792805	0.823107	0.624489	0.708619	0.905223	0.812857	1.15194	1.02822	0.50374	0.603942	0.654495	0.940367	1.22969	1.75459	1.67098	0.102929	0.0048927	0.019816	1	F:GO:0004806	F:triglyceride lipase activity	EC:3.1.1.3	triacylglycerol lipase	IPR029058 (G3DSA:3.40.50.GENE3D); IPR013094 (PFAM); IPR050300 (PANTHER); IPR029058 (SUPERFAMILY)	F:GO:0016298; F:GO:0016787	F:lipase activity; F:hydrolase activity
WP_001227724.1	PTS glucose EIICBA component	14.39	1	8	8	25	0.294606	0.0481729	0.664481	1.71359	1.80721	1.20226	1.44745	1.38744	1.22292	1.29661	1.50271	1.52265	1.3889	0.865553	1.67322	1.28183	2.5592	2.54336	0.201679	0.00245313	0.0311242	8	P:GO:0009401; P:GO:1904659; F:GO:0005355; F:GO:0008982; F:GO:0016301; F:GO:0090564; F:GO:0103111; C:GO:0005886	P:phosphoenolpyruvate-dependent sugar phosphotransferase system; P:glucose transmembrane transport; F:glucose transmembrane transporter activity; F:protein-N(PI)-phosphohistidine-sugar phosphotransferase activity; F:kinase activity; F:protein-phosphocysteine-glucose phosphotransferase system transporter activity; F:D-glucosamine PTS permease activity; C:plasma membrane	EC:2.7.1.191	protein-N(pi)-phosphohistidine--D-mannose phosphotransferase	G3DSA:2.70.70.10:FF:000001 (FUNFAM); G3DSA:3.30.1360.60:FF:000001 (FUNFAM); IPR001127 (NCBIFAM); IPR018113 (PFAM); IPR011055 (G3DSA:2.70.70.GENE3D); IPR011299 (NCBIFAM); IPR036878 (G3DSA:3.30.1360.GENE3D); IPR001127 (PFAM); IPR001996 (NCBIFAM); IPR003352 (PFAM); IPR050429 (PANTHER); IPR013013 (PROSITE_PROFILES); IPR001996 (PROSITE_PROFILES); IPR001127 (PROSITE_PROFILES); IPR018113 (CDD); cd00210 …	P:GO:0009401; P:GO:1904659; F:GO:0005355; F:GO:0008982; F:GO:0090563; C:GO:0005886; C:GO:0016020	P:phosphoenolpyruvate-dependent sugar phosphotransferase system; P:glucose transmembrane transport; F:glucose transmembrane transporter activity; F:protein-N(PI)-phosphohistidine-sugar phosphotransferase activity; F:protein-phosphocysteine-sugar phosphotransferase activity; C:plasma membrane; C:membrane
WP_001218732.1	redox-regulated ATPase YchF	43.84	1	13	13	53	0.555574	0.474868	0.376424	0.92659	0.902791	0.929806	0.797335	0.754132	0.805907	0.575859	0.872554	0.596782	0.829576	0.319919	0.856492	1.38589	1.72425	1.61202	0.0119825	0.000415477	0.061882	8	P:GO:0006979; P:GO:0043086; F:GO:0004857; F:GO:0005524; F:GO:0005525; F:GO:0016887; F:GO:0043023; C:GO:0005737	P:response to oxidative stress; P:negative regulation of catalytic activity; F:enzyme inhibitor activity; F:ATP binding; F:GTP binding; F:ATP hydrolysis activity; F:ribosomal large subunit binding; C:cytoplasm	EC:3.6.1.15	nucleoside-triphosphate phosphatase	IPR006073 (PRINTS); G3DSA:1.10.150.300:FF:000004 (FUNFAM); G3DSA:3.10.20.30:FF:000001 (FUNFAM); IPR013029 (PFAM); IPR004396 (PIRSF); IPR023192 (G3DSA:1.10.150.GENE3D); IPR027417 (G3DSA:3.40.50.GENE3D); IPR012675 (G3DSA:3.10.20.GENE3D); IPR004396 (NCBIFAM); IPR006073 (PFAM); PIRSR006809-1 (PIRSR); PIRSR603373-1 (PIRSR); PIRSR006809-2 (PIRSR); PIRSR006230-1 (PIRSR); PIRSR603373-2 (PIRSR); PTHR23305…	F:GO:0005524; F:GO:0005525; F:GO:0016887; C:GO:0005737	F:ATP binding; F:GTP binding; F:ATP hydrolysis activity; C:cytoplasm
WP_001218600.1	glycerol-3-phosphate dehydrogenase/oxidase	34.83	1	24	24	141	0.583423	0.263533	0.585203	2.03346	1.69093	1.65123	1.9174	1.62619	1.75216	0.286586	1.90413	0.566679	1.45507	0.771364	1.66769	1.39969	3.411	2.54188	0.0466846	0.00227386	0.0407593	4	P:GO:0019563; P:GO:0046168; F:GO:0004368; C:GO:0009331	P:glycerol catabolic process; P:glycerol-3-phosphate catabolic process; F:glycerol-3-phosphate dehydrogenase (quinone) activity; C:glycerol-3-phosphate dehydrogenase (FAD) complex	EC:1.1.5.3	glycerol-3-phosphate dehydrogenase	Coil (COILS); IPR000447 (PRINTS); G3DSA:3.30.9.10 (GENE3D); IPR036188 (G3DSA:3.50.50.GENE3D); IPR031656 (PFAM); IPR038299 (G3DSA:1.10.8.GENE3D); IPR006076 (PFAM); PIRSR000238-1 (PIRSR); PIRSR000350-3 (PIRSR); PIRSR000189-1 (PIRSR); IPR000447 (PANTHER); SSF54373 (SUPERFAMILY); IPR036188 (SUPERFAMILY)	P:GO:0006072; F:GO:0004368; C:GO:0005739	P:glycerol-3-phosphate metabolic process; F:glycerol-3-phosphate dehydrogenase (quinone) activity; C:mitochondrion
WP_001217785.1	anthranilate synthase component I family protein	19.06	1	8	8	25	0.386098	0.235254	-0.0361809	-1.75763	-1.82618	-1.6582	-2.03054	-1.76536	-2.02946	-0.174353	0.569875	0.138461	1.01638	0.358633	0.644706	1.15307	-3.8272	1.62282	0.255133	0.00205738	0.0715163	2	P:GO:0000162; F:GO:0046820	P:tryptophan biosynthetic process; F:4-amino-4-deoxychorismate synthase activity	EC:2.6.1.85	aminodeoxychorismate synthase	IPR019999 (PRINTS); IPR015890 (PFAM); IPR005801 (G3DSA:3.60.120.GENE3D); PIRSR001373-2 (PIRSR); PIRSR001373-1 (PIRSR); IPR019999 (PANTHER); IPR005801 (SUPERFAMILY)	P:GO:0009058; F:GO:0046820	P:biosynthetic process; F:4-amino-4-deoxychorismate synthase activity
WP_001217261.1	DNA primase	6.68	1	5	5	10	0.788021	0.808983	0.385106	0.0956517	-0.00716438	0.157559	0.0956517	0.305923	0.262861	0.382615	0.861159	0.641972	1.10813	0.927963	1.01138	1.59488	1.1682	2.02469	0.0409258	0.0745823	0.00261578	9	P:GO:0006269; P:GO:0032508; F:GO:0003677; F:GO:0003678; F:GO:0003896; F:GO:0005524; F:GO:0008270; C:GO:0000428; C:GO:0005737	P:DNA replication, synthesis of primer; P:DNA duplex unwinding; F:DNA binding; F:DNA helicase activity; F:DNA primase activity; F:ATP binding; F:zinc ion binding; C:DNA-directed RNA polymerase complex; C:cytoplasm	EC:2.7.7.6	DNA-directed RNA polymerase	Coil (COILS); G3DSA:3.90.580.10:FF:000001 (FUNFAM); G3DSA:3.90.980.10:FF:000001 (FUNFAM); G3DSA:1.20.50.20 (GENE3D); IPR037068 (G3DSA:3.90.980.GENE3D); IPR036977 (G3DSA:3.90.580.GENE3D); IPR030846 (PIRSF); IPR048453 (PFAM); IPR006295 (NCBIFAM); IPR013264 (PFAM); PF13155 (PFAM); IPR016136 (G3DSA:1.10.860.GENE3D); IPR002694 (PFAM); G3DSA:3.40.1360.10 (GENE3D); PIRSR002811-1 (PIRSR); IPR050219 (PANT…	P:GO:0006260; P:GO:0006269; F:GO:0003677; F:GO:0003678; F:GO:0003896; F:GO:0005524; F:GO:0008270; C:GO:0005737	P:DNA replication; P:DNA replication, synthesis of primer; F:DNA binding; F:DNA helicase activity; F:DNA primase activity; F:ATP binding; F:zinc ion binding; C:cytoplasm
WP_001214661.1	ABC transporter substrate-binding protein	32.11	1	13	13	43	1.62474	1.02008	0.912365	0.687477	1.3625	1.3257	0.933755	1.12414	1.13726	1.40058	0.589679	1.1719	0.760097	1.11214	0.494241	2.33134	2.09653	1.75462	0.0332262	0.00379031	0.0478036	0					Coil (COILS); G3DSA:3.40.50.1980:FF:000052 (FUNFAM); G3DSA:3.40.50.1980:FF:000003 (FUNFAM); G3DSA:3.40.50.1980 (GENE3D); IPR002491 (PFAM); G3DSA:3.40.50.1980 (GENE3D); IPR051313 (PANTHER); IPR002491 (PROSITE_PROFILES); PS51257 (PROSITE_PROFILES); cd01146 (CDD); SSF53807 (SUPERFAMILY)	C:GO:0030288	C:outer membrane-bounded periplasmic space
WP_001213992.1	YbaB/EbfC family nucleoid-associated protein	15.24	1	2	2	8	-0.240414	0.623738	0.405314	-0.0641129	0.014763	0.113841	-0.298289	-0.140054	0.093964	-0.703716	-0.342342	0.898389	-1.20515	0.210177	0.0452879	1.23725	-1.07604	-1.14397	0.417561	0.419765	0.552107	3	F:GO:0003677; C:GO:0005829; C:GO:0043590	F:DNA binding; C:cytosol; C:bacterial nucleoid			Coil (COILS); G3DSA:3.30.1310.10:FF:000002 (FUNFAM); IPR004401 (PIRSF); IPR036894 (G3DSA:3.30.1310.GENE3D); IPR004401 (PFAM); IPR004401 (NCBIFAM); IPR004401 (PANTHER); IPR004401 (HAMAP); IPR036894 (SUPERFAMILY)	F:GO:0003677; C:GO:0005829	F:DNA binding; C:cytosol
WP_001213908.1	metal ABC transporter ATP-binding protein	3.45	1	1	1	5	-0.518708	0.0574732	0.11045	0.926995	0.404147	0.401201	0.512682	0.530793	0.447255	0.0391295	1.11638	-0.236487	0.598924	0.536056	0.785672	-1.06451	1.41162	1.56283	0.620342	0.0025969	0.0134324	5	P:GO:0055085; F:GO:0005524; F:GO:0016887; F:GO:0042626; C:GO:0043190	P:transmembrane transport; F:ATP binding; F:ATP hydrolysis activity; F:ATPase-coupled transmembrane transporter activity; C:ATP-binding cassette (ABC) transporter complex	EC:7.2.2; EC:3.6.1.15	Catalysing the translocation of inorganic cations; nucleoside-triphosphate phosphatase	G3DSA:3.40.50.300:FF:000134 (FUNFAM); IPR027417 (G3DSA:3.40.50.GENE3D); IPR003439 (PFAM); PIRSR006809-1 (PIRSR); PIRSR006809-2 (PIRSR); IPR050153 (PANTHER); IPR003439 (PROSITE_PROFILES); cd03235 (CDD); IPR027417 (SUPERFAMILY)	F:GO:0005524; F:GO:0016887; F:GO:0042626; C:GO:0043190	F:ATP binding; F:ATP hydrolysis activity; F:ATPase-coupled transmembrane transporter activity; C:ATP-binding cassette (ABC) transporter complex
WP_001206093.1	aldehyde dehydrogenase family protein	45.89	1	23	23	86	0.705124	0.4731	0.40108	0.292678	0.245597	0.236007	0.391121	0.380648	0.372998	0.58553	1.18574	0.551578	1.02049	0.66186	1.24915	1.44629	1.30279	1.99592	0.0290469	0.000189434	0.0292571	3	P:GO:0006081; F:GO:0004029; F:GO:0043878	P:cellular aldehyde metabolic process; F:aldehyde dehydrogenase (NAD+) activity; F:glyceraldehyde-3-phosphate dehydrogenase (NAD+) (non-phosphorylating) activity	EC:1.2.1.5; EC:1.2.1.3	aldehyde dehydrogenase [NAD(P)(+)]; aldehyde dehydrogenase (NAD(+))	G3DSA:3.40.309.10:FF:000012 (FUNFAM); G3DSA:3.40.605.10:FF:000026 (FUNFAM); G3DSA:3.40.605.10:FF:000007 (FUNFAM); IPR015590 (PFAM); IPR016162 (G3DSA:3.40.605.GENE3D); IPR012394 (PIRSF); IPR016163 (G3DSA:3.40.309.GENE3D); PIRSR000197-1 (PIRSR); PIRSR036492-1 (PIRSR); PIRSR617656-1 (PIRSR); PIRSR036489-3 (PIRSR); PTHR42804 (PANTHER); cd07138 (CDD); IPR016161 (SUPERFAMILY)	P:GO:0006081; F:GO:0016491; F:GO:0016620	P:cellular aldehyde metabolic process; F:oxidoreductase activity; F:oxidoreductase activity, acting on the aldehyde or oxo group of donors, NAD or NADP as acceptor
WP_001205095.1	accumulation-associated protein	36.62	1	30	30	101	0.456396	0.718046	0.14226	1.62183	2.70601	2.36818	2.33581	2.31	2.08598	0.344431	0.108002	0.11543	0.465318	0.513933	0.68906	1.37356	4.75093	1.4736	0.11874	0.00124741	0.0146012						IPR019931 (PFAM); TIGR01167 (NCBIFAM); IPR005877 (PFAM); IPR005877 (NCBIFAM); G3DSA:2.20.230.30 (GENE3D); G3DSA:2.20.230.30 (GENE3D); G3DSA:2.60.120.200 (GENE3D); IPR011098 (PFAM); G3DSA:2.20.230.10 (GENE3D); PF18483 (PFAM); IPR031477 (PFAM); IPR050436 (PANTHER); IPR011098 (PROSITE_PROFILES); IPR011098 (PROSITE_PROFILES); IPR011098 (PROSITE_PROFILES); IPR011098 (PROSITE_PROFILES); IPR019931 (PROS…	no GO terms	no GO terms
WP_001200748.1	zinc-dependent alcohol dehydrogenase	46.13	1	16	16	87	0.898128	0.873946	1.23296	0.758416	0.732632	0.553008	0.571491	0.599654	0.59112	1.47135	-0.076489	1.32246	0.772753	1.25141	0.425972	2.0156	1.50261	1.81092	0.0131138	0.000201403	0.0761693	8	P:GO:0006974; P:GO:0009410; P:GO:0009636; P:GO:0045471; P:GO:0046187; P:GO:0046677; F:GO:0004022; F:GO:0008270	P:DNA damage response; P:response to xenobiotic stimulus; P:response to toxic substance; P:response to ethanol; P:acetaldehyde catabolic process; P:response to antibiotic; F:alcohol dehydrogenase (NAD+) activity; F:zinc ion binding	EC:1.1.1.1; EC:1.1.1.71	alcohol dehydrogenase; alcohol dehydrogenase [NAD(P)(+)]	G3DSA:3.40.50.720:FF:000039 (FUNFAM); G3DSA:3.40.50.720 (GENE3D); G3DSA:3.90.180.10 (GENE3D); IPR013149 (PFAM); IPR013154 (PFAM); PTHR42940 (PANTHER); cd08297 (CDD); IPR036291 (SUPERFAMILY); IPR011032 (SUPERFAMILY)	no GO terms	no GO terms
WP_001196354.1	proline dehydrogenase	10.81	1	4	4	24	-0.0675384	-0.176101	-0.246066	1.39819	1.3417	1.16605	1.13834	1.23645	1.28336	0.374438	1.14376	0.397845	1.28909	0.975352	1.12528	-1.11834	2.3305	2.1971	0.0880644	0.00122532	0.00636767	4	P:GO:0010133; F:GO:0000166; F:GO:0004657; C:GO:0016020	P:proline catabolic process to glutamate; F:nucleotide binding; F:proline dehydrogenase activity; C:membrane	EC:1.5.5.2	proline dehydrogenase	G3DSA:3.20.20.220 (GENE3D); IPR002872 (PFAM); IPR008219 (PIRSF); PIRSR000196-1 (PIRSR); PIRSR000196-2 (PIRSR); IPR015659 (PANTHER); IPR029041 (SUPERFAMILY)	P:GO:0006562; P:GO:0010133; F:GO:0004657	P:proline catabolic process; P:proline catabolic process to glutamate; F:proline dehydrogenase activity
WP_001190913.1	carbamoyl-phosphate synthase small chain	15.3	1	6	6	18	0.19801	0.226722	-0.0614318	0.480906	0.477752	0.465647	0.735877	0.71399	0.390435	0.131649	1.11619	0.522553	1.12637	-0.317318	0.985875	1.09187	1.53884	1.65539	0.317262	0.0315821	0.322744	9	P:GO:0006207; P:GO:0006526; P:GO:0006541; P:GO:0040007; P:GO:0044205; F:GO:0004088; F:GO:0004359; F:GO:0005524; C:GO:0005951	P:'de novo' pyrimidine nucleobase biosynthetic process; P:arginine biosynthetic process; P:glutamine metabolic process; P:growth; P:'de novo' UMP biosynthetic process; F:carbamoyl-phosphate synthase (glutamine-hydrolyzing) activity; F:glutaminase activity; F:ATP binding; C:carbamoyl-phosphate synthase complex	EC:3.5.1.2; EC:6.3.5.5	glutaminase; carbamoyl-phosphate synthase (glutamine-hydrolyzing)	PR00096 (PRINTS); PR00099 (PRINTS); PR00097 (PRINTS); G3DSA:3.40.50.880:FF:000029 (FUNFAM); G3DSA:3.50.30.20:FF:000001 (FUNFAM); IPR017926 (PFAM); IPR006274 (NCBIFAM); IPR002474 (PFAM); IPR029062 (G3DSA:3.40.50.GENE3D); IPR036480 (G3DSA:3.50.30.GENE3D); PTHR11405 (PANTHER); PS51273 (PROSITE_PROFILES); IPR006274 (HAMAP); IPR035686 (CDD); IPR029062 (SUPERFAMILY); IPR036480 (SUPERFAMILY)	P:GO:0006207; P:GO:0006526; P:GO:0006541; P:GO:0006807; F:GO:0004088; C:GO:0005737; C:GO:0005951	P:'de novo' pyrimidine nucleobase biosynthetic process; P:arginine biosynthetic process; P:glutamine metabolic process; P:obsolete nitrogen compound metabolic process; F:carbamoyl-phosphate synthase (glutamine-hydrolyzing) activity; C:cytoplasm; C:carbamoyl-phosphate synthase complex
WP_001190695.1	thioredoxin	11.32	1	1	1	4	2.32887	2.02756	1.73837	0.705666	0.964763	1.19868	0.986663	0.9214	0.783075	2.32887	0.830896	1.97695	2.24485	2.12765	1.50744	4.14595	1.86545	3.98432	0.00696764	0.0044468	0.0133533	3	P:GO:0045454; F:GO:0015035; C:GO:0005829	P:cell redox homeostasis; F:protein-disulfide reductase activity; C:cytosol	EC:1.8	Acting on a sulfur group of donors	IPR013766 (PFAM); G3DSA:3.40.30.10 (GENE3D); PIRSR037293-1 (PIRSR); PIRSR000077-4 (PIRSR); PTHR45663 (PANTHER); IPR013766 (PROSITE_PROFILES); cd02947 (CDD); IPR036249 (SUPERFAMILY)	P:GO:0045454; F:GO:0015035; C:GO:0005737; C:GO:0005829	P:cell redox homeostasis; F:protein-disulfide reductase activity; C:cytoplasm; C:cytosol
WP_001185690.1	sodium:proton antiporter	2.75	1	2	2	6	0.633951	0.57569	0.705057	1.04438	1.05992	0.493408	0.972828	1.35321	0.795534	0.705552	1.3878	1.0095	0.517841	0.55128	0.640047	1.55747	2.0844	1.48519	0.00341745	0.024096	0.00407126	7	P:GO:0051453; P:GO:0071805; P:GO:0098719; P:GO:1902600; F:GO:0015385; F:GO:0015386; C:GO:0005886	P:regulation of intracellular pH; P:potassium ion transmembrane transport; P:sodium ion import across plasma membrane; P:proton transmembrane transport; F:sodium:proton antiporter activity; F:potassium:proton antiporter activity; C:plasma membrane			G3DSA:6.10.140.1330 (GENE3D); IPR006153 (PFAM); IPR018422 (PANTHER)	P:GO:0006812; P:GO:0051453; P:GO:0055085; P:GO:0071805; P:GO:0098719; P:GO:1902600; F:GO:0015297; F:GO:0015385; F:GO:0015386; C:GO:0005886; C:GO:0016020	P:monoatomic cation transport; P:regulation of intracellular pH; P:transmembrane transport; P:potassium ion transmembrane transport; P:sodium ion import across plasma membrane; P:proton transmembrane transport; F:antiporter activity; F:sodium:proton antiporter activity; F:potassium:proton antiporter activity; C:plasma membrane; C:membrane
WP_001185459.1	hydroxymethylpyrimidine/phosphomethylpyrimidine kinase	36.23	1	8	8	28	0.544173	0.309693	0.337843	-0.529343	-0.411257	-0.373065	-0.424848	-0.501958	-0.441636	0.710999	0.8312	0.490603	1.02851	0.873241	1.00644	1.3205	-1.37151	1.96022	0.0329241	0.00262404	0.00249371	7	P:GO:0009228; F:GO:0005524; F:GO:0008478; F:GO:0008902; F:GO:0008972; F:GO:0046872; C:GO:0005829	P:thiamine biosynthetic process; F:ATP binding; F:pyridoxal kinase activity; F:hydroxymethylpyrimidine kinase activity; F:phosphomethylpyrimidine kinase activity; F:metal ion binding; C:cytosol	EC:2.7.1.49; EC:2.7.4.7; EC:2.7.1.35	hydroxymethylpyrimidine kinase; phosphooxymethylpyrimidine kinase; pyridoxal kinase	G3DSA:3.40.1190.20:FF:000003 (FUNFAM); IPR029056 (G3DSA:3.40.1190.GENE3D); IPR013749 (PFAM); IPR004399 (NCBIFAM); PTHR20858 (PANTHER); IPR004399 (CDD); IPR029056 (SUPERFAMILY)	P:GO:0009228; F:GO:0008902; F:GO:0008972; C:GO:0005829	P:thiamine biosynthetic process; F:hydroxymethylpyrimidine kinase activity; F:phosphomethylpyrimidine kinase activity; C:cytosol
WP_001185421.1	MoxR family ATPase	28.9	1	7	7	34	0.732349	0.754649	0.85897	0.547661	0.422697	0.559661	0.700069	0.554164	0.756549	0.340841	0.804383	0.648925	1.04652	0.552027	1.10486	1.72077	1.59411	1.89415	0.00248123	0.00799529	0.0358467	2	F:GO:0005524; F:GO:0016887	F:ATP binding; F:ATP hydrolysis activity	EC:3.6.1.15	nucleoside-triphosphate phosphatase	IPR001270 (PRINTS); IPR013615 (PFAM); IPR011704 (PFAM); IPR027417 (G3DSA:3.40.50.GENE3D); PIRSR007531-2 (PIRSR); PIRSR007531-1 (PIRSR); IPR050764 (PANTHER); cd00009 (CDD); IPR027417 (SUPERFAMILY)	F:GO:0005524; F:GO:0016887	F:ATP binding; F:ATP hydrolysis activity
WP_001182436.1	Cof-type HAD-IIB family hydrolase	12.04	1	3	3	10	-0.0187442	0.269744	-0.214023	0.124393	-0.145764	0.0425934	0.109138	0.194302	0.155768	0.598101	0.447671	0.348808	0.68918	0.766544	0.462963	1.01827	1.11226	1.56398	0.938092	0.024911	0.0196839	3	F:GO:0000287; F:GO:0016791; C:GO:0005829	F:magnesium ion binding; F:phosphatase activity; C:cytosol	EC:3.1.3	Acting on ester bonds	G3DSA:3.30.1240.10 (GENE3D); IPR000150 (NCBIFAM); IPR006379 (NCBIFAM); IPR023214 (G3DSA:3.40.50.GENE3D); PF08282 (PFAM); PIRSR006118-2 (PIRSR); PIRSR000915-1 (PIRSR); PIRSR611863-2 (PIRSR); SFLDG01140 (SFLD); PIRSR611863-3 (PIRSR); PIRSR000915-3 (PIRSR); SFLDS00003 (SFLD); PIRSR604469-1 (PIRSR); PTHR10000 (PANTHER); cd07516 (CDD); IPR036412 (SUPERFAMILY)	F:GO:0000287; F:GO:0016787; F:GO:0016791; C:GO:0005829	F:magnesium ion binding; F:hydrolase activity; F:phosphatase activity; C:cytosol
WP_001180323.1	hydroxymethylglutaryl-CoA reductase, degradative	16.47	1	8	8	31	0.610377	0.459248	0.383256	0.638867	0.610179	0.545117	0.454905	0.71476	0.61148	0.533425	0.552326	0.746522	0.559263	0.680036	0.479057	1.40192	1.51324	1.48984	0.0184718	0.0158045	0.0102396	3	P:GO:0015936; F:GO:0004420; F:GO:0140643	P:coenzyme A metabolic process; F:hydroxymethylglutaryl-CoA reductase (NADPH) activity; F:hydroxymethylglutaryl-CoA reductase (NADH) activity	EC:1.1.1.88; EC:1.1.1.34	hydroxymethylglutaryl-CoA reductase; hydroxymethylglutaryl-CoA reductase (NADPH)	Coil (COILS); IPR002202 (PRINTS); IPR023074 (G3DSA:3.90.770.GENE3D); IPR004553 (NCBIFAM); IPR002202 (PFAM); G3DSA:1.10.8.660 (GENE3D); IPR002202 (PANTHER); IPR002202 (PROSITE_PROFILES); IPR004553 (CDD); IPR009023 (SUPERFAMILY); IPR009029 (SUPERFAMILY)	P:GO:0015936; F:GO:0004420; F:GO:0016616	P:coenzyme A metabolic process; F:hydroxymethylglutaryl-CoA reductase (NADPH) activity; F:oxidoreductase activity, acting on the CH-OH group of donors, NAD or NADP as acceptor
WP_001180222.1	NADP-dependent oxidoreductase	26.43	1	7	7	14	1.00846	0.604087	0.691675	0.813261	1.13817	1.0391	1.5217	1.8123	1.17361	0.592954	1.61104	1.80571	1.46247	1.98104	1.60879	1.71565	2.87969	3.25117	0.0246312	0.0147648	0.00829675	1	F:GO:0016628	F:oxidoreductase activity, acting on the CH-CH group of donors, NAD or NADP as acceptor	EC:1.3.1	Acting on the CH-CH group of donors	G3DSA:3.40.50.720:FF:000121 (FUNFAM); G3DSA:3.40.50.720 (GENE3D); IPR041694 (PFAM); G3DSA:3.90.180.10 (GENE3D); IPR013149 (PFAM); IPR045010 (PANTHER); cd05288 (CDD); IPR011032 (SUPERFAMILY); IPR036291 (SUPERFAMILY)	F:GO:0016628	F:oxidoreductase activity, acting on the CH-CH group of donors, NAD or NADP as acceptor
WP_001178942.1	DEAD/DEAH box family ATP-dependent RNA helicase	32.41	1	15	15	48	0.484588	0.797365	0.547572	1.17769	1.01141	0.885177	1.26075	1.27159	1.05657	0.939815	1.11436	1.09547	0.932436	0.588436	1.54493	1.53291	2.29682	2.11	0.0236602	0.00340015	0.0674303	12	P:GO:0000027; P:GO:0006401; P:GO:0009409; P:GO:0010501; P:GO:0044237; F:GO:0003724; F:GO:0005524; F:GO:0016887; F:GO:0033592; C:GO:0005829; C:GO:0005840; C:GO:0043590	P:ribosomal large subunit assembly; P:RNA catabolic process; P:response to cold; P:RNA secondary structure unwinding; P:cellular metabolic process; F:RNA helicase activity; F:ATP binding; F:ATP hydrolysis activity; F:RNA strand annealing activity; C:cytosol; C:ribosome; C:bacterial nucleoid	EC:3.6.4.13; EC:3.6.1.15	RNA helicase; nucleoside-triphosphate phosphatase	Coil (COILS); G3DSA:3.40.50.300:FF:000108 (FUNFAM); IPR001650 (PFAM); IPR011545 (PFAM); IPR027417 (G3DSA:3.40.50.GENE3D); IPR027417 (G3DSA:3.40.50.GENE3D); IPR050079 (PANTHER); IPR014014 (PROSITE_PROFILES); IPR014001 (PROSITE_PROFILES); IPR030880 (HAMAP); IPR001650 (PROSITE_PROFILES); cd00268 (CDD); cd18787 (CDD); IPR027417 (SUPERFAMILY)	P:GO:0000027; P:GO:0010501; F:GO:0003676; F:GO:0003724; F:GO:0005524; C:GO:0005829	P:ribosomal large subunit assembly; P:RNA secondary structure unwinding; F:nucleic acid binding; F:RNA helicase activity; F:ATP binding; C:cytosol
WP_001175781.1	aminodeoxychorismate lyase	13.86	1	3	3	7	0.678475	-0.578824	1.26147	-1.09412	-0.882547	-0.652985	-1.05783	-1.48834	-0.682451	0.565036	1.44882	-0.0333722	2.07399	0.76178	0.990736	1.55579	-2.05496	2.63109	0.491325	0.0437528	0.0876305	1	F:GO:0008483	F:transaminase activity	EC:2.6.1	Transferring nitrogenous groups	IPR043131 (G3DSA:3.30.470.GENE3D); IPR043132 (G3DSA:3.20.10.GENE3D); IPR001544 (PFAM); IPR036038 (SUPERFAMILY)	F:GO:0003824	F:catalytic activity
WP_001174260.1	thioredoxin reductase	7.93	1	3	3	8	0.582513	1.02332	0.788724	0.720369	0.858371	0.596737	0.730302	0.637719	0.819647	1.10378	0.770602	0.198746	0.722169	0.360856	0.938184	1.75253	1.65994	1.61665	0.024519	0.00514734	0.0571762	6	P:GO:0045454; P:GO:0098869; F:GO:0004497; F:GO:0004791; F:GO:0050660; C:GO:0005829	P:cell redox homeostasis; P:cellular oxidant detoxification; F:monooxygenase activity; F:thioredoxin-disulfide reductase (NADPH) activity; F:flavin adenine dinucleotide binding; C:cytosol	EC:1.8.1.9; EC:1.8.1.8	thioredoxin-disulfide reductase; protein-disulfide reductase	PR00469 (PRINTS); PR00368 (PRINTS); PF13738 (PFAM); IPR036188 (G3DSA:3.50.50.GENE3D); IPR023856 (NCBIFAM); IPR036188 (G3DSA:3.50.50.GENE3D); PIRSR000238-1 (PIRSR); PIRSR000350-3 (PIRSR); IPR050097 (PANTHER); IPR036188 (SUPERFAMILY)	P:GO:0045454; F:GO:0004791	P:cell redox homeostasis; F:thioredoxin-disulfide reductase (NADPH) activity
WP_001173201.1	mannose-6-phosphate isomerase, class I	7.37	1	3	3	12	-0.148947	0.335427	0.369597	0.0556669	-0.259987	-0.0623611	0.182119	0.522436	-0.221298	0.428608	0.445351	0.831788	0.740505	0.920032	0.78025	1.15188	1.14291	1.76012	0.383617	0.531775	0.00444766	3	P:GO:0005975; F:GO:0004476; F:GO:0008270	P:carbohydrate metabolic process; F:mannose-6-phosphate isomerase activity; F:zinc ion binding	EC:5.3.1.8	mannose-6-phosphate isomerase	G3DSA:2.60.120.10:FF:000070 (FUNFAM); IPR014628 (PIRSF); IPR046457 (PFAM); IPR014710 (G3DSA:2.60.120.GENE3D); IPR014710 (G3DSA:2.60.120.GENE3D); IPR049071 (PFAM); IPR001250 (NCBIFAM); PIRSR001480-1 (PIRSR); PIRSR036894-1 (PIRSR); PIRSR001480-2 (PIRSR); PIRSR036894-2 (PIRSR); IPR051804 (PANTHER); cd07010 (CDD); IPR011051 (SUPERFAMILY)	P:GO:0005975; F:GO:0004476; F:GO:0008270	P:carbohydrate metabolic process; F:mannose-6-phosphate isomerase activity; F:zinc ion binding
WP_001172340.1	acetyl-CoA synthetase	14.66	1	7	7	24	0.973983	1.22801	0.987404	0.254848	0.0774771	0.0234489	0.274261	0.181341	-0.0515641	1.18024	0.614087	0.695859	1.08327	1.44842	0.697775	2.09644	1.10273	2.15664	0.00597233	0.299086	0.0382213	5	P:GO:0006633; P:GO:0006637; F:GO:0004321; F:GO:0015645; F:GO:0018858	P:fatty acid biosynthetic process; P:acyl-CoA metabolic process; F:fatty-acyl-CoA synthase activity; F:fatty acid ligase activity; F:benzoate-CoA ligase activity	EC:2.3.1.86; EC:6.2.1.25	fatty-acyl-CoA synthase system; benzoate--CoA ligase	G3DSA:3.40.50.12780:FF:000032 (FUNFAM); G3DSA:3.30.300.30:FF:000005 (FUNFAM); IPR042099 (G3DSA:3.40.50.GENE3D); IPR045851 (G3DSA:3.30.300.GENE3D); IPR025110 (PFAM); IPR000873 (PFAM); IPR051087 (PANTHER); SSF56801 (SUPERFAMILY)	P:GO:0006633; P:GO:0006637; F:GO:0004321; F:GO:0015645	P:fatty acid biosynthetic process; P:acyl-CoA metabolic process; F:fatty-acyl-CoA synthase activity; F:fatty acid ligase activity
WP_001171349.1	aldo/keto reductase	18.87	1	6	6	22	1.21004	0.890352	0.723766	1.94822	1.94785	1.92917	1.83633	1.71628	1.91954	0.824873	1.02629	0.633227	0.98788	1.20027	1.45767	1.93952	3.54663	2.34257	0.0222079	0.00104439	0.0122618						IPR036812 (G3DSA:3.20.20.GENE3D); IPR023210 (PFAM); PIRSR000097-1 (PIRSR); PIRSR000097-3 (PIRSR); PIRSR000097-2 (PIRSR); IPR053135 (PANTHER); cd19086 (CDD); IPR036812 (SUPERFAMILY)	no GO terms	no GO terms
WP_001170264.1	N-acetylmuramoyl-L-alanine amidase	13.17	1	5	5	31	0.723607	1.00142	0.741455	1.48957	2.08517	1.67509	2.27936	1.58948	1.81306	0.937311	2.02362	1.0576	1.43303	1.1914	2.4964	1.77505	3.79264	3.54221	0.0117152	0.0113179	0.050967	8	P:GO:0000917; P:GO:0031640; P:GO:0042742; P:GO:0071555; F:GO:0008745; F:GO:0008932; C:GO:0005576; C:GO:0009986	P:division septum assembly; P:killing of cells of another organism; P:defense response to bacterium; P:cell wall organization; F:N-acetylmuramoyl-L-alanine amidase activity; F:lytic endotransglycosylase activity; C:extracellular region; C:cell surface	EC:3.5.1.28; EC:4.2.2	N-acetylmuramoyl-L-alanine amidase; Carbon-oxygen lyases	IPR007921 (PFAM); G3DSA:3.90.1720.10 (GENE3D); IPR036779 (G3DSA:3.10.350.GENE3D); IPR018392 (PFAM); IPR036779 (G3DSA:3.10.350.GENE3D); PTHR33734 (PANTHER); IPR018392 (PROSITE_PROFILES); IPR007921 (PROSITE_PROFILES); IPR018392 (PROSITE_PROFILES); IPR018392 (PROSITE_PROFILES); IPR018392 (CDD); IPR018392 (CDD); IPR018392 (CDD); IPR036779 (SUPERFAMILY); IPR038765 (SUPERFAMILY); IPR036779 (SUPERFAMILY…	no GO terms	no GO terms
WP_001167887.1	ATP-dependent zinc metalloprotease FtsH	30.7	1	21	21	99	0.773701	0.728298	0.818754	1.14378	0.999385	0.969093	0.856359	0.982133	0.970937	0.797025	0.957166	0.647728	0.821432	0.706653	1.06345	1.71007	1.91532	1.8297	0.00113747	0.00183662	0.0144978	8	P:GO:0006508; P:GO:0030163; F:GO:0004176; F:GO:0004222; F:GO:0005524; F:GO:0008270; F:GO:0016887; C:GO:0005886	P:proteolysis; P:protein catabolic process; F:ATP-dependent peptidase activity; F:metalloendopeptidase activity; F:ATP binding; F:zinc ion binding; F:ATP hydrolysis activity; C:plasma membrane	EC:3.4.24; EC:3.6.1.15	Acting on peptide bonds (peptidases); nucleoside-triphosphate phosphatase	Coil (COILS); G3DSA:1.10.8.60:FF:000001 (FUNFAM); G3DSA:3.40.50.300:FF:000001 (FUNFAM); G3DSA:1.20.58.760:FF:000001 (FUNFAM); IPR027417 (G3DSA:3.40.50.GENE3D); IPR011546 (PFAM); IPR003959 (PFAM); IPR000642 (PFAM); G3DSA:1.10.8.60 (GENE3D); IPR041569 (PFAM); IPR037219 (G3DSA:1.20.58.GENE3D); IPR005936 (NCBIFAM); PIRSR001174-2 (PIRSR); PTHR23076 (PANTHER); IPR005936 (HAMAP); cd19501 (CDD); IPR02741…	P:GO:0006508; P:GO:0030163; F:GO:0004176; F:GO:0004222; F:GO:0005524; F:GO:0008270; F:GO:0016887; C:GO:0005886; C:GO:0016020	P:proteolysis; P:protein catabolic process; F:ATP-dependent peptidase activity; F:metalloendopeptidase activity; F:ATP binding; F:zinc ion binding; F:ATP hydrolysis activity; C:plasma membrane; C:membrane
WP_001162359.1	virulence factor B	18.67	1	6	6	31	0.191201	0.286881	0.423107	0.557638	0.457177	0.538318	0.639749	0.584081	0.433587	0.463465	0.896702	0.435116	0.636686	0.505177	0.661873	1.23418	1.46924	1.51873	0.0466857	0.0121958	0.00646559						IPR039566 (PFAM); IPR012340 (G3DSA:2.40.50.GENE3D); IPR040764 (PFAM); IPR048588 (PFAM); IPR036388 (G3DSA:1.10.10.GENE3D); IPR048587 (PFAM); IPR014464 (PIRSF); IPR012340 (G3DSA:2.40.50.GENE3D); IPR014464 (PANTHER)	no GO terms	no GO terms
WP_001160682.1	preprotein translocase subunit YajC	22.09	1	2	2	12	-0.0472334	-0.066111	-0.196541	0.162797	0.0439482	-0.0462741	-0.0849164	0.440681	0.183393	-0.175059	-0.270661	-0.0462741	-0.310708	-0.066111	-0.664581	-1.0731	1.14521	-1.25401	0.158746	0.357932	0.183745	2	C:GO:0005886; C:GO:0031522	C:plasma membrane; C:cell envelope Sec protein transport complex			IPR003849 (PRINTS); IPR003849 (PFAM); IPR003849 (NCBIFAM); IPR003849 (PANTHER)	C:GO:0005886	C:plasma membrane
WP_001155264.1	formate dehydrogenase subunit alpha	11.89	1	11	11	35	1.74398	0.681143	0.55208	0.478904	1.36307	0.91001	0.495612	1.5068	1.04884	1.55038	1.37494	1.38958	0.605192	0.216585	0.861167	2.13973	2.10686	1.49989	0.119411	0.073608	0.0958087	9	P:GO:0015942; P:GO:0045333; F:GO:0003954; F:GO:0008863; F:GO:0043546; F:GO:0046872; F:GO:0051537; F:GO:0051539; C:GO:0045272	P:formate metabolic process; P:cellular respiration; F:NADH dehydrogenase activity; F:formate dehydrogenase (NAD+) activity; F:molybdopterin cofactor binding; F:metal ion binding; F:2 iron, 2 sulfur cluster binding; F:4 iron, 4 sulfur cluster binding; C:plasma membrane respiratory chain complex I	EC:1.6; EC:1.17.1.9; EC:1.2.1	Acting on NADH or NADPH; formate dehydrogenase; Acting on the aldehyde or oxo group of donors	G3DSA:2.40.40.20:FF:000005 (FUNFAM); G3DSA:2.20.25.90:FF:000001 (FUNFAM); G3DSA:3.30.70.20:FF:000032 (FUNFAM); G3DSA:3.40.228.10:FF:000002 (FUNFAM); G3DSA:3.10.20.740:FF:000003 (FUNFAM); PIRSF036643 (PIRSF); G3DSA:3.40.228.10 (GENE3D); G3DSA:3.30.70.20 (GENE3D); IPR006478 (NCBIFAM); IPR006657 (PFAM); IPR006963 (PFAM); IPR006656 (PFAM); G3DSA:3.40.50.740 (GENE3D); G3DSA:2.20.25.90 (GENE3D); IPR017…	P:GO:0015942; F:GO:0008863; F:GO:0016491; F:GO:0043546; F:GO:0051536	P:formate metabolic process; F:formate dehydrogenase (NAD+) activity; F:oxidoreductase activity; F:molybdopterin cofactor binding; F:iron-sulfur cluster binding
WP_001151902.1	cell-wall-anchored protein SasF	23.94	1	15	17	52	0.941093	1.43946	0.682137	0.0410499	-0.281475	0.150159	0.4864	0.986064	0.253063	-1.80216	-1.10135	-1.54346	0.567866	0.870291	1.07959	2.0789	1.52448	1.80793	0.0442635	0.11701	0.029925	1	C:GO:0005576	C:extracellular region			Coil (COILS); Coil (COILS); G3DSA:1.20.5.420 (GENE3D); IPR002988 (PFAM)	no GO terms	no GO terms
WP_001151451.1	FMN-dependent NADH-azoreductase	9.62	1	2	2	12	0.84803	1.35095	0.660979	0.0480187	0.14385	-0.0415461	-0.0798101	0.175396	-0.0415461	0.842218	-0.431621	0.999997	-0.128968	0.349554	-0.58093	1.97733	1.01569	-1.04998	0.0436655	0.841729	0.698549	4	F:GO:0009055; F:GO:0010181; F:GO:0016652; F:GO:0016655	F:electron transfer activity; F:FMN binding; F:oxidoreductase activity, acting on NAD(P)H, NAD(P) as acceptor; F:oxidoreductase activity, acting on NAD(P)H, quinone or similar compound as acceptor	EC:1.6.1; EC:1.6.5	Acting on NADH or NADPH; Acting on NADH or NADPH	IPR029039 (G3DSA:3.40.50.GENE3D); IPR003680 (PFAM); IPR050104 (PANTHER); IPR023048 (HAMAP); IPR029039 (SUPERFAMILY)	F:GO:0010181; F:GO:0016655	F:FMN binding; F:oxidoreductase activity, acting on NAD(P)H, quinone or similar compound as acceptor
WP_001148638.1	oxidoreductase	26.61	2	2	7	29	2.54068	2.24884	2.27513	-1.06907	-0.713592	-0.600516	-0.620183	-0.579793	-0.941322	0.403566	1.19106	0.990837	0.241122	0.655035	1.04948	5.13735	-1.63008	1.60878	0.00156294	0.0247285	0.108767	1	F:GO:0003677	F:DNA binding			IPR013557 (PFAM); IPR005039 (PFAM); PTHR36180 (PANTHER)	F:GO:0003677	F:DNA binding
WP_001142337.1	30S ribosomal protein S12	48.91	1	12	12	86	0.642615	0.478104	0.563859	0.738669	0.653547	0.746372	0.800626	0.697948	0.776192	0.452774	1.10378	0.445515	1.02595	0.499147	1.07273	1.47743	1.69222	1.85103	0.00708105	0.00166379	0.0422596	6	P:GO:0006412; P:GO:0040007; F:GO:0000049; F:GO:0003735; F:GO:0019843; C:GO:0015935	P:translation; P:growth; F:tRNA binding; F:structural constituent of ribosome; F:rRNA binding; C:small ribosomal subunit			IPR005679 (PRINTS); G3DSA:2.40.50.140:FF:000001 (FUNFAM); IPR006032 (PIRSF); IPR012340 (G3DSA:2.40.50.GENE3D); IPR006032 (PFAM); IPR005679 (NCBIFAM); IPR006032 (PANTHER); IPR005679 (HAMAP); IPR005679 (CDD); IPR012340 (SUPERFAMILY)	P:GO:0006412; F:GO:0003735; C:GO:0005840; C:GO:0015935	P:translation; F:structural constituent of ribosome; C:ribosome; C:small ribosomal subunit
WP_001140871.1	manganese-dependent inorganic pyrophosphatase	23.95	1	10	10	50	0.307268	0.534543	0.474041	0.624478	0.454592	0.436408	0.574336	0.546664	0.612213	0.781234	0.990966	0.481947	1.19429	0.934507	1.05403	1.35828	1.49277	2.09196	0.0231739	0.00107966	0.00496983	3	F:GO:0004427; F:GO:0030145; C:GO:0005737	F:inorganic diphosphate phosphatase activity; F:manganese ion binding; C:cytoplasm	EC:3.6.1.1	inorganic diphosphatase	Coil (COILS); G3DSA:3.10.310.20:FF:000001 (FUNFAM); G3DSA:3.90.1640.10:FF:000001 (FUNFAM); IPR001667 (PFAM); IPR004097 (PFAM); IPR038222 (G3DSA:3.10.310.GENE3D); G3DSA:3.90.1640.10 (GENE3D); PIRSR026583-50 (PIRSR); PTHR12112 (PANTHER); IPR022934 (HAMAP); IPR038763 (SUPERFAMILY)	F:GO:0004427; F:GO:0016462; C:GO:0005737	F:inorganic diphosphate phosphatase activity; F:pyrophosphatase activity; C:cytoplasm
WP_001140799.1	30S ribosomal protein S14 type Z [Bacilli]	11.48	1	1	1	6	0.964543	1.26889	1.17935	0.580906	0.385523	0.409218	0.353544	0.212905	0.286224	1.343	0.400766	0.641399	0.911448	0.837187	0.374478	2.20865	1.21872	1.65462	0.00624247	0.0198112	0.051989	5	P:GO:0006412; F:GO:0003735; F:GO:0008270; F:GO:0019843; C:GO:0015935	P:translation; F:structural constituent of ribosome; F:zinc ion binding; F:rRNA binding; C:small ribosomal subunit			G3DSA:4.10.830.10:FF:000001 (FUNFAM); IPR001209 (PFAM); IPR043140 (G3DSA:4.10.830.GENE3D); IPR001209 (PANTHER); IPR023053 (HAMAP); SSF57716 (SUPERFAMILY)	P:GO:0006412; F:GO:0003735; C:GO:0005840; C:GO:0015935	P:translation; F:structural constituent of ribosome; C:ribosome; C:small ribosomal subunit
WP_001138360.1	50S ribosomal protein L20	22.03	1	3	3	12	0.982259	0.500112	1.06499	0.913935	1.3202	1.10661	0.72848	0.626554	0.948879	1.50789	0.479386	0.726514	1.02194	-0.0912583	0.537275	1.82734	1.71038	1.47353	0.0404345	0.0149966	0.268219	11	P:GO:0000027; P:GO:0006355; P:GO:0017148; P:GO:0034249; F:GO:0000900; F:GO:0003729; F:GO:0003735; F:GO:0070180; F:GO:1901363; C:GO:0005886; C:GO:0022625	P:ribosomal large subunit assembly; P:regulation of DNA-templated transcription; P:negative regulation of translation; P:negative regulation of amide metabolic process; F:mRNA regulatory element binding translation repressor activity; F:mRNA binding; F:structural constituent of ribosome; F:large ribosomal subunit rRNA binding; F:heterocyclic compound binding; C:plasma membrane; C:cytosolic large …			IPR005813 (PRINTS); G3DSA:1.10.1900.20:FF:000001 (FUNFAM); IPR005813 (NCBIFAM); IPR035566 (G3DSA:1.10.1900.GENE3D); IPR005813 (PFAM); G3DSA:6.10.160.10 (GENE3D); IPR005813 (PANTHER); IPR005813 (HAMAP); IPR005813 (CDD); IPR035566 (SUPERFAMILY)	P:GO:0000027; P:GO:0006412; F:GO:0003735; F:GO:0019843; C:GO:0005840; C:GO:0022625	P:ribosomal large subunit assembly; P:translation; F:structural constituent of ribosome; F:rRNA binding; C:ribosome; C:cytosolic large ribosomal subunit
WP_001137495.1	30S ribosomal protein S7 [Bacilli]	28.85	1	4	4	24	0.563183	0.665455	0.859626	1.03083	0.970938	0.639882	0.93922	0.267917	0.786106	0.533843	0.710573	0.195715	1.61043	0.899293	1.20659	1.62605	1.61532	2.40883	0.0152422	0.0821105	0.0265366	12	P:GO:0000028; P:GO:0017148; P:GO:0034249; P:GO:0040007; F:GO:0000049; F:GO:0003729; F:GO:0003735; F:GO:0019843; F:GO:1901363; C:GO:0005618; C:GO:0005886; C:GO:0022627	P:ribosomal small subunit assembly; P:negative regulation of translation; P:negative regulation of amide metabolic process; P:growth; F:tRNA binding; F:mRNA binding; F:structural constituent of ribosome; F:rRNA binding; F:heterocyclic compound binding; C:cell wall; C:plasma membrane; C:cytosolic small ribosomal subunit			G3DSA:1.10.455.10:FF:000001 (FUNFAM); IPR005717 (NCBIFAM); IPR000235 (PIRSF); IPR023798 (PFAM); IPR036823 (G3DSA:1.10.455.GENE3D); IPR000235 (PANTHER); IPR005717 (HAMAP); cd14869 (CDD); IPR036823 (SUPERFAMILY)	P:GO:0000028; P:GO:0006412; F:GO:0003729; F:GO:0003735; F:GO:0019843; C:GO:0005840; C:GO:0015935; C:GO:0022627	P:ribosomal small subunit assembly; P:translation; F:mRNA binding; F:structural constituent of ribosome; F:rRNA binding; C:ribosome; C:small ribosomal subunit; C:cytosolic small ribosomal subunit
WP_001131841.1	fructose-bisphosphate aldolase	37.06	1	10	10	35	1.26596	0.62598	1.11278	0.819373	0.942633	0.87806	0.846666	1.09484	0.784158	0.423714	0.219414	0.459546	0.483332	0.460145	0.637906	2.03692	1.88544	1.44324	0.035161	0.0107288	0.0110178	6	P:GO:0006096; P:GO:0030388; F:GO:0004332; F:GO:0008270; F:GO:0009025; C:GO:0005829	P:glycolytic process; P:fructose 1,6-bisphosphate metabolic process; F:fructose-bisphosphate aldolase activity; F:zinc ion binding; F:tagatose-bisphosphate aldolase activity; C:cytosol	EC:4.1.2.13; EC:4.1.2.40	fructose-bisphosphate aldolase; tagatose-bisphosphate aldolase	Coil (COILS); IPR000771 (PFAM); IPR000771 (PIRSF); IPR011289 (NCBIFAM); IPR013785 (G3DSA:3.20.20.GENE3D); IPR000771 (NCBIFAM); PIRSR001359-2 (PIRSR); PIRSR015853-2 (PIRSR); PIRSR001359-1 (PIRSR); PIRSR001359-3 (PIRSR); IPR050246 (PANTHER); IPR000771 (CDD); SSF51569 (SUPERFAMILY)	P:GO:0005975; P:GO:0006096; P:GO:0030388; F:GO:0004332; F:GO:0008270; F:GO:0016832	P:carbohydrate metabolic process; P:glycolytic process; P:fructose 1,6-bisphosphate metabolic process; F:fructose-bisphosphate aldolase activity; F:zinc ion binding; F:aldehyde-lyase activity
WP_001130051.1	malate:quinone oxidoreductase	35.34	1	22	22	202	0.255011	0.151255	-0.15479	1.33214	1.30017	1.22742	1.48644	1.42622	1.24312	0.0765228	1.20429	0.667399	0.753978	0.262719	1.26042	1.06738	2.61883	1.76061	0.565907	0.00277821	0.118857	5	P:GO:0006099; F:GO:0008924; F:GO:0047545; F:GO:0052589; C:GO:0005737	P:tricarboxylic acid cycle; F:malate dehydrogenase (quinone) activity; F:2-hydroxyglutarate dehydrogenase activity; F:malate dehydrogenase (menaquinone) activity; C:cytoplasm	EC:1.1.5.4; EC:1.1.99.2	malate dehydrogenase (quinone); L-2-hydroxyglutarate dehydrogenase	IPR036188 (G3DSA:3.50.50.GENE3D); IPR006231 (NCBIFAM); IPR006231 (PFAM); NF040844 (NCBIFAM); PTHR43104 (PANTHER); IPR006231 (HAMAP); IPR036188 (SUPERFAMILY)	P:GO:0006099; F:GO:0008924; F:GO:0047545	P:tricarboxylic acid cycle; F:malate dehydrogenase (quinone) activity; F:2-hydroxyglutarate dehydrogenase activity
WP_001127167.1	dephospho-CoA kinase	18.36	1	3	3	7	1.00679	0.846985	0.867813	0.634337	0.491972	0.748832	0.722713	0.974065	0.947699	0.261488	0.727246	0.645978	1.26732	0.7778	1.27617	1.87769	1.84781	2.1812	0.00304317	0.00808673	0.0214151	4	P:GO:0015937; F:GO:0004140; F:GO:0005524; C:GO:0005737	P:coenzyme A biosynthetic process; F:dephospho-CoA kinase activity; F:ATP binding; C:cytoplasm	EC:2.7.1.24	dephospho-CoA kinase	Coil (COILS); G3DSA:3.40.50.300:FF:000991 (FUNFAM); IPR001977 (PFAM); IPR027417 (G3DSA:3.40.50.GENE3D); IPR001977 (NCBIFAM); PTHR10695 (PANTHER); IPR001977 (PROSITE_PROFILES); IPR001977 (HAMAP); cd02022 (CDD); IPR027417 (SUPERFAMILY)	P:GO:0015937; F:GO:0004140; F:GO:0005524	P:coenzyme A biosynthetic process; F:dephospho-CoA kinase activity; F:ATP binding
WP_001126603.1	glutamine synthetase	14.13	1	7	7	31	0.74718	0.788245	1.15866	0.969132	1.03737	1.20467	0.95185	1.16469	1.19929	1.02461	0.457713	0.933329	0.63748	0.700297	0.573188	1.87933	2.15749	1.55609	0.0205792	0.0048632	0.00330199	6	P:GO:0006542; P:GO:0006598; F:GO:0004356; F:GO:0005524; F:GO:0046872; C:GO:0005737	P:glutamine biosynthetic process; P:polyamine catabolic process; F:glutamine synthetase activity; F:ATP binding; F:metal ion binding; C:cytoplasm	EC:6.3.1.2	glutamine synthetase	G3DSA:3.30.590.10:FF:000003 (FUNFAM); G3DSA:3.10.20.70:FF:000005 (FUNFAM); IPR008146 (PFAM); IPR004809 (NCBIFAM); IPR008147 (PFAM); IPR036651 (G3DSA:3.10.20.GENE3D); G3DSA:3.30.590.10 (GENE3D); PIRSR604809-50 (PIRSR); PIRSR604809-2 (PIRSR); PIRSR604809-1 (PIRSR); PTHR43785 (PANTHER); IPR008147 (PROSITE_PROFILES); IPR008146 (PROSITE_PROFILES); IPR014746 (SUPERFAMILY); IPR036651 (SUPERFAMILY)	P:GO:0006542; F:GO:0003824; F:GO:0004356	P:glutamine biosynthetic process; F:catalytic activity; F:glutamine synthetase activity
WP_001126264.1	carbamoyl-phosphate synthase large chain	24.31	1	26	26	100	0.225975	0.2408	-0.114169	0.718336	0.660301	0.745116	0.921745	0.8288	0.790688	0.556871	1.07088	0.522384	0.510134	0.132187	0.797449	1.09171	1.80017	1.41939	0.41736	0.00210452	0.130347	13	P:GO:0006207; P:GO:0006228; P:GO:0006526; P:GO:0006541; P:GO:0019240; P:GO:0044205; F:GO:0004070; F:GO:0004087; F:GO:0004088; F:GO:0004151; F:GO:0005524; F:GO:0046872; C:GO:0005829	P:'de novo' pyrimidine nucleobase biosynthetic process; P:UTP biosynthetic process; P:arginine biosynthetic process; P:glutamine metabolic process; P:citrulline biosynthetic process; P:'de novo' UMP biosynthetic process; F:aspartate carbamoyltransferase activity; F:carbamoyl-phosphate synthase (ammonia) activity; F:carbamoyl-phosphate synthase (glutamine-hydrolyzing) activity; F:dihydroorotase ac…	EC:6.3.5.5; EC:3.5.2.3; EC:2.1.3.2; EC:6.3.4.16	carbamoyl-phosphate synthase (glutamine-hydrolyzing); dihydroorotase; aspartate carbamoyltransferase; carbamoyl-phosphate synthase (ammonia)	IPR005483 (PRINTS); G3DSA:3.30.470.20:FF:000026 (FUNFAM); G3DSA:1.10.1030.10:FF:000002 (FUNFAM); G3DSA:3.40.50.20:FF:000001 (FUNFAM); G3DSA:3.30.470.20:FF:000001 (FUNFAM); G3DSA:3.30.1490.20:FF:000001 (FUNFAM); G3DSA:3.40.50.20:FF:000001 (FUNFAM); G3DSA:3.40.50.1380:FF:000011 (FUNFAM); G3DSA:3.40.50.20 (GENE3D); IPR013815 (G3DSA:3.30.1490.GENE3D); G3DSA:3.40.50.20 (GENE3D); IPR011607 (PFAM); IPR0…	P:GO:0006541; P:GO:0006807; F:GO:0004088; F:GO:0005524; F:GO:0046872; C:GO:0005737	P:glutamine metabolic process; P:obsolete nitrogen compound metabolic process; F:carbamoyl-phosphate synthase (glutamine-hydrolyzing) activity; F:ATP binding; F:metal ion binding; C:cytoplasm
WP_001125611.1	N-acetylmuramoyl-L-alanine amidase	24.72	1	11	11	27	1.14459	1.56691	0.973654	1.80803	1.83837	2.10964	2.80826	2.0694	2.304	1.35339	1.882	1.91057	1.25023	2.15763	1.6508	2.37911	5.37993	3.3269	0.0199853	0.00818919	0.0233946	3	P:GO:0071973; F:GO:0004040; C:GO:0005576	P:bacterial-type flagellum-dependent cell motility; F:amidase activity; C:extracellular region	EC:3.5.1.4	amidase	Coil (COILS); G3DSA:1.10.530.10 (GENE3D); IPR007921 (PFAM); G3DSA:3.90.1720.10 (GENE3D); G3DSA:4.10.80.30 (GENE3D); IPR002901 (PFAM); IPR051056 (PANTHER); IPR007921 (PROSITE_PROFILES); IPR038765 (SUPERFAMILY)	F:GO:0004040	F:amidase activity
WP_001125208.1	2,3-bisphosphoglycerate-dependent phosphoglycerate mutase	15.35	1	4	4	14	1.28941	0.487862	0.655701	0.576635	0.922141	0.918696	0.885865	1.17527	1.0565	1.08967	1.12641	1.07122	1.11776	0.886682	1.09633	1.80734	2.06203	2.05237	0.07987	0.00646873	0.00504786	3	P:GO:0006094; P:GO:0006096; F:GO:0046538	P:gluconeogenesis; P:glycolytic process; F:2,3-bisphosphoglycerate-dependent phosphoglycerate mutase activity	EC:5.4.2.11	phosphoglycerate mutase (2,3-diphosphoglycerate-dependent)	G3DSA:3.40.50.1240:FF:000003 (FUNFAM); IPR005952 (NCBIFAM); IPR029033 (G3DSA:3.40.50.GENE3D); PIRSF000709 (PIRSF); IPR013078 (PFAM); PIRSR613078-3 (PIRSR); PIRSR613078-1 (PIRSR); PIRSR613078-2 (PIRSR); IPR005952 (PANTHER); IPR005952 (HAMAP); IPR013078 (CDD); IPR029033 (SUPERFAMILY)	P:GO:0006096; F:GO:0016868	P:glycolytic process; F:intramolecular phosphotransferase activity
WP_001124985.1	arginine repressor	42.67	1	7	7	15	0.927634	1.20743	0.980584	0.925447	1.29491	1.10067	1.16358	0.616916	0.856163	0.345786	0.248001	1.08523	0.789874	1.39551	0.690517	2.06156	1.86131	1.9912	0.00675833	0.0309119	0.0489698	7	P:GO:0006355; P:GO:0006526; P:GO:0051259; F:GO:0003677; F:GO:0003700; F:GO:0034618; C:GO:0005737	P:regulation of DNA-templated transcription; P:arginine biosynthetic process; P:protein complex oligomerization; F:DNA binding; F:DNA-binding transcription factor activity; F:arginine binding; C:cytoplasm			IPR001669 (PRINTS); G3DSA:3.30.1360.40 (GENE3D); IPR001669 (NCBIFAM); IPR036388 (G3DSA:1.10.10.GENE3D); IPR020900 (PFAM); IPR020899 (PFAM); IPR001669 (PANTHER); IPR001669 (HAMAP); IPR036251 (SUPERFAMILY); IPR036390 (SUPERFAMILY)	P:GO:0006355; P:GO:0006525; P:GO:0051259; F:GO:0003700; F:GO:0034618	P:regulation of DNA-templated transcription; P:arginine metabolic process; P:protein complex oligomerization; F:DNA-binding transcription factor activity; F:arginine binding
WP_001124525.1	CoA-disulfide reductase	23.06	1	11	11	42	0.299362	-0.0757837	0.279396	0.809426	0.86453	0.735555	0.828478	0.602121	0.755255	0.948892	0.664493	0.88206	0.976279	0.803178	0.598508	1.13104	1.66056	1.74216	0.30268	0.00827308	0.0184487	4	F:GO:0003756; F:GO:0050451; F:GO:0050660; F:GO:0050661	F:protein disulfide isomerase activity; F:CoA-disulfide reductase (NADPH) activity; F:flavin adenine dinucleotide binding; F:NADP binding	EC:5.3.4.1; EC:1.8.1.14	protein disulfide-isomerase; CoA-disulfide reductase	PR00368 (PRINTS); PR00411 (PRINTS); IPR023753 (PFAM); IPR036188 (G3DSA:3.50.50.GENE3D); IPR004099 (PFAM); IPR016156 (G3DSA:3.30.390.GENE3D); IPR036188 (G3DSA:3.50.50.GENE3D); IPR017758 (NCBIFAM); PIRSR000350-3 (PIRSR); PIRSR000238-1 (PIRSR); IPR050260 (PANTHER); IPR023536 (HAMAP); IPR036188 (SUPERFAMILY); IPR016156 (SUPERFAMILY)	F:GO:0003756; F:GO:0016491; F:GO:0050451; F:GO:0050660; F:GO:0050661	F:protein disulfide isomerase activity; F:oxidoreductase activity; F:CoA-disulfide reductase (NADPH) activity; F:flavin adenine dinucleotide binding; F:NADP binding
WP_001124167.1	PTS-dependent dihydroxyacetone kinase phosphotransferase subunit DhaM	5.83	1	1	1	5	-0.11429	-0.0531641	0.0378803	0.183604	0.112631	0.101253	0.141591	0.28533	0.003487	0.660307	0.679194	0.529605	0.323638	-0.0872296	0.228344	-1.02942	1.10808	1.12143	0.431621	0.219912	0.33841	4	P:GO:0009401; P:GO:0019563; F:GO:0047324; C:GO:0016020	P:phosphoenolpyruvate-dependent sugar phosphotransferase system; P:glycerol catabolic process; F:phosphoenolpyruvate-glycerone phosphotransferase activity; C:membrane	EC:2.7.1.121	phosphoenolpyruvate--glycerone phosphotransferase	IPR012844 (NCBIFAM); IPR036662 (G3DSA:3.40.50.GENE3D); IPR004701 (PFAM); IPR039643 (PANTHER); IPR004701 (PROSITE_PROFILES); IPR036662 (SUPERFAMILY)	P:GO:0009401; P:GO:0019563; F:GO:0047324; C:GO:0016020	P:phosphoenolpyruvate-dependent sugar phosphotransferase system; P:glycerol catabolic process; F:phosphoenolpyruvate-glycerone phosphotransferase activity; C:membrane
WP_001123303.1	thiol-disulfide oxidoreductase DCC family protein	37.23	1	6	6	19	0.189627	0.125396	0.156348	1.1985	0.998917	0.816759	1.12838	1.21248	0.985941	0.63683	1.47127	0.64703	1.37613	0.680466	1.5028	1.11525	2.16137	2.3441	0.0136473	0.00353587	0.0434194	1	F:GO:0015035	F:protein-disulfide reductase activity	EC:1.8	Acting on a sulfur group of donors	IPR007263 (PFAM); IPR052927 (PANTHER)	F:GO:0015035	F:protein-disulfide reductase activity
WP_001121760.1	enolase	33.87	1	13	13	79	1.09481	0.739727	1.40238	0.689649	0.87696	0.741115	0.621953	0.718604	0.652753	0.97213	0.248516	0.920106	0.599239	0.996068	0.360818	2.14969	1.58557	1.59788	0.0300729	0.00183551	0.072112	10	P:GO:0006096; F:GO:0000287; F:GO:0004634; F:GO:0005518; F:GO:0035375; F:GO:0043236; C:GO:0000015; C:GO:0005576; C:GO:0005618; C:GO:0009986	P:glycolytic process; F:magnesium ion binding; F:phosphopyruvate hydratase activity; F:collagen binding; F:zymogen binding; F:laminin binding; C:phosphopyruvate hydratase complex; C:extracellular region; C:cell wall; C:cell surface	EC:4.2.1.11	phosphopyruvate hydratase	IPR000941 (PRINTS); G3DSA:3.30.390.10:FF:000001 (FUNFAM); G3DSA:3.20.20.120:FF:000001 (FUNFAM); IPR029017 (G3DSA:3.30.390.GENE3D); IPR020811 (PFAM); IPR000941 (NCBIFAM); IPR000941 (PIRSF); IPR036849 (G3DSA:3.20.20.GENE3D); IPR020810 (PFAM); PIRSR017107-4 (PIRSR); SFLDS00001 (SFLD); PIRSR634603-3 (PIRSR); PIRSR017107-1 (PIRSR); IPR000941 (SFLD); IPR000941 (PANTHER); IPR000941 (HAMAP); IPR000941 (C…	P:GO:0006096; F:GO:0000287; F:GO:0004634; C:GO:0000015	P:glycolytic process; F:magnesium ion binding; F:phosphopyruvate hydratase activity; C:phosphopyruvate hydratase complex
WP_001119021.1	molecular chaperone DnaJ	24.01	1	7	7	23	0.888862	1.22245	1.00774	1.13538	1.12343	0.614896	0.978778	1.03881	0.795023	0.671723	0.686615	1.27824	1.02554	1.05209	0.90182	2.0653	1.92014	1.99256	0.00870024	0.00606264	0.00216668	9	P:GO:0006260; P:GO:0009408; P:GO:0042026; P:GO:0051085; F:GO:0005524; F:GO:0008270; F:GO:0031072; F:GO:0051082; C:GO:0005737	P:DNA replication; P:response to heat; P:protein refolding; P:chaperone cofactor-dependent protein refolding; F:ATP binding; F:zinc ion binding; F:heat shock protein binding; F:unfolded protein binding; C:cytoplasm			IPR001623 (PRINTS); G3DSA:1.10.287.110:FF:000031 (FUNFAM); G3DSA:2.60.260.20:FF:000004 (FUNFAM); G3DSA:2.10.230.10:FF:000002 (FUNFAM); IPR001623 (PFAM); G3DSA:2.60.260.20 (GENE3D); IPR002939 (PFAM); G3DSA:2.10.230.10 (GENE3D); IPR036869 (G3DSA:1.10.287.GENE3D); IPR001305 (PFAM); IPR012724 (NCBIFAM); G3DSA:2.60.260.20 (GENE3D); PTHR43096 (PANTHER); IPR001305 (PROSITE_PROFILES); IPR001623 (PROSITE_…	P:GO:0006457; P:GO:0009408; P:GO:0042026; P:GO:0051085; F:GO:0005524; F:GO:0031072; F:GO:0051082; C:GO:0005737	P:protein folding; P:response to heat; P:protein refolding; P:chaperone cofactor-dependent protein refolding; F:ATP binding; F:heat shock protein binding; F:unfolded protein binding; C:cytoplasm
WP_001118726.1	nitrite reductase large subunit	18.73	1	14	14	30	1.30996	1.35297	1.0865	0.65539	0.604542	0.632285	0.716978	1.00193	0.752003	0.893251	0.747115	1.151	1.09582	0.957154	1.55223	2.38577	1.77685	2.33717	0.00433866	0.0116585	0.0216518	7	P:GO:0042128; F:GO:0008942; F:GO:0020037; F:GO:0046872; F:GO:0050660; F:GO:0050661; F:GO:0051536	P:nitrate assimilation; F:nitrite reductase [NAD(P)H] activity; F:heme binding; F:metal ion binding; F:flavin adenine dinucleotide binding; F:NADP binding; F:iron-sulfur cluster binding	EC:1.7.1.4	nitrite reductase [NAD(P)H]	PR00368 (PRINTS); PR00411 (PRINTS); IPR006066 (PRINTS); G3DSA:3.30.413.10:FF:000017 (FUNFAM); G3DSA:1.10.10.1100:FF:000002 (FUNFAM); G3DSA:3.50.50.60:FF:000162 (FUNFAM); G3DSA:3.30.390.30:FF:000022 (FUNFAM); G3DSA:3.90.480.20:FF:000004 (FUNFAM); IPR045854 (G3DSA:3.30.413.GENE3D); IPR016156 (G3DSA:3.30.390.GENE3D); G3DSA:3.90.480.20 (GENE3D); IPR036188 (G3DSA:3.50.50.GENE3D); IPR041854 (G3DSA:1.10…	P:GO:0042128; F:GO:0008942; F:GO:0016491; F:GO:0020037; F:GO:0050660; F:GO:0050661; F:GO:0051536	P:nitrate assimilation; F:nitrite reductase [NAD(P)H] activity; F:oxidoreductase activity; F:heme binding; F:flavin adenine dinucleotide binding; F:NADP binding; F:iron-sulfur cluster binding
WP_001118667.1	30S ribosomal protein S10	64.71	1	8	8	51	1.35719	1.14547	1.40717	0.859791	0.671066	0.699549	0.671366	0.349271	0.664217	0.823246	0.652447	0.395235	0.900862	1.01868	1.00289	2.4754	1.48373	1.96575	0.00376659	0.0339432	0.00143361	6	P:GO:0006412; P:GO:0031564; F:GO:0000049; F:GO:0001072; F:GO:0003735; C:GO:0022627	P:translation; P:transcription antitermination; F:tRNA binding; F:transcription antitermination factor activity, RNA binding; F:structural constituent of ribosome; C:cytosolic small ribosomal subunit			IPR001848 (PRINTS); G3DSA:3.30.70.600:FF:000001 (FUNFAM); IPR001848 (NCBIFAM); IPR027486 (PFAM); IPR036838 (G3DSA:3.30.70.GENE3D); IPR001848 (PANTHER); IPR001848 (HAMAP); IPR036838 (SUPERFAMILY)	P:GO:0006412; F:GO:0003735; C:GO:0005840; C:GO:0015935	P:translation; F:structural constituent of ribosome; C:ribosome; C:small ribosomal subunit
WP_001118663.1	penicillin-binding protein	11.56	1	9	9	24	1.68061	1.98364	2.01033	1.80117	1.66672	1.77552	1.64368	1.56639	1.64389	1.30294	1.23421	1.12818	0.711696	1.36704	1.12596	3.72976	3.07044	2.1332	0.00311053	0.000254093	0.0306273	7	P:GO:0009410; P:GO:0051301; P:GO:0071555; F:GO:0008658; F:GO:0008955; C:GO:0005886; C:GO:0032153	P:response to xenobiotic stimulus; P:cell division; P:cell wall organization; F:penicillin binding; F:peptidoglycan glycosyltransferase activity; C:plasma membrane; C:cell division site	EC:2.4.1.129	peptidoglycan glycosyltransferase	G3DSA:3.40.710.10:FF:000026 (FUNFAM); G3DSA:3.30.70.2110:FF:000001 (FUNFAM); IPR005311 (PFAM); G3DSA:3.90.1310.10 (GENE3D); IPR001460 (PFAM); IPR012338 (G3DSA:3.40.710.GENE3D); G3DSA:3.30.70.2110 (GENE3D); IPR005543 (PFAM); G3DSA:2.20.70.70 (GENE3D); IPR050515 (PANTHER); IPR005543 (PROSITE_PROFILES); cd06575 (CDD); cd06576 (CDD); IPR036138 (SUPERFAMILY); IPR012338 (SUPERFAMILY); SSF54184 (SUPERFA…	P:GO:0071555; F:GO:0008658; C:GO:0005886	P:cell wall organization; F:penicillin binding; C:plasma membrane
WP_001118443.1	translation initiation factor IF-1 [Staphylococcaceae]	47.22	1	3	3	12	1.14704	-0.681957	1.63259	1.38027	1.21583	0.987377	1.38027	1.4519	0.705634	2.97308	2.32949	3.24226	2.97308	2.96561	1.89193	1.97953	2.32323	6.45832	0.425637	0.0383145	0.0184104	10	P:GO:0006413; P:GO:0040007; F:GO:0003743; F:GO:0019843; F:GO:0043022; F:GO:2001065; C:GO:0005618; C:GO:0005829; C:GO:0005886; C:GO:0009986	P:translational initiation; P:growth; F:translation initiation factor activity; F:rRNA binding; F:ribosome binding; F:mannan binding; C:cell wall; C:cytosol; C:plasma membrane; C:cell surface			G3DSA:2.40.50.140:FF:000002 (FUNFAM); IPR006196 (PFAM); IPR004368 (NCBIFAM); IPR012340 (G3DSA:2.40.50.GENE3D); IPR004368 (PANTHER); IPR006196 (PROSITE_PROFILES); IPR004368 (HAMAP); IPR004368 (CDD); IPR012340 (SUPERFAMILY)	P:GO:0006413; F:GO:0003723; F:GO:0003743; F:GO:0043022; C:GO:0005829	P:translational initiation; F:RNA binding; F:translation initiation factor activity; F:ribosome binding; C:cytosol
WP_001117767.1	PhoH family protein	8.57	1	3	3	11	0.857291	0.758722	0.751717	0.693944	0.665997	0.62298	0.580976	0.562899	0.646478	0.829305	0.561503	0.426331	0.311885	0.356888	0.442212	1.72914	1.51281	1.29356	0.0018598	0.00180499	0.0104829	4	F:GO:0003723; F:GO:0005524; C:GO:0005829; C:GO:0005886	F:RNA binding; F:ATP binding; C:cytosol; C:plasma membrane			G3DSA:3.40.50.300:FF:000013 (FUNFAM); IPR027417 (G3DSA:3.40.50.GENE3D); IPR003714 (PFAM); IPR051451 (PANTHER); IPR027417 (SUPERFAMILY); IPR036612 (SUPERFAMILY)	F:GO:0003723; F:GO:0005524; C:GO:0005829	F:RNA binding; F:ATP binding; C:cytosol
WP_001117064.1	cell division protein DivIVA	23.9	1	4	4	15	0.969587	0.808887	0.743812	0.328189	0.792355	0.710725	0.369593	0.771572	0.770732	1.15795	0.639722	1.23361	0.530125	-0.254208	0.213258	1.79491	1.56842	1.14727	0.00630841	0.0413937	0.548413	2	P:GO:0051301; C:GO:0005737	P:cell division; C:cytoplasm			Coil (COILS); Coil (COILS); G3DSA:6.10.250.660 (GENE3D); IPR007793 (PFAM); IPR019933 (NCBIFAM); IPR007793 (PANTHER)	no GO terms	no GO terms
WP_001115440.1	dihydrolipoyllysine-residue succinyltransferase component of 2-oxoglutarate dehydrogenase complex	33.65	1	20	20	120	0.938728	0.705801	0.890909	0.968162	1.02953	1.03207	1.08123	0.948768	1.052	0.69903	0.907574	0.61786	0.678959	0.479712	0.605718	1.80074	2.03982	1.50573	0.00698893	0.00152609	0.00964657	10	P:GO:0006099; P:GO:0006101; P:GO:0006805; P:GO:0016999; P:GO:0033512; F:GO:0004149; F:GO:0031405; C:GO:0005829; C:GO:0045252; C:GO:1990234	P:tricarboxylic acid cycle; P:citrate metabolic process; P:xenobiotic metabolic process; P:antibiotic metabolic process; P:L-lysine catabolic process to acetyl-CoA via saccharopine; F:dihydrolipoyllysine-residue succinyltransferase activity; F:lipoic acid binding; C:cytosol; C:oxoglutarate dehydrogenase complex; C:transferase complex	EC:2.3.1.61	dihydrolipoyllysine-residue succinyltransferase	G3DSA:3.30.559.10:FF:000007 (FUNFAM); IPR004167 (PFAM); IPR000089 (PFAM); IPR006255 (NCBIFAM); IPR036625 (G3DSA:4.10.320.GENE3D); IPR023213 (G3DSA:3.30.559.GENE3D); G3DSA:2.40.50.100 (GENE3D); IPR001078 (PFAM); IPR050537 (PANTHER); IPR000089 (PROSITE_PROFILES); IPR004167 (PROSITE_PROFILES); cd06849 (CDD); SSF52777 (SUPERFAMILY); IPR011053 (SUPERFAMILY)	P:GO:0006099; F:GO:0004149; F:GO:0016746; C:GO:0005829; C:GO:0045252	P:tricarboxylic acid cycle; F:dihydrolipoyllysine-residue succinyltransferase activity; F:acyltransferase activity; C:cytosol; C:oxoglutarate dehydrogenase complex
WP_001115101.1	transcription termination factor Rho	29.68	1	14	14	61	0.800644	0.990415	0.65852	1.42246	1.40871	1.41358	1.35304	1.22278	1.43933	0.326856	1.59763	0.610978	1.13035	0.246174	1.5623	1.76903	2.53347	2.10948	0.0135811	0.00220418	0.127189	6	P:GO:0006353; F:GO:0003723; F:GO:0004386; F:GO:0005524; F:GO:0008186; F:GO:0016887	P:DNA-templated transcription termination; F:RNA binding; F:helicase activity; F:ATP binding; F:ATP-dependent activity, acting on RNA; F:ATP hydrolysis activity	EC:3.6.1.15	nucleoside-triphosphate phosphatase	IPR011113 (PFAM); IPR011112 (PFAM); IPR000194 (PFAM); IPR012340 (G3DSA:2.40.50.GENE3D); IPR027417 (G3DSA:3.40.50.GENE3D); IPR004665 (NCBIFAM); IPR004665 (PANTHER); IPR011113 (PROSITE_PROFILES); IPR004665 (HAMAP); IPR011113 (CDD); IPR041703 (CDD); IPR036269 (SUPERFAMILY); IPR012340 (SUPERFAMILY); IPR027417 (SUPERFAMILY)	P:GO:0006353; F:GO:0003723; F:GO:0005524; F:GO:0008186	P:DNA-templated transcription termination; F:RNA binding; F:ATP binding; F:ATP-dependent activity, acting on RNA
WP_001109879.1	flavin reductase family protein	7.83	1	2	2	9	0.0761658	0.651214	-0.00945032	2.36123	2.54222	2.67253	2.87121	2.54222	3.37049	-0.17741	1.43545	-0.519899	0.589809	-0.46168	0.379732	1.20606	7.82798	1.17743	0.367876	0.00669465	0.650842	2	F:GO:0010181; F:GO:0016646	F:FMN binding; F:oxidoreductase activity, acting on the CH-NH group of donors, NAD or NADP as acceptor	EC:1.5.1	Acting on the CH-NH group of donors	IPR012349 (G3DSA:2.30.110.GENE3D); IPR002563 (PFAM); PTHR43812 (PANTHER); SSF50475 (SUPERFAMILY)	F:GO:0010181	F:FMN binding
WP_001109047.1	DNA polymerase III subunit gamma/tau	19.29	1	8	8	31	0.602951	0.827599	0.623952	0.602951	0.575731	0.501603	0.753481	0.672343	0.609094	0.526954	1.01034	0.519178	1.09648	0.672343	1.14949	1.61155	1.60161	1.98345	0.0107665	0.00377378	0.0232555	5	P:GO:0006261; F:GO:0003677; F:GO:0003887; F:GO:0005524; C:GO:0009360	P:DNA-templated DNA replication; F:DNA binding; F:DNA-directed DNA polymerase activity; F:ATP binding; C:DNA polymerase III complex	EC:2.7.7.7	DNA-directed DNA polymerase	Coil (COILS); IPR001270 (PRINTS); G3DSA:1.10.8.60:FF:000013 (FUNFAM); G3DSA:3.40.50.300:FF:000014 (FUNFAM); IPR012763 (NCBIFAM); G3DSA:1.10.8.60 (GENE3D); G3DSA:1.20.272.10 (GENE3D); IPR045085 (PFAM); PF13177 (PFAM); IPR027417 (G3DSA:3.40.50.GENE3D); IPR050238 (PANTHER); cd00009 (CDD); IPR045085 (CDD); IPR027417 (SUPERFAMILY); IPR008921 (SUPERFAMILY)	P:GO:0006260; P:GO:0006261; F:GO:0003677; F:GO:0003887; F:GO:0005524; C:GO:0009360	P:DNA replication; P:DNA-templated DNA replication; F:DNA binding; F:DNA-directed DNA polymerase activity; F:ATP binding; C:DNA polymerase III complex
WP_001108732.1	leucine--tRNA ligase	12.31	1	10	10	40	0.792294	0.777204	1.00533	0.46154	0.454766	0.473736	0.217136	0.0941592	0.292417	0.719237	-0.123188	0.334236	0.189686	0.488534	-0.0581561	1.81768	1.15152	1.16801	0.00728416	0.0734737	0.321061	9	P:GO:0006429; P:GO:0040007; P:GO:0106074; F:GO:0002161; F:GO:0004823; F:GO:0005524; C:GO:0005618; C:GO:0005829; C:GO:0005886	P:leucyl-tRNA aminoacylation; P:growth; P:aminoacyl-tRNA metabolism involved in translational fidelity; F:aminoacyl-tRNA editing activity; F:leucine-tRNA ligase activity; F:ATP binding; C:cell wall; C:cytosol; C:plasma membrane	EC:6.1.1.4; EC:3.1.1	leucine--tRNA ligase; Acting on ester bonds	IPR002302 (PRINTS); G3DSA:3.10.20.590:FF:000001 (FUNFAM); G3DSA:3.40.50.620:FF:000077 (FUNFAM); G3DSA:3.40.50.620:FF:000056 (FUNFAM); G3DSA:1.10.730.10:FF:000012 (FUNFAM); G3DSA:1.10.730.10:FF:000018 (FUNFAM); G3DSA:1.10.730.10 (GENE3D); IPR015413 (PFAM); IPR013155 (PFAM); IPR025709 (PFAM); IPR014729 (G3DSA:3.40.50.GENE3D); G3DSA:3.10.20.590 (GENE3D); IPR002300 (PFAM); IPR002302 (NCBIFAM); IPR002…	P:GO:0006418; P:GO:0006429; F:GO:0000166; F:GO:0002161; F:GO:0004812; F:GO:0004823; F:GO:0005524; C:GO:0005829	P:tRNA aminoacylation for protein translation; P:leucyl-tRNA aminoacylation; F:nucleotide binding; F:aminoacyl-tRNA editing activity; F:aminoacyl-tRNA ligase activity; F:leucine-tRNA ligase activity; F:ATP binding; C:cytosol
WP_001107241.1	Cys-tRNA(Pro) deacylase	13.75	1	3	3	6	-0.064003	0.341093	0.078143	0.923742	1.11623	0.970736	1.08869	1.02027	1.15238	0.462718	0.816326	0.603708	1.06085	0.0823994	1.08184	1.09299	2.12597	1.75389	0.423464	0.00122892	0.153396	4	P:GO:0006412; P:GO:0106074; F:GO:0002161; F:GO:0016829	P:translation; P:aminoacyl-tRNA metabolism involved in translational fidelity; F:aminoacyl-tRNA editing activity; F:lyase activity	EC:4; EC:3.1.1	Lyases; Acting on ester bonds	IPR036754 (G3DSA:3.90.960.GENE3D); IPR004369 (PIRSF); IPR007214 (PFAM); IPR004369 (NCBIFAM); PTHR30411 (PANTHER); IPR004369 (CDD); IPR036754 (SUPERFAMILY)	F:GO:0002161	F:aminoacyl-tRNA editing activity
WP_001104172.1	hypothetical protein	12.6	1	4	4	7	1.03823	1.17863	0.421442	0.980693	0.749721	0.678309	0.467129	1.01392	0.832819	0.863189	0.683748	0.0984321	0.115847	0.0289427	0.832819	1.88553	1.72763	1.29501	0.0633544	0.0408286	0.329135	2	P:GO:1900231; C:GO:0016020	P:regulation of single-species biofilm formation on inanimate substrate; C:membrane			IPR018604 (PFAM); G3DSA:2.40.128.690 (GENE3D)	C:GO:0016020	C:membrane
WP_001103743.1	aquaporin family protein	2.94	1	1	1	5	0.808334	0.73314	0.804868	0.620197	0.792394	0.919168	0.867286	1.0605	1.13058	0.544568	0.458912	0.600835	0.291927	0.958632	0.178708	1.72014	2.03312	1.4332	0.000980427	0.005911	0.189328	3	P:GO:0015793; F:GO:0015254; C:GO:0005886	P:glycerol transmembrane transport; F:glycerol channel activity; C:plasma membrane			IPR000425 (PRINTS); IPR000425 (NCBIFAM); IPR023271 (G3DSA:1.20.1080.GENE3D); IPR000425 (PFAM); IPR050363 (PANTHER); IPR023271 (SUPERFAMILY)	P:GO:0015793; P:GO:0055085; F:GO:0015254; F:GO:0015267; C:GO:0005886; C:GO:0016020	P:glycerol transmembrane transport; P:transmembrane transport; F:glycerol channel activity; F:channel activity; C:plasma membrane; C:membrane
WP_001103232.1	teichoic acids export ATP-binding protein TagH	17.42	1	4	4	12	0.325547	1.27564	1.05331	1.33719	0.983725	1.00514	1.39424	0.929784	0.959393	0.797702	1.36658	0.892563	1.50434	1.33699	1.86545	1.9165	2.15933	3.00233	0.0910165	0.0183	0.009734	6	P:GO:0015777; P:GO:0055085; F:GO:0005524; F:GO:0015438; F:GO:0016887; C:GO:0005886	P:teichoic acid transport; P:transmembrane transport; F:ATP binding; F:ABC-type teichoic acid transporter activity; F:ATP hydrolysis activity; C:plasma membrane	EC:7.5.2.4; EC:7.2.2; EC:3.6.1.15	ABC-type teichoic-acid transporter; Catalysing the translocation of inorganic cations; nucleoside-triphosphate phosphatase	Coil (COILS); G3DSA:3.40.50.300:FF:003010 (FUNFAM); IPR027417 (G3DSA:3.40.50.GENE3D); IPR003439 (PFAM); IPR050683 (PANTHER); IPR003439 (PROSITE_PROFILES); IPR015860 (CDD); IPR027417 (SUPERFAMILY)	F:GO:0005524; F:GO:0016887; F:GO:0140359; C:GO:0016020	F:ATP binding; F:ATP hydrolysis activity; F:ABC-type transporter activity; C:membrane
WP_001101903.1	phosphoribosylamine--glycine ligase	14.94	1	6	6	10	0.40088	0.341619	0.0748439	-0.475737	-0.470399	-0.23791	-0.0747809	0.60675	-0.278969	0.378536	0.695911	0.816591	1.06342	0.774208	0.506796	1.21358	1.09883	1.74034	0.112961	0.782629	0.0397918	5	P:GO:0006189; P:GO:0009113; F:GO:0004637; F:GO:0005524; F:GO:0046872	P:'de novo' IMP biosynthetic process; P:purine nucleobase biosynthetic process; F:phosphoribosylamine-glycine ligase activity; F:ATP binding; F:metal ion binding	EC:6.3.4.13	phosphoribosylamine--glycine ligase	G3DSA:3.40.50.20:FF:000006 (FUNFAM); IPR037123 (G3DSA:3.90.600.GENE3D); IPR020560 (PFAM); G3DSA:3.30.470.20 (GENE3D); G3DSA:3.40.50.20 (GENE3D); IPR013815 (G3DSA:3.30.1490.GENE3D); IPR020562 (PFAM); IPR020561 (PFAM); IPR000115 (NCBIFAM); PIRSR001594-2 (PIRSR); IPR000115 (PANTHER); IPR000115 (HAMAP); IPR011761 (PROSITE_PROFILES); IPR011054 (SUPERFAMILY); SSF56059 (SUPERFAMILY); IPR016185 (SUPERFAM…	P:GO:0009113; F:GO:0004637; F:GO:0005524; F:GO:0046872	P:purine nucleobase biosynthetic process; F:phosphoribosylamine-glycine ligase activity; F:ATP binding; F:metal ion binding
WP_001100525.1	3-oxoacyl-ACP synthase III	23	1	5	5	14	1.29495	0.830537	1.00705	0.669732	0.769665	0.605986	0.742603	0.722312	0.496407	0.634725	0.0740285	0.842341	0.98337	0.374896	0.0825198	2.08061	1.5779	1.44423	0.0163888	0.0142544	0.212005	4	P:GO:0006633; F:GO:0004315; F:GO:0033818; C:GO:0005737	P:fatty acid biosynthetic process; F:3-oxoacyl-[acyl-carrier-protein] synthase activity; F:beta-ketoacyl-acyl-carrier-protein synthase III activity; C:cytoplasm	EC:2.3.1.41; EC:2.3.1.180	beta-ketoacyl-[acyl-carrier-protein] synthase I; beta-ketoacyl-[acyl-carrier-protein] synthase III	G3DSA:3.40.47.10:FF:000004 (FUNFAM); IPR004655 (NCBIFAM); IPR013747 (PFAM); IPR016039 (G3DSA:3.40.47.GENE3D); IPR013751 (PFAM); PIRSR610122-1 (PIRSR); PIRSR611554-2 (PIRSR); PIRSR000447-1 (PIRSR); PIRSR000451-1 (PIRSR); PIRSR611554-1 (PIRSR); PTHR43091 (PANTHER); IPR004655 (HAMAP); cd00830 (CDD); IPR016039 (SUPERFAMILY)	P:GO:0006633; F:GO:0004315; F:GO:0016746	P:fatty acid biosynthetic process; F:3-oxoacyl-[acyl-carrier-protein] synthase activity; F:acyltransferase activity
WP_001096791.1	bacitracin ABC transporter ATP-binding protein	10.43	1	4	4	8	1.04614	0.281385	0.887928	1.08027	1.18652	1.06653	1.26023	1.30838	1.11931	0.641975	1.37821	0.605798	1.32542	0.435007	1.70795	1.71029	2.34813	2.37497	0.0868289	0.00212279	0.0919477	2	F:GO:0005524; F:GO:0016887	F:ATP binding; F:ATP hydrolysis activity	EC:3.6.1.15	nucleoside-triphosphate phosphatase	IPR003439 (PFAM); IPR027417 (G3DSA:3.40.50.GENE3D); IPR022501 (NCBIFAM); PTHR43335 (PANTHER); IPR003439 (PROSITE_PROFILES); IPR027417 (SUPERFAMILY)	F:GO:0005524; F:GO:0016887	F:ATP binding; F:ATP hydrolysis activity
WP_001096642.1	alpha-ketoacid dehydrogenase subunit beta	14.68	1	4	4	13	1.15266	0.837283	1.11505	1.13249	1.08416	1.15425	1.17519	1.02289	1.01537	1.00326	0.879767	1.15622	0.880727	1.20994	1.2168	2.05864	2.10388	2.15963	0.00910699	0.00235423	0.00996716	4	P:GO:0007584; P:GO:0009083; F:GO:0003863; F:GO:0004739	P:response to nutrient; P:branched-chain amino acid catabolic process; F:3-methyl-2-oxobutanoate dehydrogenase (2-methylpropanoyl-transferring) activity; F:pyruvate dehydrogenase (acetyl-transferring) activity	EC:1.2.4.4; EC:1.2.4.1	3-methyl-2-oxobutanoate dehydrogenase (2-methylpropanoyl-transferring); pyruvate dehydrogenase (acetyl-transferring)	G3DSA:3.40.50.970:FF:000001 (FUNFAM); G3DSA:3.40.50.920:FF:000001 (FUNFAM); G3DSA:3.40.50.970 (GENE3D); IPR005475 (PFAM); IPR033248 (PFAM); IPR009014 (G3DSA:3.40.50.GENE3D); PTHR42980 (PANTHER); cd07036 (CDD); IPR009014 (SUPERFAMILY); IPR029061 (SUPERFAMILY)	P:GO:0007584; P:GO:0009083; F:GO:0003824	P:response to nutrient; P:branched-chain amino acid catabolic process; F:catalytic activity
WP_001096577.1	50S ribosomal protein L30	89.83	1	8	8	54	1.43362	0.934385	1.81777	1.01602	0.918912	1.0031	0.885742	0.837516	0.820195	1.70896	1.35173	1.97612	1.51394	1.71139	1.15366	2.71256	1.80011	2.78515	0.0319907	0.000534579	0.0122821	5	P:GO:0000027; P:GO:0006412; P:GO:0040007; F:GO:0003735; C:GO:0022625	P:ribosomal large subunit assembly; P:translation; P:growth; F:structural constituent of ribosome; C:cytosolic large ribosomal subunit			G3DSA:3.30.1390.20:FF:000001 (FUNFAM); IPR005996 (PIRSF); IPR016082 (PFAM); IPR036919 (G3DSA:3.30.1390.GENE3D); IPR005996 (NCBIFAM); IPR005996 (PANTHER); IPR005996 (HAMAP); IPR005996 (CDD); IPR036919 (SUPERFAMILY)	P:GO:0006412; F:GO:0003735; C:GO:0015934; C:GO:0022625	P:translation; F:structural constituent of ribosome; C:large ribosomal subunit; C:cytosolic large ribosomal subunit
WP_001096494.1	transaldolase	66.24	1	18	18	95	0.385017	0.35031	0.124797	0.353298	0.422717	0.386328	0.414202	0.62191	0.512546	0.831011	0.576091	0.674124	1.14449	1.34373	0.915392	1.22369	1.43268	2.21161	0.0722827	0.0132365	0.0116894	4	P:GO:0005975; F:GO:0004801; F:GO:0016832; C:GO:0005622	P:carbohydrate metabolic process; F:transaldolase activity; F:aldehyde-lyase activity; C:intracellular anatomical structure	EC:4.1.2; EC:2.2.1.2	Carbon-carbon lyases; transaldolase	IPR011861 (NCBIFAM); IPR001585 (PFAM); IPR013785 (G3DSA:3.20.20.GENE3D); IPR001585 (PANTHER); IPR033919 (CDD); SSF51569 (SUPERFAMILY)	P:GO:0005975; F:GO:0016832; C:GO:0005622	P:carbohydrate metabolic process; F:aldehyde-lyase activity; C:intracellular anatomical structure
WP_001096116.1	LLM class flavin-dependent oxidoreductase	9.35	1	3	3	7	0.25587	0.499385	-0.124502	-0.0782646	0.214014	-0.0716971	0.0442856	0.619709	0.443894	0.65967	0.540355	0.799831	0.0225844	-0.430822	0.0829504	1.175	1.30934	-1.06504	0.366411	0.162306	0.572507	3	F:GO:0004497; F:GO:0016705; C:GO:0005829	F:monooxygenase activity; F:oxidoreductase activity, acting on paired donors, with incorporation or reduction of molecular oxygen; C:cytosol	EC:1.14	Acting on paired donors, with incorporation or reduction of molecular oxygen. The oxygen incorporated need not be derived from O2	G3DSA:3.20.20.30:FF:000006 (FUNFAM); IPR036661 (G3DSA:3.20.20.GENE3D); IPR011251 (PFAM); IPR050766 (PANTHER); cd00347 (CDD); IPR036661 (SUPERFAMILY)	F:GO:0016705; C:GO:0005829	F:oxidoreductase activity, acting on paired donors, with incorporation or reduction of molecular oxygen; C:cytosol
WP_001094394.1	ATP synthase epsilon chain	22.39	1	3	3	11	0.46178	1.27188	0.766223	1.01576	0.665933	0.541959	0.802319	0.811414	0.627077	0.95861	0.974187	0.858226	0.829952	0.907855	1.06869	1.83094	1.68109	1.91713	0.0718261	0.00638814	0.00559795	9	P:GO:0015986; P:GO:1902600; F:GO:0005524; F:GO:0016887; F:GO:0019829; F:GO:0044769; F:GO:0046933; C:GO:0005886; C:GO:0045261	P:proton motive force-driven ATP synthesis; P:proton transmembrane transport; F:ATP binding; F:ATP hydrolysis activity; F:ATPase-coupled monoatomic cation transmembrane transporter activity; F:ATPase activity, coupled to transmembrane movement of ions, rotational mechanism; F:proton-transporting ATP synthase activity, rotational mechanism; C:plasma membrane; C:proton-transporting ATP synthase com…	EC:7.1.2.2; EC:6; EC:7.2.2; EC:3.6.1.15	H(+)-transporting two-sector ATPase; Ligases; Catalysing the translocation of inorganic cations; nucleoside-triphosphate phosphatase	Coil (COILS); G3DSA:2.60.15.10:FF:000001 (FUNFAM); G3DSA:1.20.5.440:FF:000001 (FUNFAM); G3DSA:1.20.5.440 (GENE3D); IPR020547 (PFAM); IPR001469 (NCBIFAM); IPR036771 (G3DSA:2.60.15.GENE3D); IPR020546 (PFAM); IPR001469 (PANTHER); IPR001469 (HAMAP); IPR001469 (CDD); IPR036794 (SUPERFAMILY); IPR036771 (SUPERFAMILY)	P:GO:0015986; F:GO:0046933; C:GO:0045261	P:proton motive force-driven ATP synthesis; F:proton-transporting ATP synthase activity, rotational mechanism; C:proton-transporting ATP synthase complex, catalytic core F(1)
WP_001093553.1	hypothetical protein	32.88	1	8	8	41	1.18748	1.11153	1.06889	-1.31229	-0.931959	-1.12382	-1.20692	-1.00601	-1.07104	1.0735	-1.5874	1.56252	-0.930682	0.568937	-1.60853	2.1787	-2.13206	-1.28426	0.000952924	0.00291068	0.414698						IPR019545 (PFAM); PS51257 (PROSITE_PROFILES); IPR019545 (PROSITE_PROFILES)	no GO terms	no GO terms
WP_001091387.1	DUF1444 domain-containing protein	4.91	1	2	2	7	0.792428	1.18701	1.06735	0.765364	0.355264	0.394359	0.59401	0.357318	0.290448	0.678806	0.249766	0.664434	0.715369	0.821802	0.392616	2.03479	1.33783	1.5741	0.0129714	0.0460997	0.0379614						IPR010838 (PIRSF); IPR010838 (PFAM); IPR010838 (HAMAP)	no GO terms	no GO terms
WP_001088979.1	BCCT family transporter	2.55	1	2	2	10	1.05256	1.08593	0.887401	1.56991	1.06452	1.07287	1.24428	1.06069	1.01118	0.910485	1.15763	1.14386	0.875487	0.628028	0.755362	2.0156	2.15683	1.68938	0.00368239	0.00408929	0.00888361	9	P:GO:0006970; P:GO:0009409; P:GO:0031460; P:GO:0072488; P:GO:0098655; F:GO:0008324; F:GO:0008519; F:GO:0015199; C:GO:0005886	P:response to osmotic stress; P:response to cold; P:glycine betaine transport; P:ammonium transmembrane transport; P:monoatomic cation transmembrane transport; F:monoatomic cation transmembrane transporter activity; F:ammonium transmembrane transporter activity; F:amino-acid betaine transmembrane transporter activity; C:plasma membrane			IPR000060 (PFAM); IPR000060 (NCBIFAM); IPR000060 (PANTHER)	P:GO:0006810; P:GO:0071705; F:GO:0022857; C:GO:0005886; C:GO:0016020; C:GO:0016020	P:transport; P:nitrogen compound transport; F:transmembrane transporter activity; C:plasma membrane; C:membrane; C:membrane
WP_001088022.1	ribosome silencing factor	37.61	1	6	6	14	0.918791	1.02256	1.02175	0.565041	0.807854	0.796844	0.416064	0.198335	0.505204	0.652114	-0.0450623	0.321855	0.00482518	0.493672	0.382638	1.98415	1.30033	1.23837	0.00121474	0.0547854	0.185544	5	P:GO:0017148; P:GO:0042256; P:GO:0090071; F:GO:0043023; C:GO:0005737	P:negative regulation of translation; P:cytosolic ribosome assembly; P:negative regulation of ribosome biogenesis; F:ribosomal large subunit binding; C:cytoplasm			G3DSA:3.30.460.10:FF:000015 (FUNFAM); IPR043519 (G3DSA:3.30.460.GENE3D); IPR004394 (NCBIFAM); PF02410 (PFAM); IPR004394 (PANTHER); IPR004394 (HAMAP); IPR043519 (SUPERFAMILY)	P:GO:0017148; P:GO:0090071; F:GO:0043023	P:negative regulation of translation; P:negative regulation of ribosome biogenesis; F:ribosomal large subunit binding
WP_001085794.1	50S ribosomal protein L11	50.71	1	8	8	35	1.131	1.10888	1.20083	0.545091	0.362508	0.576658	0.245682	0.218343	0.320216	0.788995	0.203892	0.385524	0.177027	0.394569	-0.0760001	2.2152	1.19919	1.13126	0.000583135	0.0132912	0.34835	13	P:GO:0000027; P:GO:0006415; P:GO:0007154; P:GO:0015968; P:GO:0040007; P:GO:0043043; P:GO:0043604; P:GO:0071496; F:GO:0003735; F:GO:0070180; F:GO:1901363; C:GO:0005618; C:GO:0022625	P:ribosomal large subunit assembly; P:translational termination; P:cell communication; P:stringent response; P:growth; P:peptide biosynthetic process; P:amide biosynthetic process; P:cellular response to external stimulus; F:structural constituent of ribosome; F:large ribosomal subunit rRNA binding; F:heterocyclic compound binding; C:cell wall; C:cytosolic large ribosomal subunit			G3DSA:3.30.1550.10:FF:000001 (FUNFAM); G3DSA:1.10.10.250:FF:000001 (FUNFAM); IPR020783 (PFAM); IPR020784 (PFAM); IPR036769 (G3DSA:1.10.10.GENE3D); IPR006519 (NCBIFAM); IPR036796 (G3DSA:3.30.1550.GENE3D); IPR000911 (PANTHER); IPR000911 (HAMAP); IPR000911 (CDD); IPR036769 (SUPERFAMILY); IPR036796 (SUPERFAMILY)	P:GO:0006412; F:GO:0003735; F:GO:0070180; C:GO:0005840; C:GO:0015934	P:translation; F:structural constituent of ribosome; F:large ribosomal subunit rRNA binding; C:ribosome; C:large ribosomal subunit
WP_001085505.1	2,3-bisphosphoglycerate-independent phosphoglycerate mutase	11.68	1	5	5	15	0.612298	0.440892	1.08262	0.539517	0.635909	0.541417	0.465721	0.876043	0.307766	1.06664	0.69171	1.09487	0.598559	0.266729	0.986057	1.66801	1.48471	1.56601	0.0655471	0.0831986	0.0971923	7	P:GO:0006007; P:GO:0006096; P:GO:0006979; P:GO:0043937; F:GO:0030145; F:GO:0046537; C:GO:0005829	P:glucose catabolic process; P:glycolytic process; P:response to oxidative stress; P:regulation of sporulation; F:manganese ion binding; F:2,3-bisphosphoglycerate-independent phosphoglycerate mutase activity; C:cytosol	EC:5.4.2.12	phosphoglycerate mutase (2,3-diphosphoglycerate-independent)	G3DSA:3.40.1450.10:FF:000001 (FUNFAM); G3DSA:3.40.720.10:FF:000001 (FUNFAM); IPR006124 (PFAM); IPR017850 (G3DSA:3.40.720.GENE3D); IPR036646 (G3DSA:3.40.1450.GENE3D); IPR011258 (PFAM); IPR005995 (NCBIFAM); IPR005995 (PIRSF); PIRSR001492-2 (PIRSR); PIRSR001492-3 (PIRSR); PIRSR001492-1 (PIRSR); IPR005995 (PANTHER); IPR005995 (HAMAP); IPR005995 (CDD); IPR017850 (SUPERFAMILY); IPR036646 (SUPERFAMILY)	P:GO:0006007; P:GO:0044262; F:GO:0003824; F:GO:0004619; F:GO:0030145; F:GO:0046537; F:GO:0046872; C:GO:0005737; C:GO:0005829	P:glucose catabolic process; P:obsolete cellular carbohydrate metabolic process; F:catalytic activity; F:phosphoglycerate mutase activity; F:manganese ion binding; F:2,3-bisphosphoglycerate-independent phosphoglycerate mutase activity; F:metal ion binding; C:cytoplasm; C:cytosol
WP_001085220.1	DNA repair protein RadA	6.83	1	3	3	7	1.06409	1.25479	1.25334	0.936092	0.980162	1.13245	1.06409	0.677951	1.14146	0.506733	1.27586	0.23051	1.68451	1.35078	1.45921	2.28703	1.96559	2.83813	0.00281645	0.0215302	0.00427646	7	P:GO:0000725; F:GO:0003684; F:GO:0005524; F:GO:0016887; F:GO:0046872; F:GO:0140664; C:GO:0005829	P:recombinational repair; F:damaged DNA binding; F:ATP binding; F:ATP hydrolysis activity; F:metal ion binding; F:ATP-dependent DNA damage sensor activity; C:cytosol	EC:3.6.1.15	nucleoside-triphosphate phosphatase	PR01874 (PRINTS); G3DSA:3.30.230.10:FF:000031 (FUNFAM); G3DSA:3.40.50.300:FF:000050 (FUNFAM); IPR014721 (G3DSA:3.30.230.GENE3D); PF13481 (PFAM); IPR004504 (NCBIFAM); IPR027417 (G3DSA:3.40.50.GENE3D); PF13541 (PFAM); IPR041166 (PFAM); PIRSR001174-2 (PIRSR); PTHR32472 (PANTHER); IPR020588 (PROSITE_PROFILES); IPR004504 (HAMAP); cd01121 (CDD); IPR027417 (SUPERFAMILY); IPR020568 (SUPERFAMILY)	P:GO:0000725; P:GO:0006281; F:GO:0003677; F:GO:0003684; F:GO:0005524; F:GO:0140664; C:GO:0005829	P:recombinational repair; P:DNA repair; F:DNA binding; F:damaged DNA binding; F:ATP binding; F:ATP-dependent DNA damage sensor activity; C:cytosol
WP_001085185.1	SsrA-binding protein	12.34	1	2	2	7	0.858464	0.67203	0.40337	0.432789	0.224576	0.329305	0.378061	0.414484	0.210261	-0.185095	0.701947	0.294918	0.170388	-0.245473	0.546076	1.57634	1.2631	1.143	0.0395149	0.0336215	0.56316	5	P:GO:0070929; P:GO:0070930; F:GO:0003723; F:GO:1901363; C:GO:0005829	P:trans-translation; P:trans-translation-dependent protein tagging; F:RNA binding; F:heterocyclic compound binding; C:cytosol			IPR023620 (G3DSA:2.40.280.GENE3D); IPR000037 (NCBIFAM); IPR000037 (PFAM); IPR000037 (PANTHER); IPR000037 (HAMAP); IPR000037 (CDD); IPR023620 (SUPERFAMILY)	P:GO:0070930; F:GO:0003723; C:GO:0005829	P:trans-translation-dependent protein tagging; F:RNA binding; C:cytosol
WP_001083311.1	2-deoxyribose-5-phosphate aldolase	47.27	1	2	11	35	1.57976	1.28841	0.498305	0.965652	1.25727	1.55557	0.956155	0.887718	1.37702	1.25339	0.616566	1.51767	0.325991	1.3507	0.601186	2.28145	2.12923	1.77362	0.073824	0.0197038	0.131331	5	P:GO:0009264; P:GO:0016052; P:GO:0046386; F:GO:0004139; C:GO:0005737	P:deoxyribonucleotide catabolic process; P:carbohydrate catabolic process; P:deoxyribose phosphate catabolic process; F:deoxyribose-phosphate aldolase activity; C:cytoplasm	EC:4.1.2.4	deoxyribose-phosphate aldolase	G3DSA:3.20.20.70:FF:000044 (FUNFAM); IPR011343 (NCBIFAM); IPR002915 (PFAM); IPR011343 (PIRSF); IPR013785 (G3DSA:3.20.20.GENE3D); PIRSR001357-50 (PIRSR); IPR011343 (PANTHER); IPR028581 (HAMAP); IPR011343 (CDD); SSF51569 (SUPERFAMILY)	P:GO:0009264; P:GO:0016052; F:GO:0004139; F:GO:0016829; C:GO:0005737	P:deoxyribonucleotide catabolic process; P:carbohydrate catabolic process; F:deoxyribose-phosphate aldolase activity; F:lyase activity; C:cytoplasm
WP_001080824.1	50S ribosomal protein L5	44.13	1	11	11	62	0.846922	0.632292	0.771091	1.71743	1.82253	1.45668	1.29682	1.01738	1.29858	0.901566	0.862707	0.448451	1.19736	0.413001	1.35763	1.68508	2.31366	2.06243	0.00694549	0.00596678	0.0770969	9	P:GO:0000027; P:GO:0006412; P:GO:0040007; F:GO:0000049; F:GO:0003735; F:GO:0008097; F:GO:1901363; C:GO:0005886; C:GO:0022625	P:ribosomal large subunit assembly; P:translation; P:growth; F:tRNA binding; F:structural constituent of ribosome; F:5S rRNA binding; F:heterocyclic compound binding; C:plasma membrane; C:cytosolic large ribosomal subunit			G3DSA:3.30.1440.10:FF:000001 (FUNFAM); IPR031310 (PFAM); IPR022803 (G3DSA:3.30.1440.GENE3D); IPR031309 (PFAM); IPR002132 (PIRSF); IPR002132 (PANTHER); IPR020930 (HAMAP); IPR022803 (SUPERFAMILY)	P:GO:0006412; F:GO:0003723; F:GO:0003735; C:GO:0005840; C:GO:0022625	P:translation; F:RNA binding; F:structural constituent of ribosome; C:ribosome; C:cytosolic large ribosomal subunit
WP_001080809.1	ABC transporter ATP-binding protein	17.74	1	4	4	12	1.26089	1.61024	1.28867	1.18346	0.895083	0.992448	0.910738	0.937715	0.996853	0.609511	0.948998	0.856524	1.29919	1.63538	2.05585	2.63084	1.93038	3.24183	0.00647347	0.000718165	0.016876	2	F:GO:0005524; F:GO:0016887	F:ATP binding; F:ATP hydrolysis activity	EC:3.6.1.15	nucleoside-triphosphate phosphatase	G3DSA:3.40.50.300:FF:000134 (FUNFAM); IPR027417 (G3DSA:3.40.50.GENE3D); IPR003439 (PFAM); IPR051535 (PANTHER); IPR003439 (PROSITE_PROFILES); cd03214 (CDD); IPR027417 (SUPERFAMILY)	F:GO:0005524; F:GO:0016887	F:ATP binding; F:ATP hydrolysis activity
WP_001075826.1	amidohydrolase	1.79	1	1	1	5	-0.182778	-0.0262974	0.213817	0.127121	-0.0262974	-0.0709938	0.0980053	0.146121	-0.22816	1.1599	0.958032	0.847177	0.834523	0.276734	0.744852	1.00756	1.0102	1.55684	0.990311	0.968005	0.0700189	2	F:GO:0016787; F:GO:0046872	F:hydrolase activity; F:metal ion binding	EC:3	Hydrolases	G3DSA:3.40.630.10:FF:000006 (FUNFAM); G3DSA:3.30.70.360:FF:000020 (FUNFAM); IPR017439 (PIRSF); IPR011650 (PFAM); G3DSA:3.40.630.10 (GENE3D); IPR002933 (PFAM); G3DSA:3.30.70.360 (GENE3D); IPR017439 (NCBIFAM); IPR017439 (PANTHER); cd08021 (CDD); SSF53187 (SUPERFAMILY); IPR036264 (SUPERFAMILY)	F:GO:0016787	F:hydrolase activity
WP_001074749.1	phosphoglycerate kinase	31.57	1	13	14	70	0.876156	1.04805	1.23677	0.844883	0.804035	0.740861	0.629828	0.569913	0.567622	1.05383	0.494499	0.728401	0.738454	0.886543	0.606098	2.08664	1.50463	1.67975	0.00962735	0.00119274	0.0116555	13	P:GO:0006094; P:GO:0006096; P:GO:0010756; P:GO:0051919; F:GO:0002020; F:GO:0004618; F:GO:0005524; F:GO:0043531; F:GO:0043532; F:GO:2001065; C:GO:0005618; C:GO:0005829; C:GO:0009986	P:gluconeogenesis; P:glycolytic process; P:positive regulation of plasminogen activation; P:positive regulation of fibrinolysis; F:protease binding; F:phosphoglycerate kinase activity; F:ATP binding; F:ADP binding; F:angiostatin binding; F:mannan binding; C:cell wall; C:cytosol; C:cell surface	EC:2.7.2.3	phosphoglycerate kinase	IPR001576 (PRINTS); G3DSA:3.40.50.1260:FF:000001 (FUNFAM); G3DSA:3.40.50.1260:FF:000008 (FUNFAM); IPR015824 (G3DSA:3.40.50.GENE3D); IPR001576 (PFAM); IPR001576 (PIRSF); IPR015824 (G3DSA:3.40.50.GENE3D); PIRSR000724-1 (PIRSR); PIRSR000724-2 (PIRSR); IPR001576 (PANTHER); IPR001576 (HAMAP); IPR001576 (CDD); IPR036043 (SUPERFAMILY)	P:GO:0006094; P:GO:0006096; F:GO:0004618; F:GO:0005524; F:GO:0043531; C:GO:0005829	P:gluconeogenesis; P:glycolytic process; F:phosphoglycerate kinase activity; F:ATP binding; F:ADP binding; C:cytosol
WP_001074619.1	50S ribosomal protein L1	50.87	1	16	16	102	0.849732	0.69683	0.853404	0.583536	0.501763	0.427123	0.382761	0.552012	0.437837	0.532003	0.427413	0.539377	0.59581	0.059659	0.492105	1.74329	1.37485	1.32001	0.00413304	0.0116595	0.145159	9	P:GO:0000027; P:GO:0034249; P:GO:0045947; F:GO:0000049; F:GO:0003735; F:GO:0019843; C:GO:0005618; C:GO:0005886; C:GO:0022625	P:ribosomal large subunit assembly; P:negative regulation of amide metabolic process; P:negative regulation of translational initiation; F:tRNA binding; F:structural constituent of ribosome; F:rRNA binding; C:cell wall; C:plasma membrane; C:cytosolic large ribosomal subunit			G3DSA:3.40.50.790:FF:000001 (FUNFAM); IPR028364 (PFAM); G3DSA:3.30.190.20 (GENE3D); IPR005878 (NCBIFAM); IPR002143 (PIRSF); IPR016095 (G3DSA:3.40.50.GENE3D); PTHR36427 (PANTHER); IPR005878 (HAMAP); IPR028364 (CDD); IPR023674 (SUPERFAMILY)	P:GO:0006412; F:GO:0003723; F:GO:0003735; C:GO:0015934	P:translation; F:RNA binding; F:structural constituent of ribosome; C:large ribosomal subunit
WP_001074508.1	mannosyl-glycoprotein endo-beta-N-acetylglucosamidase	54.94	1	70	70	426	0.965455	1.31223	0.230707	0.535308	0.629757	0.779255	1.14188	1.18281	0.950494	1.48377	1.53688	1.31882	0.310454	0.861734	0.970397	1.86978	2.13647	1.67223	0.119826	0.00427355	0.0729788	7	P:GO:0009253; P:GO:0071555; P:GO:0071973; F:GO:0004040; F:GO:0008745; F:GO:0033925; C:GO:0005576	P:peptidoglycan catabolic process; P:cell wall organization; P:bacterial-type flagellum-dependent cell motility; F:amidase activity; F:N-acetylmuramoyl-L-alanine amidase activity; F:mannosyl-glycoprotein endo-beta-N-acetylglucosaminidase activity; C:extracellular region	EC:3.5.1.4; EC:3.2.1.96; EC:3.5.1.28	amidase; mannosyl-glycoprotein endo-beta-N-acetylglucosaminidase; N-acetylmuramoyl-L-alanine amidase	IPR038200 (G3DSA:2.30.30.GENE3D); IPR002901 (PFAM); IPR036505 (G3DSA:3.40.80.GENE3D); G3DSA:1.10.530.10 (GENE3D); IPR002502 (PFAM); IPR038200 (G3DSA:2.30.30.GENE3D); IPR025987 (PFAM); IPR051056 (PANTHER); IPR025987 (PROSITE_PROFILES); IPR025987 (PROSITE_PROFILES); IPR025987 (PROSITE_PROFILES); IPR025987 (PROSITE_PROFILES); IPR025987 (PROSITE_PROFILES); IPR025987 (PROSITE_PROFILES); IPR025987 (PRO…	P:GO:0009253; F:GO:0004040; F:GO:0008745	P:peptidoglycan catabolic process; F:amidase activity; F:N-acetylmuramoyl-L-alanine amidase activity
WP_001074405.1	Fe-S cluster assembly protein SufB	26.24	1	14	14	54	0.712375	0.636551	0.570097	0.366779	0.341715	0.2285	0.433801	0.445019	0.420621	0.581323	0.495451	0.519494	0.742392	0.653283	0.579308	1.55924	1.35021	1.57994	0.00410321	0.000264851	0.00508949	6	P:GO:0016226; P:GO:0040007; P:GO:0044237; P:GO:0090304; F:GO:0004519; C:GO:0005829	P:iron-sulfur cluster assembly; P:growth; P:cellular metabolic process; P:nucleic acid metabolic process; F:endonuclease activity; C:cytosol	EC:3.1	Acting on ester bonds	IPR010231 (NCBIFAM); IPR000825 (PFAM); IPR045595 (PFAM); PTHR30508 (PANTHER); IPR037284 (SUPERFAMILY)	P:GO:0016226	P:iron-sulfur cluster assembly
WP_001074342.1	carbamate kinase 1	13.55	1	4	4	7	1.2532	0.362553	0.785629	1.88576	1.70774	1.42119	1.24571	1.23033	1.64551	0.359402	0.181823	-0.107498	0.402625	0.657958	-0.0146087	1.79775	2.61538	1.29656	0.0895955	0.00964425	0.217259	4	P:GO:0019546; F:GO:0005524; F:GO:0008804; C:GO:0005829	P:arginine deiminase pathway; F:ATP binding; F:carbamate kinase activity; C:cytosol	EC:2.7.2.2	carbamate kinase	PR01469 (PRINTS); G3DSA:3.40.1160.10:FF:000007 (FUNFAM); IPR003964 (PIRSF); IPR036393 (G3DSA:3.40.1160.GENE3D); IPR003964 (NCBIFAM); IPR001048 (PFAM); PIRSR016496-1 (PIRSR); PIRSR016496-2 (PIRSR); IPR003964 (PANTHER); IPR003964 (CDD); IPR036393 (SUPERFAMILY)	P:GO:0006525; P:GO:0019546; F:GO:0008804; C:GO:0005829	P:arginine metabolic process; P:arginine deiminase pathway; F:carbamate kinase activity; C:cytosol
WP_001071717.1	anaerobic ribonucleoside-triphosphate reductase	10.71	1	7	7	19	0.487283	0.495074	0.910249	1.32	1.18351	1.06319	0.594562	0.704431	0.863183	0.735543	1.07149	0.332328	0.859989	0.945692	1.3866	1.56352	1.65285	2.11859	0.0457058	0.0115023	0.0227077	12	P:GO:0006260; P:GO:0009265; P:GO:0015949; P:GO:0044249; F:GO:0004748; F:GO:0005524; F:GO:0008270; F:GO:0032556; F:GO:0032564; F:GO:0032567; F:GO:0051065; C:GO:0031250	P:DNA replication; P:2'-deoxyribonucleotide biosynthetic process; P:nucleobase-containing small molecule interconversion; P:cellular biosynthetic process; F:ribonucleoside-diphosphate reductase activity, thioredoxin disulfide as acceptor; F:ATP binding; F:zinc ion binding; F:pyrimidine deoxyribonucleotide binding; F:dATP binding; F:dGTP binding; F:CTP reductase activity; C:anaerobic ribonucleosid…	EC:1.17.4.1; EC:1.17.4.2	ribonucleoside-diphosphate reductase; ribonucleoside-triphosphate reductase (thioredoxin)	IPR012833 (PFAM); IPR012833 (NCBIFAM); G3DSA:3.20.70.20 (GENE3D); PTHR21075 (PANTHER); IPR001150 (PROSITE_PROFILES); IPR012833 (CDD); SSF51998 (SUPERFAMILY)	P:GO:0006260; P:GO:0009265; F:GO:0003824; F:GO:0004748; F:GO:0008998; F:GO:0016491; C:GO:0031250	P:DNA replication; P:2'-deoxyribonucleotide biosynthetic process; F:catalytic activity; F:ribonucleoside-diphosphate reductase activity, thioredoxin disulfide as acceptor; F:ribonucleoside-triphosphate reductase activity; F:oxidoreductase activity; C:anaerobic ribonucleoside-triphosphate reductase complex
WP_001068542.1	hypothetical protein	8.18	1	3	3	11	0.963369	1.15605	0.915015	0.845055	1.02955	0.789397	0.878056	1.03397	1.12506	1.04912	1.07774	1.05733	1.54201	1.74878	0.920122	2.0213	2.02222	2.72167	0.00525605	0.00503629	0.0300618	3	P:GO:0009058; F:GO:0003824; F:GO:0030170	P:biosynthetic process; F:catalytic activity; F:pyridoxal phosphate binding			Coil (COILS); IPR004839 (PFAM); IPR015422 (G3DSA:3.90.1150.GENE3D); IPR015421 (G3DSA:3.40.640.GENE3D); PIRSR000517-1 (PIRSR); IPR050596 (PANTHER); cd00609 (CDD); IPR015424 (SUPERFAMILY)	P:GO:0009058; F:GO:0030170	P:biosynthetic process; F:pyridoxal phosphate binding
WP_001066721.1	ATP-dependent Clp protease ATP-binding subunit	54.64	1	44	44	315	1.10497	1.0914	1.00814	-0.0104348	0.0883789	0.0949929	-0.0623391	-0.206782	-0.0576249	1.02287	-0.0800844	0.931025	0.115638	0.274932	0.0600243	2.0977	-1.07719	1.11196	0.000802069	0.156055	0.14492	6	P:GO:0006508; P:GO:0034605; F:GO:0005524; F:GO:0008233; F:GO:0016887; C:GO:0005737	P:proteolysis; P:cellular response to heat; F:ATP binding; F:peptidase activity; F:ATP hydrolysis activity; C:cytoplasm	EC:3.4; EC:3.6.1.15	Acting on peptide bonds (peptidases); nucleoside-triphosphate phosphatase	Coil (COILS); IPR001270 (PRINTS); G3DSA:3.40.50.300:FF:000025 (FUNFAM); IPR003959 (PFAM); G3DSA:1.10.8.60 (GENE3D); IPR027417 (G3DSA:3.40.50.GENE3D); IPR003959 (PFAM); IPR019489 (PFAM); IPR027417 (G3DSA:3.40.50.GENE3D); IPR041546 (PFAM); G3DSA:1.10.8.60 (GENE3D); G3DSA:4.10.860.10 (GENE3D); PIRSR038079-1 (PIRSR); IPR050130 (PANTHER); cd00009 (CDD); cd19499 (CDD); IPR027417 (SUPERFAMILY); IPR02741…	P:GO:0034605; F:GO:0005524; F:GO:0016887; C:GO:0005737	P:cellular response to heat; F:ATP binding; F:ATP hydrolysis activity; C:cytoplasm
WP_001062936.1	ribonuclease H	34.59	1	4	4	8	0.314491	0.830831	0.406955	0.0264922	-0.0588365	0.199034	0.162664	0.173721	0.160869	0.848029	0.299797	0.320992	0.841824	0.631218	0.809891	1.44939	1.12176	1.69809	0.0828233	0.000587226	0.00733427	2	F:GO:0003676; F:GO:0004523	F:nucleic acid binding; F:RNA-DNA hybrid ribonuclease activity	EC:3.1.30; EC:3.1.26.4	Acting on ester bonds; ribonuclease H	IPR002156 (PFAM); IPR036397 (G3DSA:3.30.420.GENE3D); IPR053151 (PANTHER); IPR002156 (PROSITE_PROFILES); cd09279 (CDD); IPR012337 (SUPERFAMILY)	F:GO:0003676; F:GO:0004523	F:nucleic acid binding; F:RNA-DNA hybrid ribonuclease activity
WP_001062658.1	pyruvate oxidase	27.98	1	14	14	59	0.982148	0.761836	0.494045	1.01395	1.04707	0.893097	1.12852	1.27025	0.96196	0.533341	1.2588	1.26384	0.888216	0.584812	1.63219	1.69315	2.18211	2.15018	0.0339735	0.00626555	0.0797049	4	P:GO:0009234; F:GO:0000287; F:GO:0030976; F:GO:0047112	P:menaquinone biosynthetic process; F:magnesium ion binding; F:thiamine pyrophosphate binding; F:pyruvate oxidase activity	EC:1.2.3.3	pyruvate oxidase	IPR011766 (PFAM); IPR012000 (PFAM); G3DSA:3.40.50.970 (GENE3D); G3DSA:3.40.50.1220 (GENE3D); G3DSA:3.40.50.970 (GENE3D); IPR012001 (PFAM); PIRSR036565-2 (PIRSR); IPR047211 (PANTHER); IPR047212 (CDD); IPR047210 (CDD); IPR029061 (SUPERFAMILY); IPR029061 (SUPERFAMILY); IPR029035 (SUPERFAMILY)	F:GO:0000287; F:GO:0003824; F:GO:0030976	F:magnesium ion binding; F:catalytic activity; F:thiamine pyrophosphate binding
WP_001062180.1	DEAD/DEAH box family ATP-dependent RNA helicase	17.19	1	7	7	19	0.71443	0.712038	0.680002	1.50984	1.38777	1.47453	1.39255	1.56103	1.76807	1.19482	0.786187	0.746174	0.9442	1.06055	1.12509	1.62703	2.99402	2.06367	0.000249753	0.00472688	0.00256389	9	P:GO:0006401; P:GO:0009409; F:GO:0003724; F:GO:0005524; F:GO:0016887; F:GO:0033592; C:GO:0005829; C:GO:0005840; C:GO:0043590	P:RNA catabolic process; P:response to cold; F:RNA helicase activity; F:ATP binding; F:ATP hydrolysis activity; F:RNA strand annealing activity; C:cytosol; C:ribosome; C:bacterial nucleoid	EC:3.6.4.13; EC:3.6.1.15	RNA helicase; nucleoside-triphosphate phosphatase	Coil (COILS); IPR027417 (G3DSA:3.40.50.GENE3D); IPR011545 (PFAM); IPR001650 (PFAM); IPR027417 (G3DSA:3.40.50.GENE3D); IPR050547 (PANTHER); IPR014001 (PROSITE_PROFILES); IPR030881 (HAMAP); IPR014014 (PROSITE_PROFILES); IPR001650 (PROSITE_PROFILES); cd18787 (CDD); cd00268 (CDD); IPR027417 (SUPERFAMILY)	P:GO:0009409; F:GO:0003676; F:GO:0003723; F:GO:0003724; F:GO:0004386; F:GO:0005524; F:GO:0033592; C:GO:0005829; C:GO:0005840	P:response to cold; F:nucleic acid binding; F:RNA binding; F:RNA helicase activity; F:helicase activity; F:ATP binding; F:RNA strand annealing activity; C:cytosol; C:ribosome
WP_001059082.1	cold-shock protein	28.79	1	3	3	6	1.71158	1.47911	1.67434	0.956681	0.89737	1.46434	0.446238	-0.192551	0.444619	1.2001	0.301353	0.702706	0.993571	1.29945	0.647123	3.0849	1.1995	2.00617	0.00197039	0.387939	0.0350358	3	P:GO:0010468; F:GO:0003676; C:GO:0005737	P:regulation of gene expression; F:nucleic acid binding; C:cytoplasm			IPR002059 (PRINTS); G3DSA:2.40.50.140:FF:000006 (FUNFAM); G3DSA:6.20.370.130 (GENE3D); IPR012340 (G3DSA:2.40.50.GENE3D); IPR012156 (PIRSF); IPR002059 (PFAM); IPR050181 (PANTHER); IPR002059 (PROSITE_PROFILES); IPR002059 (CDD); IPR012340 (SUPERFAMILY)	F:GO:0003676	F:nucleic acid binding
WP_001059079.1	cold-shock protein	40.91	1	3	3	12	1.4287	1.67945	2.30442	0.367704	0.458836	0.664229	0.177227	-0.148335	0.179436	0.273957	-0.498178	-0.425632	0.0140197	1.20674	0.0100474	3.61159	1.05515	1.44164	0.020199	0.588922	0.411195	3	P:GO:0010468; F:GO:0003676; C:GO:0005737	P:regulation of gene expression; F:nucleic acid binding; C:cytoplasm			IPR002059 (PRINTS); G3DSA:2.40.50.140:FF:000006 (FUNFAM); IPR012156 (PIRSF); G3DSA:6.20.370.130 (GENE3D); IPR002059 (PFAM); IPR012340 (G3DSA:2.40.50.GENE3D); IPR050181 (PANTHER); IPR002059 (PROSITE_PROFILES); IPR002059 (CDD); IPR012340 (SUPERFAMILY)	F:GO:0003676	F:nucleic acid binding
WP_001058583.1	bifunctional (p)ppGpp synthetase/guanosine-3',5'-bis(diphosphate) 3'-pyrophosphohydrolase	19.62	1	16	17	41	0.707969	0.623962	0.655983	1.59292	1.50275	1.26607	1.59292	1.65097	1.42448	0.914025	1.05266	0.979849	0.793898	0.604453	0.74677	1.58343	2.94708	1.64406	0.00136178	0.0018997	0.00628218	10	P:GO:0015970; P:GO:0042594; F:GO:0003723; F:GO:0005524; F:GO:0005525; F:GO:0008728; F:GO:0008893; F:GO:0016301; C:GO:0005618; C:GO:0005886	P:guanosine tetraphosphate biosynthetic process; P:response to starvation; F:RNA binding; F:ATP binding; F:GTP binding; F:GTP diphosphokinase activity; F:guanosine-3',5'-bis(diphosphate) 3'-diphosphatase activity; F:kinase activity; C:cell wall; C:plasma membrane	EC:2.7.6.5; EC:3.1.7.2	GTP diphosphokinase; guanosine-3',5'-bis(diphosphate) 3'-diphosphatase	G3DSA:1.10.3210.10:FF:000001 (FUNFAM); G3DSA:3.30.460.10:FF:000001 (FUNFAM); G3DSA:3.10.20.30:FF:000002 (FUNFAM); IPR012675 (G3DSA:3.10.20.GENE3D); G3DSA:1.10.3210.10 (GENE3D); IPR002912 (PFAM); IPR007685 (PFAM); IPR004095 (PFAM); IPR045600 (PFAM); IPR004811 (NCBIFAM); G3DSA:3.30.70.260 (GENE3D); IPR043519 (G3DSA:3.30.460.GENE3D); PF13328 (PFAM); PTHR21262 (PANTHER); PS50889 (PROSITE_PROFILES); I…	P:GO:0015969; C:GO:0005618; C:GO:0005886	P:guanosine tetraphosphate metabolic process; C:cell wall; C:plasma membrane
WP_001056178.1	clumping factor A	11.36	1	10	11	95	0.778907	1.2951	0.386317	-4.47422	-2.15179	-3.19457	-3.02085	-4.62206	-2.73589	-1.32052	-1.16198	-2.01206	-4.47422	-4.62206	-4.61842	1.82561	-9.55638	-23.7508	0.0893718	0.0276045	0.0001134	6	P:GO:0007155; P:GO:0098630; F:GO:0001968; F:GO:0070051; C:GO:0005576; C:GO:0005618	P:cell adhesion; P:aggregation of unicellular organisms; F:fibronectin binding; F:fibrinogen binding; C:extracellular region; C:cell wall			G3DSA:2.60.40.1290:FF:000001 (FUNFAM); G3DSA:2.60.40.1280:FF:000002 (FUNFAM); G3DSA:2.60.40.1290 (GENE3D); TIGR01167 (NCBIFAM); IPR041171 (PFAM); NF033609 (NCBIFAM); IPR019931 (PFAM); IPR005877 (NCBIFAM); IPR005877 (PFAM); IPR011252 (G3DSA:2.60.40.GENE3D); IPR011266 (PFAM); IPR050972 (PANTHER); IPR019931 (PROSITE_PROFILES); IPR008966 (SUPERFAMILY); IPR008966 (SUPERFAMILY)	P:GO:0007155; C:GO:0005618	P:cell adhesion; C:cell wall
WP_001051860.1	YtxH domain-containing protein	61.43	1	15	15	94	1.10298	0.844751	1.10916	0.0520389	0.179291	0.165712	0.174835	0.54159	0.114716	1.59196	0.89049	1.35773	1.31439	0.985312	0.911827	2.03372	1.22239	2.11605	0.00723176	0.17345	0.0131057						no IPS match	no IPS match	no IPS match
WP_001051556.1	hypothetical protein	16.67	1	3	3	9	0.976397	1.1435	0.914617	0.901128	0.634837	0.43101	0.856007	0.66491	0.273745	-0.0194612	0.558741	0.414661	1.75729	0.916225	1.06697	2.02059	1.53481	2.45428	0.00453696	0.0731625	0.0405187						IPR013538 (PFAM); IPR023393 (G3DSA:3.30.530.GENE3D); cd07814 (CDD); SSF55961 (SUPERFAMILY)	no GO terms	no GO terms
WP_001051127.1	methionine--tRNA ligase	13.85	1	10	10	25	1.26452	1.09034	1.21869	0.595951	0.825149	0.557448	0.286539	0.705391	0.747	1.08605	0.253298	0.875843	0.43078	0.854843	0.261575	2.28635	1.50953	1.45177	0.00190943	0.0587402	0.0998344	8	P:GO:0006431; P:GO:0040007; F:GO:0000049; F:GO:0004822; F:GO:0004825; F:GO:0005524; C:GO:0005737; C:GO:0005886	P:methionyl-tRNA aminoacylation; P:growth; F:tRNA binding; F:isoleucine-tRNA ligase activity; F:methionine-tRNA ligase activity; F:ATP binding; C:cytoplasm; C:plasma membrane	EC:6.1.1.10; EC:6.1.1.5	methionine--tRNA ligase; isoleucine--tRNA ligase	IPR033911 (PRINTS); G3DSA:2.40.50.140:FF:000042 (FUNFAM); G3DSA:1.10.730.10:FF:000026 (FUNFAM); G3DSA:2.170.220.10:FF:000002 (FUNFAM); IPR014729 (G3DSA:3.40.50.GENE3D); IPR015413 (PFAM); IPR014758 (NCBIFAM); IPR013155 (PFAM); IPR012340 (G3DSA:2.40.50.GENE3D); IPR002547 (PFAM); IPR004495 (NCBIFAM); G3DSA:2.170.220.10 (GENE3D); G3DSA:1.10.730.10 (GENE3D); IPR023457 (PANTHER); IPR023457 (HAMAP); IPR…	P:GO:0006418; P:GO:0006431; F:GO:0000049; F:GO:0000166; F:GO:0004812; F:GO:0004825; F:GO:0005524	P:tRNA aminoacylation for protein translation; P:methionyl-tRNA aminoacylation; F:tRNA binding; F:nucleotide binding; F:aminoacyl-tRNA ligase activity; F:methionine-tRNA ligase activity; F:ATP binding
WP_001050913.1	ribonuclease Y	39.69	1	23	23	103	0.823062	0.720339	0.65643	1.29438	1.10512	1.10735	1.25598	1.11563	1.12929	0.800643	1.42471	0.981583	0.597945	0.537367	1.09816	1.6643	2.24757	1.7019	0.00435251	0.00146269	0.0525214	6	P:GO:0006402; F:GO:0003723; F:GO:0004521; F:GO:0042802; C:GO:0005886; C:GO:0045121	P:mRNA catabolic process; F:RNA binding; F:RNA endonuclease activity; F:identical protein binding; C:plasma membrane; C:membrane raft	EC:3.1	Acting on ester bonds	Coil (COILS); Coil (COILS); G3DSA:1.10.3210.10:FF:000003 (FUNFAM); G3DSA:3.30.1370.10:FF:000006 (FUNFAM); IPR036612 (G3DSA:3.30.1370.GENE3D); IPR006674 (PFAM); IPR022711 (PFAM); IPR017705 (NCBIFAM); IPR004088 (PFAM); G3DSA:1.10.3210.10 (GENE3D); IPR006675 (NCBIFAM); PTHR12826 (PANTHER); IPR006674 (PROSITE_PROFILES); PS50084 (PROSITE_PROFILES); IPR017705 (HAMAP); cd22431 (CDD); IPR003607 (CDD); SS…	P:GO:0006402; F:GO:0003723; C:GO:0005730; C:GO:0016020	P:mRNA catabolic process; F:RNA binding; C:nucleolus; C:membrane
WP_001050064.1	ribonuclease R	6.08	1	4	4	11	0.367532	0.529184	0.748299	0.538031	0.426587	0.318584	0.65088	0.578289	0.461503	0.752216	0.55637	0.506579	0.171587	0.456393	0.174912	1.47102	1.48006	1.2091	0.0381838	0.00944549	0.105127	4	P:GO:0016070; F:GO:0000175; F:GO:0003723; C:GO:0005829	P:RNA metabolic process; F:3'-5'-RNA exonuclease activity; F:RNA binding; C:cytosol	EC:3.1.13; EC:3.1.15	Acting on ester bonds; Acting on ester bonds	G3DSA:2.40.50.140:FF:000219 (FUNFAM); G3DSA:2.40.50.140:FF:000273 (FUNFAM); G3DSA:2.40.50.140:FF:000213 (FUNFAM); IPR040476 (PFAM); IPR003029 (PFAM); IPR013223 (PFAM); IPR004476 (NCBIFAM); IPR012340 (G3DSA:2.40.50.GENE3D); IPR012340 (G3DSA:2.40.50.GENE3D); IPR001900 (PFAM); IPR011805 (NCBIFAM); IPR050180 (PANTHER); IPR011805 (HAMAP); IPR003029 (PROSITE_PROFILES); cd04471 (CDD); IPR012340 (SUPERFA…	P:GO:0016070; F:GO:0000175; F:GO:0003676; F:GO:0003723; F:GO:0004518; F:GO:0004540; C:GO:0005829	P:RNA metabolic process; F:3'-5'-RNA exonuclease activity; F:nucleic acid binding; F:RNA binding; F:nuclease activity; F:RNA nuclease activity; C:cytosol
WP_001049959.1	peptide chain release factor 3	3.65	1	2	2	8	0.575366	0.220023	0.480171	0.864338	1.18616	1.06214	0.595544	0.701463	0.929411	0.753419	0.590501	-0.127932	0.2141	0.442654	1.25949	1.34991	1.68056	1.63773	0.0570945	0.0171641	0.181741	6	P:GO:0006449; F:GO:0003924; F:GO:0005525; F:GO:0016149; F:GO:0016150; C:GO:0005829	P:regulation of translational termination; F:GTPase activity; F:GTP binding; F:translation release factor activity, codon specific; F:translation release factor activity, codon nonspecific; C:cytosol	EC:3.6.1.15	nucleoside-triphosphate phosphatase	IPR000795 (PRINTS); G3DSA:2.40.30.10:FF:000040 (FUNFAM); G3DSA:3.40.50.300:FF:000542 (FUNFAM); G3DSA:3.30.70.3280:FF:000001 (FUNFAM); IPR038467 (G3DSA:3.30.70.GENE3D); IPR005225 (NCBIFAM); IPR027417 (G3DSA:3.40.50.GENE3D); IPR053905 (PFAM); G3DSA:2.40.30.10 (GENE3D); IPR000795 (PFAM); IPR032090 (PFAM); IPR004548 (NCBIFAM); IPR004548 (PANTHER); IPR004548 (HAMAP); IPR000795 (PROSITE_PROFILES); IPR0…	P:GO:0006415; F:GO:0003924; F:GO:0005525; F:GO:0016150; C:GO:0005737; C:GO:0005829	P:translational termination; F:GTPase activity; F:GTP binding; F:translation release factor activity, codon nonspecific; C:cytoplasm; C:cytosol
WP_001049165.1	ATP-dependent Clp protease proteolytic subunit	21.54	1	4	4	32	1.27816	0.827544	0.817357	0.905456	1.10989	0.923902	1.02081	1.13463	1.0507	0.32946	0.721458	0.546356	0.839405	0.545152	0.96704	1.98738	2.09874	1.73444	0.0234623	0.00101462	0.0244665	11	P:GO:0006515; P:GO:0010629; P:GO:0044248; P:GO:0045892; F:GO:0004176; F:GO:0004252; F:GO:0016887; F:GO:0042802; F:GO:0051117; C:GO:0005737; C:GO:0009368	P:protein quality control for misfolded or incompletely synthesized proteins; P:negative regulation of gene expression; P:cellular catabolic process; P:negative regulation of DNA-templated transcription; F:ATP-dependent peptidase activity; F:serine-type endopeptidase activity; F:ATP hydrolysis activity; F:identical protein binding; F:ATPase binding; C:cytoplasm; C:endopeptidase Clp complex	EC:3.4.21; EC:3.6.1.15	Acting on peptide bonds (peptidases); nucleoside-triphosphate phosphatase	IPR001907 (PRINTS); G3DSA:3.90.226.10:FF:000001 (FUNFAM); IPR001907 (NCBIFAM); IPR023562 (PFAM); G3DSA:3.90.226.10 (GENE3D); IPR023562 (PANTHER); IPR001907 (HAMAP); IPR001907 (CDD); IPR029045 (SUPERFAMILY)	P:GO:0006508; P:GO:0006515; F:GO:0004176; F:GO:0004252; F:GO:0051117; C:GO:0009368	P:proteolysis; P:protein quality control for misfolded or incompletely synthesized proteins; F:ATP-dependent peptidase activity; F:serine-type endopeptidase activity; F:ATPase binding; C:endopeptidase Clp complex
WP_001048816.1	ATP synthase subunit C	17.14	1	2	2	14	0.472943	0.590241	0.306715	0.268091	0.379239	0.338684	0.42135	0.771908	0.743307	-0.166984	0.0278902	0.557239	0.307996	0.782491	0.243642	1.37677	1.57357	1.38069	0.0309476	0.0290008	0.120215	6	P:GO:0015986; P:GO:1902600; F:GO:0008289; F:GO:0046933; C:GO:0005886; C:GO:0045263	P:proton motive force-driven ATP synthesis; P:proton transmembrane transport; F:lipid binding; F:proton-transporting ATP synthase activity, rotational mechanism; C:plasma membrane; C:proton-transporting ATP synthase complex, coupling factor F(o)	EC:7.1.2.2; EC:6	H(+)-transporting two-sector ATPase; Ligases	IPR000454 (PRINTS); G3DSA:1.20.20.10:FF:000004 (FUNFAM); IPR038662 (G3DSA:1.20.20.GENE3D); IPR002379 (PFAM); IPR005953 (NCBIFAM); IPR000454 (PANTHER); IPR000454 (HAMAP); cd18185 (CDD); IPR035921 (SUPERFAMILY)	P:GO:0015986; P:GO:1902600; F:GO:0015078; C:GO:0033177; C:GO:0045263	P:proton motive force-driven ATP synthesis; P:proton transmembrane transport; F:proton transmembrane transporter activity; C:proton-transporting two-sector ATPase complex, proton-transporting domain; C:proton-transporting ATP synthase complex, coupling factor F(o)
WP_001048368.1	DUF4479 domain-containing protein	27.78	1	6	6	39	0.749956	1.15117	0.809697	0.359495	0.492775	0.434316	0.253362	0.30879	0.437532	1.1092	0.377852	1.01432	0.918891	1.14293	0.442574	1.88518	1.26165	1.81933	0.0185975	0.0257683	0.0560913	1	F:GO:0000049	F:tRNA binding			G3DSA:2.40.50.140:FF:000045 (FUNFAM); IPR037154 (G3DSA:3.30.1940.GENE3D); IPR002547 (PFAM); IPR012340 (G3DSA:2.40.50.GENE3D); IPR027855 (PFAM); IPR002547 (PROSITE_PROFILES); IPR033714 (CDD); IPR012340 (SUPERFAMILY)	F:GO:0000049	F:tRNA binding
WP_001048286.1	hypothetical protein	22.88	1	42	42	134	0.795298	1.07081	0.599517	0.254067	-0.0417805	0.294059	0.816858	0.962025	0.657615	-2.5861	-1.42436	-1.8832	0.112955	1.16088	-0.445451	1.78375	1.76236	1.35058	0.0265668	0.0115134	0.616934						Coil (COILS); Coil (COILS); Coil (COILS); Coil (COILS); Coil (COILS); Coil (COILS); Coil (COILS); Coil (COILS); Coil (COILS); Coil (COILS); Coil (COILS); IPR011439 (PFAM); IPR005877 (NCBIFAM); IPR005877 (PFAM); IPR026359 (NCBIFAM)	no GO terms	no GO terms
WP_001045111.1	iron-siderophore ABC transporter substrate-binding protein	24.85	1	8	8	29	0.983107	0.685614	0.762061	1.90299	1.81818	1.76182	1.70029	1.6761	1.71103	0.837639	0.640375	1.52945	1.13813	1.3485	0.955018	1.76034	3.23975	2.22868	0.0119024	3.70944e-05	0.0096768	0					Coil (COILS); G3DSA:3.40.50.1980:FF:000003 (FUNFAM); G3DSA:3.40.50.1980 (GENE3D); IPR002491 (PFAM); G3DSA:3.40.50.1980 (GENE3D); IPR051313 (PANTHER); PS51257 (PROSITE_PROFILES); IPR002491 (PROSITE_PROFILES); cd01146 (CDD); SSF53807 (SUPERFAMILY)	C:GO:0030288	C:outer membrane-bounded periplasmic space
WP_001043863.1	DNA-binding protein HU	63.33	1	10	10	52	2.00217	1.31987	1.34993	0.920156	0.970153	1.3869	0.796286	0.596048	0.758375	2.14607	0.789463	2.44165	0.902589	2.13677	1.10486	3.01715	1.64659	2.80599	0.0198243	0.00725801	0.0687387	4	P:GO:0030261; F:GO:0003677; F:GO:0030527; C:GO:0005829	P:chromosome condensation; F:DNA binding; F:structural constituent of chromatin; C:cytosol			IPR000119 (PRINTS); G3DSA:4.10.520.10:FF:000001 (FUNFAM); IPR010992 (G3DSA:4.10.520.GENE3D); IPR000119 (PFAM); IPR000119 (PANTHER); cd13831 (CDD); IPR010992 (SUPERFAMILY)	F:GO:0003677; F:GO:0030527; C:GO:0005829	F:DNA binding; F:structural constituent of chromatin; C:cytosol
WP_001041911.1	alpha-glucosidase	8.93	1	5	5	27	-0.28826	-0.265596	-1.21776	0.208738	0.186013	0.119567	0.271297	0.613474	0.266208	0.0558828	0.503098	0.683559	-0.0824518	-0.962834	-0.246683	-1.44183	1.31316	-1.30416	0.200458	0.0792045	0.252097	3	P:GO:0009313; F:GO:0004556; F:GO:0043169	P:oligosaccharide catabolic process; F:alpha-amylase activity; F:cation binding	EC:3.2.1.1	alpha-amylase	IPR006046 (PRINTS); G3DSA:2.60.40.1180:FF:000007 (FUNFAM); G3DSA:3.20.20.80:FF:000064 (FUNFAM); G3DSA:3.20.20.80:FF:000064 (FUNFAM); G3DSA:3.90.400.10:FF:000002 (FUNFAM); IPR032091 (PFAM); IPR045857 (G3DSA:3.90.400.GENE3D); IPR013780 (G3DSA:2.60.40.GENE3D); IPR006047 (PFAM); G3DSA:3.20.20.80 (GENE3D); PIRSR036918-51 (PIRSR); PIRSR001021-2 (PIRSR); PIRSR001024-5 (PIRSR); PIRSR036917-2 (PIRSR); PIR…	P:GO:0005975; P:GO:0009313; F:GO:0004556; F:GO:0043169	P:carbohydrate metabolic process; P:oligosaccharide catabolic process; F:alpha-amylase activity; F:cation binding
WP_001041662.1	cell wall hydrolase	29.57	1	10	10	27	1.19089	1.45659	1.04376	1.27616	2.05088	1.91364	1.577	1.97228	2.07885	0.880277	0.875463	0.644429	0.805398	2.2859	1.87564	2.36304	3.71068	3.43132	0.00950158	0.00655611	0.0642747	4	P:GO:0071555; F:GO:0008932; F:GO:0016787; C:GO:0005576	P:cell wall organization; F:lytic endotransglycosylase activity; F:hydrolase activity; C:extracellular region	EC:3; EC:4.2.2	Hydrolases; Carbon-oxygen lyases	Coil (COILS); G3DSA:3.90.1720.10:FF:000015 (FUNFAM); G3DSA:3.10.350.10:FF:000021 (FUNFAM); IPR036779 (G3DSA:3.10.350.GENE3D); IPR005877 (NCBIFAM); IPR018392 (PFAM); G3DSA:3.90.1720.10 (GENE3D); IPR007921 (PFAM); PTHR33734 (PANTHER); IPR007921 (PROSITE_PROFILES); IPR018392 (PROSITE_PROFILES); IPR018392 (CDD); IPR038765 (SUPERFAMILY); IPR036779 (SUPERFAMILY)	no GO terms	no GO terms
WP_001041586.1	iron-regulated surface determinant protein B	43.26	1	32	33	166	0.747647	1.25039	0.58985	1.13494	0.886536	1.16902	0.950592	0.410349	1.24065	-1.1165	-1.53591	-2.47338	0.178491	2.02608	0.364668	1.8544	1.87491	2.16408	0.0493878	0.0704848	0.282143	5	P:GO:0015886; F:GO:0015232; F:GO:0046872; C:GO:0005576; C:GO:0005618	P:heme transport; F:heme transmembrane transporter activity; F:metal ion binding; C:extracellular region; C:cell wall			Coil (COILS); IPR037250 (G3DSA:2.60.40.GENE3D); TIGR01167 (NCBIFAM); IPR006635 (PFAM); IPR048652 (PFAM); IPR019931 (PFAM); G3DSA:1.20.58.1270 (GENE3D); IPR005877 (NCBIFAM); IPR005877 (PFAM); IPR019929 (NCBIFAM); IPR037250 (G3DSA:2.60.40.GENE3D); IPR050436 (PANTHER); IPR019931 (PROSITE_PROFILES); IPR006635 (PROSITE_PROFILES); IPR006635 (PROSITE_PROFILES); IPR006635 (CDD); IPR037250 (SUPERFAMILY); …	P:GO:0015886; F:GO:0015232; C:GO:0005618	P:heme transport; F:heme transmembrane transporter activity; C:cell wall
WP_001040736.1	N-acetyltransferase	23.43	1	7	7	21	0.367433	0.450418	0.596184	0.373737	0.322777	0.462247	0.598778	0.76147	0.454486	0.522914	1.04368	-0.26114	1.3383	0.55559	0.944831	1.3894	1.52665	1.97442	0.0195328	0.0208188	0.0525639	1	F:GO:0004145	F:diamine N-acetyltransferase activity	EC:2.3.1.57	diamine N-acetyltransferase	G3DSA:3.40.630.30 (GENE3D); G3DSA:3.40.630.30 (GENE3D); IPR000182 (PFAM); PTHR43328 (PANTHER); IPR000182 (PROSITE_PROFILES); cd04301 (CDD); cd04301 (CDD); IPR016181 (SUPERFAMILY); IPR016181 (SUPERFAMILY)	F:GO:0016747	F:acyltransferase activity, transferring groups other than amino-acyl groups
WP_001040568.1	elongation factor Tu	70.56	1	24	24	235	0.56139	0.556401	0.577647	0.492794	0.502927	0.449816	0.354854	0.456101	0.444693	0.532636	0.473318	0.721047	0.673045	0.359897	0.493829	1.47957	1.33724	1.42865	0.000128794	0.00580083	0.0303327	5	P:GO:0006414; F:GO:0003746; F:GO:0003924; F:GO:0005525; C:GO:0005829	P:translational elongation; F:translation elongation factor activity; F:GTPase activity; F:GTP binding; C:cytosol	EC:3.6.1.15	nucleoside-triphosphate phosphatase	IPR000795 (PRINTS); G3DSA:2.40.30.10:FF:000001 (FUNFAM); G3DSA:3.40.50.300:FF:000003 (FUNFAM); IPR005225 (NCBIFAM); IPR004541 (NCBIFAM); IPR027417 (G3DSA:3.40.50.GENE3D); G3DSA:2.40.30.10 (GENE3D); IPR004160 (PFAM); IPR004161 (PFAM); IPR000795 (PFAM); G3DSA:2.40.30.10 (GENE3D); IPR050055 (PANTHER); IPR004541 (HAMAP); IPR000795 (PROSITE_PROFILES); cd03707 (CDD); IPR033720 (CDD); IPR041709 (CDD); I…	P:GO:0006414; F:GO:0003746; F:GO:0003924; F:GO:0005525; C:GO:0005829	P:translational elongation; F:translation elongation factor activity; F:GTPase activity; F:GTP binding; C:cytosol
WP_001040245.1	orotate phosphoribosyltransferase	3.94	1	1	1	7	0.440194	0.591915	0.12805	0.318311	-0.0627922	0.403024	0.651516	0.498629	0.51672	-0.506399	1.08095	0.0700975	0.472489	0.256038	0.361102	1.31895	1.47146	1.2887	0.105342	0.00745097	0.0283508	7	P:GO:0019856; P:GO:0044205; F:GO:0000287; F:GO:0004422; F:GO:0004588; F:GO:0004590; F:GO:0052657	P:pyrimidine nucleobase biosynthetic process; P:'de novo' UMP biosynthetic process; F:magnesium ion binding; F:hypoxanthine phosphoribosyltransferase activity; F:orotate phosphoribosyltransferase activity; F:orotidine-5'-phosphate decarboxylase activity; F:guanine phosphoribosyltransferase activity	EC:4.1.1.23; EC:2.4.2.8; EC:2.4.2.10	orotidine-5'-phosphate decarboxylase; hypoxanthine phosphoribosyltransferase; orotate phosphoribosyltransferase	IPR004467 (NCBIFAM); IPR029057 (G3DSA:3.40.50.GENE3D); IPR000836 (PFAM); PTHR19278 (PANTHER); IPR023031 (HAMAP); IPR000836 (CDD); IPR029057 (SUPERFAMILY)	P:GO:0006221; P:GO:0006222; P:GO:0019856; F:GO:0004588	P:pyrimidine nucleotide biosynthetic process; P:UMP biosynthetic process; P:pyrimidine nucleobase biosynthetic process; F:orotate phosphoribosyltransferase activity
WP_001039659.1	glutamate racemase	12.41	1	3	3	10	0.302428	0.801908	0.843739	0.522298	0.752859	0.557683	0.891139	0.817826	0.655354	0.642259	0.652469	0.990989	0.308307	0.819923	-0.208806	1.59044	1.7308	1.28961	0.0648126	0.00772411	0.410527	11	P:GO:0008360; P:GO:0009252; P:GO:0044036; P:GO:0051346; P:GO:0071555; P:GO:2000372; F:GO:0008657; F:GO:0008881; F:GO:0042802; F:GO:0060589; C:GO:0005886	P:regulation of cell shape; P:peptidoglycan biosynthetic process; P:cell wall macromolecule metabolic process; P:negative regulation of hydrolase activity; P:cell wall organization; P:negative regulation of DNA topoisomerase (ATP-hydrolyzing) activity; F:DNA topoisomerase type II (double strand cut, ATP-hydrolyzing) inhibitor activity; F:glutamate racemase activity; F:identical protein binding; F…	EC:5.1.1.10; EC:5.1.1.3	amino-acid racemase; glutamate racemase	G3DSA:3.40.50.1860:FF:000002 (FUNFAM); IPR001920 (G3DSA:3.40.50.GENE3D); IPR001920 (G3DSA:3.40.50.GENE3D); IPR015942 (PFAM); IPR004391 (NCBIFAM); PTHR21198 (PANTHER); IPR004391 (HAMAP); IPR001920 (SUPERFAMILY); IPR001920 (SUPERFAMILY)	P:GO:0009252; F:GO:0008881; F:GO:0016855; F:GO:0036361; F:GO:0047661	P:peptidoglycan biosynthetic process; F:glutamate racemase activity; F:racemase and epimerase activity, acting on amino acids and derivatives; F:racemase activity, acting on amino acids and derivatives; F:amino-acid racemase activity
WP_001038308.1	DNA polymerase I	22.49	1	17	17	53	0.514354	0.271995	0.439556	0.622219	0.865376	0.667261	1.10784	0.898818	0.884006	0.472452	0.883353	0.418501	1.57583	0.949132	1.16938	1.33067	1.95508	2.38698	0.0293958	0.00557829	0.0215036	7	P:GO:0006261; P:GO:0006302; P:GO:0071897; F:GO:0003677; F:GO:0003887; F:GO:0008408; F:GO:0008409	P:DNA-templated DNA replication; P:double-strand break repair; P:DNA biosynthetic process; F:DNA binding; F:DNA-directed DNA polymerase activity; F:3'-5' exonuclease activity; F:5'-3' exonuclease activity	EC:3.1; EC:2.7.7.7	Acting on ester bonds; DNA-directed DNA polymerase	Coil (COILS); IPR002298 (PRINTS); G3DSA:1.10.150.20:FF:000003 (FUNFAM); G3DSA:3.30.420.10:FF:000148 (FUNFAM); G3DSA:3.40.50.1010:FF:000001 (FUNFAM); G3DSA:1.20.1060.10:FF:000001 (FUNFAM); G3DSA:1.10.150.20:FF:000002 (FUNFAM); G3DSA:1.10.150.20 (GENE3D); G3DSA:1.20.1060.10 (GENE3D); IPR020046 (PFAM); G3DSA:3.30.70.370 (GENE3D); IPR001098 (PFAM); IPR020045 (PFAM); G3DSA:3.40.50.1010 (GENE3D); IPR01…	P:GO:0006260; P:GO:0006261; P:GO:0006302; F:GO:0003676; F:GO:0003677; F:GO:0003824; F:GO:0003887	P:DNA replication; P:DNA-templated DNA replication; P:double-strand break repair; F:nucleic acid binding; F:DNA binding; F:catalytic activity; F:DNA-directed DNA polymerase activity
WP_001037807.1	DoxX family protein	5.73	1	1	1	9	0.122206	0.440703	0.55672	-1.79881	-1.7106	-2.03861	-2.03876	-1.6413	-1.86378	-0.0107455	-2.58529	-0.209605	-1.37509	0.568972	-2.03861	1.30553	-3.57698	-1.42019	0.102795	0.00385088	0.349283	1	C:GO:0016020	C:membrane			IPR032808 (PFAM); PTHR39157 (PANTHER)	no GO terms	no GO terms
WP_001033971.1	DUF1700 domain-containing protein	6.49	1	1	1	3	1.16918	1.11339	1.24703	1.74173	1.37031	1.27941	1.40126	1.14501	1.39107	0.784141	1.71589	0.450395	1.24226	1.13805	1.29823	2.26197	2.49184	2.34193	0.00108315	0.00404936	0.00146189						PF22564 (PFAM)	no GO terms	no GO terms
WP_001033876.1	5'-nucleotidase, lipoprotein e(P4) family	18.24	1	5	5	17	0.515765	0.62218	0.981733	3.03166	2.82833	2.56077	3.27587	2.98676	2.85245	1.60383	2.48742	1.98096	1.18252	1.43667	1.68694	1.64793	8.27831	2.73214	0.0375795	0.00168619	0.0101352	1	C:GO:0009279	C:cell outer membrane			IPR023214 (G3DSA:3.40.50.GENE3D); IPR006423 (NCBIFAM); IPR006423 (PIRSF); IPR005519 (PFAM); PIRSR017818-3 (PIRSR); IPR006423 (SFLD); SFLDS00003 (SFLD); PIRSR017818-1 (PIRSR); PTHR31284 (PANTHER); IPR006423 (CDD); IPR036412 (SUPERFAMILY)	C:GO:0009279	C:cell outer membrane
WP_001033018.1	NAD(P)/FAD-dependent oxidoreductase	9.32	1	3	3	5	0.217333	0.493231	0.30908	0.762513	0.67306	0.809538	0.993164	0.612845	1.0507	0.845509	1.15115	1.19385	0.144582	-0.00743971	0.755637	1.2697	1.86379	1.26288	0.0525171	0.0232275	0.33005	3	P:GO:0070221; F:GO:0070224; F:GO:0071949	P:sulfide oxidation, using sulfide:quinone oxidoreductase; F:sulfide:quinone oxidoreductase activity; F:FAD binding	EC:1.8.5	Acting on a sulfur group of donors	PR00469 (PRINTS); G3DSA:3.50.50.60:FF:000034 (FUNFAM); IPR036188 (G3DSA:3.50.50.GENE3D); IPR036188 (G3DSA:3.50.50.GENE3D); IPR023753 (PFAM); PIRSR000350-3 (PIRSR); IPR015904 (PANTHER); IPR036188 (SUPERFAMILY); IPR036188 (SUPERFAMILY)	P:GO:0070221; F:GO:0016491; F:GO:0070224; F:GO:0071949	P:sulfide oxidation, using sulfide:quinone oxidoreductase; F:oxidoreductase activity; F:sulfide:quinone oxidoreductase activity; F:FAD binding
WP_001032833.1	autolysin	6.34	1	2	2	5	1.10441	1.71921	1.4559	0.658913	0.80551	1.31456	0.572385	0.937092	1.33254	0.965198	0.602402	1.14098	0.202928	1.42024	0.783912	2.72865	1.97337	1.84971	0.0152296	0.0497149	0.149942	4	F:GO:0004040; F:GO:0016798; C:GO:0005576; C:GO:0016020	F:amidase activity; F:hydrolase activity, acting on glycosyl bonds; C:extracellular region; C:membrane	EC:3.5.1.4; EC:3.2	amidase; Glycosylases	G3DSA:1.10.530.10 (GENE3D); IPR002901 (PFAM)	F:GO:0004040	F:amidase activity
WP_001032773.1	iron-regulated surface determinant protein H	19.89	1	16	17	60	0.494634	0.87022	-0.3483	0.248129	0.39637	0.600511	0.448778	0.372863	0.843022	-1.25043	-1.84976	-1.87556	-0.357472	1.00326	-1.14357	1.3408	1.48454	1.07923	0.446229	0.062566	0.816091	2	F:GO:0020037; C:GO:0005576	F:heme binding; C:extracellular region			IPR005877 (NCBIFAM); IPR019930 (NCBIFAM); IPR006635 (PFAM); IPR037250 (G3DSA:2.60.40.GENE3D); G3DSA:1.20.58.1270 (GENE3D); IPR037250 (G3DSA:2.60.40.GENE3D); TIGR01167 (NCBIFAM); IPR037250 (G3DSA:2.60.40.GENE3D); IPR005877 (PFAM); IPR048652 (PFAM); IPR050436 (PANTHER); IPR006635 (PROSITE_PROFILES); IPR006635 (PROSITE_PROFILES); IPR019931 (PROSITE_PROFILES); IPR006635 (PROSITE_PROFILES); IPR006635 …	F:GO:0020037	F:heme binding
WP_001031975.1	LytR family transcriptional regulator	4.44	1	1	2	8	0.366879	0.335138	0.520295	0.806682	1.06715	1.10475	0.978275	0.87242	1.274	1.04493	1.05988	1.23211	-0.0161668	0.193385	0.103339	1.32844	2.07305	1.06885	0.0191243	0.013051	0.263257						IPR004474 (PFAM); G3DSA:3.40.630.190 (GENE3D); IPR004474 (NCBIFAM); IPR050922 (PANTHER)	no GO terms	no GO terms
WP_001031882.1	L-lactate dehydrogenase	23.97	1	7	7	28	1.34475	1.25369	1.78928	0.412533	0.289237	0.280035	0.343537	0.0582566	0.182093	0.188405	0.657615	0.949866	1.55576	0.860789	1.95592	2.7936	1.1482	2.87852	0.0125569	0.142555	0.04496	4	P:GO:0006089; P:GO:0006096; F:GO:0004459; C:GO:0005737	P:lactate metabolic process; P:glycolytic process; F:L-lactate dehydrogenase activity; C:cytoplasm	EC:1.1.1.27	L-lactate dehydrogenase	IPR001557 (PRINTS); G3DSA:3.40.50.720:FF:000018 (FUNFAM); IPR001557 (PIRSF); IPR001236 (PFAM); IPR015955 (G3DSA:3.90.110.GENE3D); G3DSA:3.40.50.720 (GENE3D); IPR022383 (PFAM); IPR011304 (NCBIFAM); PIRSR000102-1 (PIRSR); PIRSR000102-3 (PIRSR); PTHR43128 (PANTHER); IPR011304 (HAMAP); cd05291 (CDD); IPR036291 (SUPERFAMILY); IPR015955 (SUPERFAMILY)	P:GO:0006089; P:GO:0006090; P:GO:0019752; F:GO:0003824; F:GO:0004459; F:GO:0016491; F:GO:0016616; C:GO:0005737	P:lactate metabolic process; P:pyruvate metabolic process; P:carboxylic acid metabolic process; F:catalytic activity; F:L-lactate dehydrogenase activity; F:oxidoreductase activity; F:oxidoreductase activity, acting on the CH-OH group of donors, NAD or NADP as acceptor; C:cytoplasm
WP_001031413.1	class I fructose-bisphosphate aldolase	54.39	1	17	17	66	1.02119	1.12586	1.29076	0.939019	1.11195	0.861729	0.884883	0.98287	0.756188	1.75583	0.724819	1.27319	1.32161	1.90685	1.15287	2.21949	1.83734	2.8243	0.00465543	0.00558449	0.0236069	4	P:GO:0006096; P:GO:0030388; F:GO:0004332; C:GO:0005829	P:glycolytic process; P:fructose 1,6-bisphosphate metabolic process; F:fructose-bisphosphate aldolase activity; C:cytosol	EC:4.1.2.13	fructose-bisphosphate aldolase	IPR000741 (PFAM); IPR013785 (G3DSA:3.20.20.GENE3D); IPR000741 (PANTHER); IPR023014 (HAMAP); SSF51569 (SUPERFAMILY)	P:GO:0006096; F:GO:0004332	P:glycolytic process; F:fructose-bisphosphate aldolase activity
WP_001030125.1	YafY family transcriptional regulator	11.74	1	2	2	11	0.360723	0.448731	0.53836	1.08765	0.856552	0.939854	0.902566	0.979433	1.00291	0.519511	0.673058	0.358494	0.908073	1.15738	0.796312	1.36708	1.94837	1.9479	0.0127788	0.000991454	0.0122865	3	P:GO:0005988; P:GO:0006355; F:GO:0003700	P:lactose metabolic process; P:regulation of DNA-templated transcription; F:DNA-binding transcription factor activity			IPR036388 (G3DSA:1.10.10.GENE3D); IPR013196 (PFAM); IPR051534 (PANTHER); IPR001034 (PROSITE_PROFILES); IPR036390 (SUPERFAMILY)	P:GO:0006355; F:GO:0003700	P:regulation of DNA-templated transcription; F:DNA-binding transcription factor activity
WP_001030080.1	glycine--tRNA ligase	15.12	1	8	8	19	1.371	1.23826	1.27644	0.970356	1.19879	1.26081	0.900301	1.08226	1.01082	1.56473	0.746645	1.63017	1.56473	1.08699	0.894491	2.45601	1.99962	2.31383	0.00092669	0.00280212	0.0272528	11	P:GO:0006426; P:GO:0019752; P:GO:0043043; P:GO:0043604; F:GO:0000287; F:GO:0004820; F:GO:0005524; F:GO:0016594; F:GO:0016740; F:GO:0042803; C:GO:0009345	P:glycyl-tRNA aminoacylation; P:carboxylic acid metabolic process; P:peptide biosynthetic process; P:amide biosynthetic process; F:magnesium ion binding; F:glycine-tRNA ligase activity; F:ATP binding; F:glycine binding; F:transferase activity; F:protein homodimerization activity; C:glycine-tRNA ligase complex	EC:2; EC:6.1.1.14	Transferases; glycine--tRNA ligase	PR01043 (PRINTS); G3DSA:3.40.50.800:FF:000002 (FUNFAM); IPR002315 (NCBIFAM); G3DSA:3.30.40.230 (GENE3D); IPR004154 (PFAM); IPR036621 (G3DSA:3.40.50.GENE3D); IPR045864 (G3DSA:3.30.930.GENE3D); IPR002314 (PFAM); IPR027031 (PANTHER); IPR022961 (HAMAP); IPR006195 (PROSITE_PROFILES); cd00858 (CDD); IPR033731 (CDD); IPR045864 (SUPERFAMILY); SSF52954 (SUPERFAMILY)	P:GO:0006418; P:GO:0006426; F:GO:0000166; F:GO:0004812; F:GO:0004820; F:GO:0005524; C:GO:0005737	P:tRNA aminoacylation for protein translation; P:glycyl-tRNA aminoacylation; F:nucleotide binding; F:aminoacyl-tRNA ligase activity; F:glycine-tRNA ligase activity; F:ATP binding; C:cytoplasm
WP_001024094.1	NAD(P)-dependent oxidoreductase	52.49	1	10	10	44	0.0509764	0.371448	0.174115	-0.0821077	-0.144734	-0.140335	0.164885	0.252204	-0.193042	0.439239	0.840792	0.718021	0.736283	0.211652	0.442186	1.15263	1.06229	1.39418	0.166852	0.638529	0.0926663						IPR016040 (PFAM); G3DSA:3.40.50.720 (GENE3D); PTHR15020 (PANTHER); cd05243 (CDD); IPR036291 (SUPERFAMILY)	no GO terms	no GO terms
WP_001021468.1	adenylate kinase	32.09	1	8	8	26	1.33803	1.29826	1.44104	0.157497	0.350986	0.577162	0.110356	0.0791709	0.0252479	0.928647	0.105089	0.856643	0.427589	0.887141	0.300467	2.56751	1.05119	1.47534	0.000978406	0.102388	0.0942988	11	P:GO:0006225; P:GO:0044209; P:GO:0046705; P:GO:0046940; F:GO:0004017; F:GO:0004127; F:GO:0004550; F:GO:0005524; F:GO:0008270; F:GO:0033862; C:GO:0005829	P:UDP biosynthetic process; P:AMP salvage; P:CDP biosynthetic process; P:nucleoside monophosphate phosphorylation; F:adenylate kinase activity; F:cytidylate kinase activity; F:nucleoside diphosphate kinase activity; F:ATP binding; F:zinc ion binding; F:UMP kinase activity; C:cytosol	EC:2.7.4.4; EC:2.7.4.3; EC:2.7.4.6; EC:2.7.4.22; EC:2.7.4.14	nucleoside-phosphate kinase; adenylate kinase; nucleoside-diphosphate kinase; UMP kinase; UMP/CMP kinase	IPR000850 (PRINTS); G3DSA:3.40.50.300:FF:000106 (FUNFAM); IPR027417 (G3DSA:3.40.50.GENE3D); IPR006259 (NCBIFAM); IPR007862 (PFAM); PF00406 (PFAM); IPR000850 (PANTHER); IPR008144 (PROSITE_PROFILES); IPR000850 (HAMAP); IPR000850 (CDD); IPR027417 (SUPERFAMILY)	P:GO:0006139; P:GO:0009123; P:GO:0009132; F:GO:0004017; F:GO:0004550; F:GO:0005524; F:GO:0016776; F:GO:0019205; C:GO:0005737; C:GO:0005829	P:nucleobase-containing compound metabolic process; P:nucleoside monophosphate metabolic process; P:nucleoside diphosphate metabolic process; F:adenylate kinase activity; F:nucleoside diphosphate kinase activity; F:ATP binding; F:phosphotransferase activity, phosphate group as acceptor; F:nucleobase-containing compound kinase activity; C:cytoplasm; C:cytosol
WP_001021145.1	arginine--tRNA ligase	30.92	1	16	16	57	0.352869	0.511061	0.284017	0.386907	0.646954	0.724862	0.610325	0.852239	0.774115	0.777867	0.797358	0.783529	0.742082	0.334287	0.599999	1.30659	1.68068	1.48302	0.0294945	0.00901682	0.0428248	6	P:GO:0006420; P:GO:0040007; F:GO:0004814; F:GO:0005524; C:GO:0005829; C:GO:0005886	P:arginyl-tRNA aminoacylation; P:growth; F:arginine-tRNA ligase activity; F:ATP binding; C:cytosol; C:plasma membrane	EC:6.1.1.19	arginine--tRNA ligase	IPR001278 (PRINTS); G3DSA:3.30.1360.70:FF:000003 (FUNFAM); G3DSA:3.40.50.620:FF:000062 (FUNFAM); G3DSA:1.10.730.10:FF:000008 (FUNFAM); IPR014729 (G3DSA:3.40.50.GENE3D); IPR008909 (PFAM); IPR005148 (PFAM); G3DSA:1.10.730.10 (GENE3D); IPR001278 (NCBIFAM); IPR035684 (PFAM); IPR036695 (G3DSA:3.30.1360.GENE3D); IPR001278 (PANTHER); IPR001278 (HAMAP); IPR035684 (CDD); IPR009080 (SUPERFAMILY); IPR036695…	P:GO:0006418; P:GO:0006420; F:GO:0000166; F:GO:0004812; F:GO:0004814; F:GO:0005524; C:GO:0005737	P:tRNA aminoacylation for protein translation; P:arginyl-tRNA aminoacylation; F:nucleotide binding; F:aminoacyl-tRNA ligase activity; F:arginine-tRNA ligase activity; F:ATP binding; C:cytoplasm
WP_001020801.1	succinyl-CoA ligase subunit beta	46.65	1	19	19	108	1.16932	0.778394	0.921207	0.611457	0.820228	0.841762	0.62047	0.809445	0.737922	1.17898	0.604815	1.08824	0.763848	0.992361	0.375375	1.95266	1.65256	1.66154	0.0139645	0.00576125	0.0586487	8	P:GO:0006099; P:GO:0006104; F:GO:0000287; F:GO:0004775; F:GO:0004776; F:GO:0005524; C:GO:0005829; C:GO:0042709	P:tricarboxylic acid cycle; P:succinyl-CoA metabolic process; F:magnesium ion binding; F:succinate-CoA ligase (ADP-forming) activity; F:succinate-CoA ligase (GDP-forming) activity; F:ATP binding; C:cytosol; C:succinate-CoA ligase complex	EC:6.2.1.5; EC:6.2.1.4	succinate--CoA ligase (ADP-forming); succinate--CoA ligase (GDP-forming)	G3DSA:3.40.50.261:FF:000001 (FUNFAM); G3DSA:3.30.1490.20:FF:000002 (FUNFAM); G3DSA:3.30.470.20:FF:000002 (FUNFAM); IPR013650 (PFAM); IPR005811 (PFAM); G3DSA:3.30.470.20 (GENE3D); IPR013815 (G3DSA:3.30.1490.GENE3D); IPR005809 (NCBIFAM); IPR016102 (G3DSA:3.40.50.GENE3D); IPR005809 (PIRSF); IPR005809 (PANTHER); IPR011761 (PROSITE_PROFILES); IPR005809 (HAMAP); IPR016102 (SUPERFAMILY); SSF56059 (SUPER…	P:GO:0006099; P:GO:0006104; F:GO:0003824; F:GO:0004775; F:GO:0005524; F:GO:0046872; C:GO:0005829; C:GO:0042709	P:tricarboxylic acid cycle; P:succinyl-CoA metabolic process; F:catalytic activity; F:succinate-CoA ligase (ADP-forming) activity; F:ATP binding; F:metal ion binding; C:cytosol; C:succinate-CoA ligase complex
WP_001018928.1	thiol reductase thioredoxin	52.88	1	9	9	51	1.64991	1.71607	1.76223	0.440317	0.54744	0.578149	0.450403	0.428065	0.395377	1.41924	0.394511	1.15116	0.681498	1.07376	0.189455	3.27193	1.34238	1.61635	0.000363402	0.00141294	0.126787	3	P:GO:0045454; F:GO:0015035; C:GO:0005829	P:cell redox homeostasis; F:protein-disulfide reductase activity; C:cytosol	EC:1.8	Acting on a sulfur group of donors	PR00421 (PRINTS); G3DSA:3.40.30.10:FF:000001 (FUNFAM); IPR005746 (NCBIFAM); G3DSA:3.40.30.10 (GENE3D); IPR013766 (PFAM); IPR005746 (PIRSF); PIRSR000077-4 (PIRSR); PIRSR037031-51 (PIRSR); PIRSR037293-1 (PIRSR); PIRSR037031-50 (PIRSR); PTHR45663 (PANTHER); IPR013766 (PROSITE_PROFILES); cd02947 (CDD); IPR036249 (SUPERFAMILY)	P:GO:0045454; F:GO:0015035; C:GO:0005737; C:GO:0005829	P:cell redox homeostasis; F:protein-disulfide reductase activity; C:cytoplasm; C:cytosol
WP_001018871.1	hypothetical protein	32.11	1	3	3	9	0.833459	0.841404	0.973199	1.15611	1.46172	1.24577	1.15611	1.08168	1.06731	1.44977	0.71966	1.53312	1.08378	1.08575	0.847904	1.84564	2.14686	2.01398	0.00262502	0.000623458	0.00610587	1	C:GO:0005829	C:cytosol			IPR002767 (PFAM); IPR029756 (G3DSA:3.30.70.GENE3D); IPR002767 (NCBIFAM); IPR051614 (PANTHER); IPR029756 (SUPERFAMILY)	C:GO:0005829	C:cytosol
WP_001018677.1	transcriptional regulator	32.26	1	6	6	36	1.01064	0.981478	1.08481	0.5374	0.59441	0.527362	0.812656	0.738393	0.689347	0.587037	0.88659	0.403563	0.651529	0.184483	0.776814	2.0368	1.6791	1.47353	0.000898209	0.00229573	0.096409	9	P:GO:0006355; P:GO:0006950; P:GO:0045862; P:GO:0090609; F:GO:0003700; F:GO:0043565; F:GO:0046872; C:GO:0005737; C:GO:0032993	P:regulation of DNA-templated transcription; P:response to stress; P:positive regulation of proteolysis; P:single-species submerged biofilm formation; F:DNA-binding transcription factor activity; F:sequence-specific DNA binding; F:metal ion binding; C:cytoplasm; C:protein-DNA complex			Coil (COILS); G3DSA:1.10.10.10:FF:000541 (FUNFAM); NF038268 (NCBIFAM); IPR010166 (NCBIFAM); IPR036388 (G3DSA:1.10.10.GENE3D); PF22381 (PFAM); IPR036390 (SUPERFAMILY)	P:GO:0006355	P:regulation of DNA-templated transcription
WP_001017867.1	rhomboid family intramembrane serine protease	3.29	1	2	2	8	1.7909	1.81621	1.98385	1.27759	1.36641	1.38301	0.723476	0.68954	1.40883	0.902853	0.39562	1.56	0.697223	2.62272	0.751877	3.64578	1.97305	3.15483	0.00105364	0.0568164	0.165188	3	F:GO:0004252; F:GO:0005515; C:GO:0016020	F:serine-type endopeptidase activity; F:protein binding; C:membrane	EC:3.4.21	Acting on peptide bonds (peptidases)	IPR011990 (G3DSA:1.25.40.GENE3D); IPR022764 (PFAM); IPR035952 (G3DSA:1.20.1540.GENE3D); PIRSR037023-1 (PIRSR); PIRSR037470-50 (PIRSR); IPR050925 (PANTHER); IPR019734 (PROSITE_PROFILES); cd06174 (CDD); IPR035952 (SUPERFAMILY); IPR011990 (SUPERFAMILY)	F:GO:0004252; F:GO:0005515; C:GO:0016020	F:serine-type endopeptidase activity; F:protein binding; C:membrane
WP_001017131.1	two-component sensor histidine kinase	13.54	1	4	4	11	0.533907	0.954382	0.791505	0.500886	0.824731	0.808915	0.302828	0.94805	0.911564	0.891117	1.13595	1.13481	0.243187	0.148983	0.864026	1.70549	1.6813	1.37083	0.024976	0.0749294	0.202898	6	P:GO:0000160; P:GO:0046677; F:GO:0000155; F:GO:0005524; F:GO:0046983; C:GO:0005886	P:phosphorelay signal transduction system; P:response to antibiotic; F:phosphorelay sensor kinase activity; F:ATP binding; F:protein dimerization activity; C:plasma membrane	EC:2.7.3; EC:2.7.13.3	Transferring phosphorus-containing groups; histidine kinase	IPR003594 (PFAM); IPR011712 (PFAM); IPR017202 (PIRSF); G3DSA:1.20.5.1930 (GENE3D); IPR036890 (G3DSA:3.30.565.GENE3D); PIRSR037432-51 (PIRSR); IPR050482 (PANTHER); cd16917 (CDD); IPR036890 (SUPERFAMILY)	P:GO:0000160; F:GO:0000155; F:GO:0004673; F:GO:0046983; C:GO:0016020	P:phosphorelay signal transduction system; F:phosphorelay sensor kinase activity; F:protein histidine kinase activity; F:protein dimerization activity; C:membrane
WP_001011598.1	glutamate-1-semialdehyde 2,1-aminomutase	11.19	1	4	4	13	-0.127628	0.0421734	-1.42767	0.891049	0.939782	0.615279	0.93969	0.824611	0.648005	0.483601	0.387065	0.465741	0.792349	0.755208	0.137071	-1.29493	1.75206	1.50648	0.390786	0.0109456	0.118326	5	P:GO:0006782; F:GO:0008483; F:GO:0030170; F:GO:0042286; C:GO:0005737	P:protoporphyrinogen IX biosynthetic process; F:transaminase activity; F:pyridoxal phosphate binding; F:glutamate-1-semialdehyde 2,1-aminomutase activity; C:cytoplasm	EC:2.6.1; EC:5.4.3.8	Transferring nitrogenous groups; glutamate-1-semialdehyde 2,1-aminomutase	G3DSA:3.40.640.10:FF:000021 (FUNFAM); IPR015421 (G3DSA:3.40.640.GENE3D); IPR005814 (PFAM); IPR004639 (NCBIFAM); IPR015422 (G3DSA:3.90.1150.GENE3D); PTHR43713 (PANTHER); IPR004639 (HAMAP); IPR005814 (CDD); IPR015424 (SUPERFAMILY)	P:GO:0033014; F:GO:0008483; F:GO:0030170; F:GO:0042286	P:tetrapyrrole biosynthetic process; F:transaminase activity; F:pyridoxal phosphate binding; F:glutamate-1-semialdehyde 2,1-aminomutase activity
WP_001010508.1	SUF system NifU family Fe-S cluster assembly protein	7.14	1	1	1	4	1.68708	1.79779	1.7157	0.209218	0.11031	0.0372858	0.138838	-0.167841	-0.0873439	0.00556312	0.248987	0.591056	0.31284	0.370831	0.377883	3.32715	-1.02304	1.27823	0.000366108	0.713769	0.00337417	5	P:GO:0006879; P:GO:0016226; F:GO:0008198; F:GO:0051537; C:GO:0005737	P:intracellular iron ion homeostasis; P:iron-sulfur cluster assembly; F:ferrous iron binding; F:2 iron, 2 sulfur cluster binding; C:cytoplasm			G3DSA:3.90.1010.10:FF:000002 (FUNFAM); IPR002871 (PFAM); G3DSA:3.90.1010.10 (GENE3D); TIGR01994 (NCBIFAM); PIRSR000375-1 (PIRSR); IPR002871 (PANTHER); IPR002871 (CDD); SSF82649 (SUPERFAMILY)	P:GO:0006879; P:GO:0016226; F:GO:0005506; F:GO:0008198; F:GO:0051536; F:GO:0051537; C:GO:0005737	P:intracellular iron ion homeostasis; P:iron-sulfur cluster assembly; F:iron ion binding; F:ferrous iron binding; F:iron-sulfur cluster binding; F:2 iron, 2 sulfur cluster binding; C:cytoplasm
WP_001009697.1	cytosol aminopeptidase	7.54	1	4	4	11	0.789664	1.56567	0.913923	1.20231	1.02829	1.43666	1.23239	0.671728	1.2706	1.03444	0.287746	0.375274	0.571036	1.37161	-0.132436	2.191	2.11839	1.66182	0.0454653	0.0318681	0.299336	4	P:GO:0006508; F:GO:0030145; F:GO:0070006; C:GO:0005737	P:proteolysis; F:manganese ion binding; F:metalloaminopeptidase activity; C:cytoplasm	EC:3.4.11	Acting on peptide bonds (peptidases)	IPR011356 (PRINTS); IPR000819 (PFAM); IPR008283 (PFAM); IPR043472 (G3DSA:3.40.220.GENE3D); G3DSA:3.40.630.10 (GENE3D); IPR011356 (PANTHER); IPR011356 (CDD); IPR043472 (SUPERFAMILY); SSF53187 (SUPERFAMILY)	P:GO:0006508; P:GO:0019538; F:GO:0008233; F:GO:0030145; F:GO:0046872; F:GO:0070006; C:GO:0005737	P:proteolysis; P:protein metabolic process; F:peptidase activity; F:manganese ion binding; F:metal ion binding; F:metalloaminopeptidase activity; C:cytoplasm
WP_001009516.1	acetyl-CoA carboxylase biotin carboxyl carrier protein	12.99	1	2	2	5	0.84958	1.34561	0.339856	0.195713	0.304509	0.586715	0.204215	-0.0802731	0.228502	1.30373	0.546598	0.850319	0.300979	0.687659	-0.142832	1.86966	1.08985	1.24946	0.100565	0.357686	0.360921	3	P:GO:0006633; F:GO:0003989; C:GO:0009317	P:fatty acid biosynthetic process; F:acetyl-CoA carboxylase activity; C:acetyl-CoA carboxylase complex	EC:6.4.1.2	acetyl-CoA carboxylase	IPR001249 (PRINTS); G3DSA:2.40.50.100:FF:000003 (FUNFAM); IPR001249 (NCBIFAM); G3DSA:2.40.50.100 (GENE3D); IPR000089 (PFAM); PIRSR617453-50 (PIRSR); IPR050709 (PANTHER); IPR000089 (PROSITE_PROFILES); cd06850 (CDD); IPR011053 (SUPERFAMILY)	P:GO:0006633; F:GO:0003989; C:GO:0009317	P:fatty acid biosynthetic process; F:acetyl-CoA carboxylase activity; C:acetyl-CoA carboxylase complex
WP_001005767.1	Holliday junction branch migration DNA helicase RuvB	7.78	1	3	3	8	1.05851	1.30778	1.19468	0.917449	0.84168	0.996853	0.827953	0.713604	0.828331	1.63817	0.214219	1.07906	1.09376	1.0795	1.42097	2.28244	1.73023	2.30842	0.00366542	0.0023277	0.00855346	12	P:GO:0006281; P:GO:0006310; P:GO:0007154; P:GO:0009432; P:GO:0032508; P:GO:0071496; F:GO:0000400; F:GO:0005524; F:GO:0009378; F:GO:0016887; C:GO:0005737; C:GO:0048476	P:DNA repair; P:DNA recombination; P:cell communication; P:SOS response; P:DNA duplex unwinding; P:cellular response to external stimulus; F:four-way junction DNA binding; F:ATP binding; F:four-way junction helicase activity; F:ATP hydrolysis activity; C:cytoplasm; C:Holliday junction resolvase complex	EC:3.6.1.15	nucleoside-triphosphate phosphatase	IPR036388 (G3DSA:1.10.10.GENE3D); IPR008823 (PFAM); IPR008824 (PFAM); IPR041445 (PFAM); IPR027417 (G3DSA:3.40.50.GENE3D); IPR004605 (NCBIFAM); G3DSA:1.10.8.60 (GENE3D); PIRSR001174-2 (PIRSR); IPR004605 (PANTHER); IPR004605 (HAMAP); cd00009 (CDD); IPR036390 (SUPERFAMILY); IPR027417 (SUPERFAMILY)	P:GO:0006281; P:GO:0006310; F:GO:0003677; F:GO:0005524; F:GO:0009378	P:DNA repair; P:DNA recombination; F:DNA binding; F:ATP binding; F:four-way junction helicase activity
WP_001005511.1	fructosamine kinase family protein	15.97	1	5	5	22	0.685405	1.1076	0.935247	0.27062	-0.0635848	0.057427	0.0330577	0.0842393	0.203048	0.311522	0.674403	0.250591	1.10265	0.703326	1.22885	1.89175	1.07814	2.03985	0.0176818	0.168013	0.023648	3	F:GO:0005524; F:GO:0016301; F:GO:0102193	F:ATP binding; F:kinase activity; F:protein-ribulosamine 3-kinase activity	EC:2.7.1.172	protein-ribulosamine 3-kinase	G3DSA:3.90.1200.10:FF:000027 (FUNFAM); G3DSA:3.30.200.20 (GENE3D); IPR016477 (PIRSF); IPR016477 (PFAM); G3DSA:3.90.1200.10 (GENE3D); PIRSR000706-1 (PIRSR); PIRSR000706-2 (PIRSR); IPR016477 (PANTHER); IPR011009 (SUPERFAMILY)	no GO terms	no GO terms
WP_001003272.1	terminase small subunit	24.66	1	3	4	11	1.29999	2.01446	1.99993	0.0939116	-0.858915	-0.651131	-0.265125	0.0872809	-0.377942	0.265739	0.251934	0.358231	-1.08405	0.179586	-0.545513	3.50078	-1.12611	-1.31038	0.0172571	0.317037	0.317611	1	P:GO:0051276	P:chromosome organization			IPR038713 (G3DSA:1.10.10.GENE3D); IPR005335 (PFAM); IPR052404 (PANTHER)	P:GO:0051276	P:chromosome organization
WP_001002340.1	hypothetical protein	27.94	1	2	2	5	0.406947	-0.0202572	0.0894901	1.51604	1.36564	1.46932	1.56591	1.26356	1.50975	0.768586	1.0786	0.796687	0.575241	0.47213	0.691623	1.12531	2.73638	1.49739	0.34097	0.00409557	0.0117524						no IPS match	no IPS match	no IPS match
WP_001001523.1	tRNA (N6-isopentenyl adenosine(37)-C2)-methylthiotransferase MiaB	11.09	1	7	7	14	0.558751	0.568967	0.700773	0.836066	0.814503	0.888036	0.780826	0.74271	0.9027	0.214971	0.945474	-0.120737	0.333687	0.0138394	0.900209	1.52728	1.75366	1.37874	0.00558305	0.00354028	0.249732	6	P:GO:0030488; P:GO:0035600; F:GO:0035597; F:GO:0046872; F:GO:0051539; C:GO:0005829	P:tRNA methylation; P:tRNA methylthiolation; F:N6-isopentenyladenosine methylthiotransferase activity; F:metal ion binding; F:4 iron, 4 sulfur cluster binding; C:cytosol	EC:2.8.4	Transferring sulfur-containing groups	G3DSA:3.40.50.12160:FF:000006 (FUNFAM); G3DSA:3.80.30.20:FF:000001 (FUNFAM); IPR007197 (PFAM); TIGR01574 (NCBIFAM); IPR038135 (G3DSA:3.40.50.GENE3D); IPR013848 (PFAM); IPR002792 (PFAM); IPR005839 (NCBIFAM); IPR023404 (G3DSA:3.80.30.GENE3D); PIRSR000167-2 (PIRSR); IPR007197 (SFLD); PIRSR000167-1 (PIRSR); SFLDG01082 (SFLD); IPR006463 (SFLD); PTHR43020 (PANTHER); IPR002792 (PROSITE_PROFILES); IPR007…	P:GO:0006400; P:GO:0035600; F:GO:0003824; F:GO:0016740; F:GO:0035596; F:GO:0051536; F:GO:0051539	P:tRNA modification; P:tRNA methylthiolation; F:catalytic activity; F:transferase activity; F:methylthiotransferase activity; F:iron-sulfur cluster binding; F:4 iron, 4 sulfur cluster binding
WP_000998767.1	imidazolonepropionase	20.87	1	9	9	30	0.582898	0.928999	0.511184	1.04179	1.69923	1.63202	1.53604	1.81285	1.67741	0.620594	0.969228	0.200222	1.26022	0.320668	0.726406	1.60901	3.20396	1.76625	0.0346951	0.00226743	0.10567	6	P:GO:0019556; P:GO:0019557; F:GO:0005506; F:GO:0008270; F:GO:0050480; C:GO:0005737	P:histidine catabolic process to glutamate and formamide; P:histidine catabolic process to glutamate and formate; F:iron ion binding; F:zinc ion binding; F:imidazolonepropionase activity; C:cytoplasm	EC:3.5.2.7	imidazolonepropionase	G3DSA:3.20.20.140:FF:000007 (FUNFAM); IPR006680 (PFAM); G3DSA:3.20.20.140 (GENE3D); IPR005920 (NCBIFAM); IPR011059 (G3DSA:2.30.40.GENE3D); PIRSR039004-1 (PIRSR); PIRSR001238-3 (PIRSR); IPR005920 (PANTHER); IPR005920 (HAMAP); IPR005920 (CDD); IPR011059 (SUPERFAMILY); IPR032466 (SUPERFAMILY)	P:GO:0006548; P:GO:0019556; F:GO:0016787; F:GO:0016810; F:GO:0016812; F:GO:0050480; C:GO:0005737	P:histidine catabolic process; P:histidine catabolic process to glutamate and formamide; F:hydrolase activity; F:hydrolase activity, acting on carbon-nitrogen (but not peptide) bonds; F:hydrolase activity, acting on carbon-nitrogen (but not peptide) bonds, in cyclic amides; F:imidazolonepropionase activity; C:cytoplasm
WP_000993180.1	hypothetical protein	47.22	1	5	5	14	3.88791	2.7479	3.32465	-1.21922	-0.768411	-1.01002	-1.21922	-0.689858	-0.589828	-0.784228	0.357143	-1.13574	0.677609	1.56863	1.88592	10.5134	-1.75044	2.75387	0.00968275	0.0508058	0.0625502						no IPS match	no IPS match	no IPS match
WP_000992921.1	DNA helicase PcrA	10.55	1	9	9	31	1.17898	1.61135	1.66613	1.23863	0.89958	0.959595	1.04203	1.06115	0.96472	0.062858	1.17987	0.287926	2.14481	1.41494	2.51407	2.83105	2.03247	4.26704	0.0105864	0.000829921	0.0245099	9	P:GO:0000725; P:GO:0006268; F:GO:0003677; F:GO:0005524; F:GO:0016853; F:GO:0016887; F:GO:0043138; C:GO:0005829; C:GO:0033202	P:recombinational repair; P:DNA unwinding involved in DNA replication; F:DNA binding; F:ATP binding; F:isomerase activity; F:ATP hydrolysis activity; F:3'-5' DNA helicase activity; C:cytosol; C:DNA helicase complex	EC:5.6.2.4; EC:3.6.1.15	DNA 3'-5' helicase; nucleoside-triphosphate phosphatase	G3DSA:1.10.10.160:FF:000001 (FUNFAM); G3DSA:1.10.486.10:FF:000003 (FUNFAM); IPR014016 (PFAM); IPR027417 (G3DSA:3.40.50.GENE3D); IPR027417 (G3DSA:3.40.50.GENE3D); IPR005751 (NCBIFAM); PF21196 (PFAM); IPR013986 (G3DSA:1.10.10.GENE3D); IPR014017 (PFAM); G3DSA:1.10.486.10 (GENE3D); IPR000212 (PANTHER); IPR014017 (PROSITE_PROFILES); IPR014016 (PROSITE_PROFILES); cd17932 (CDD); cd18807 (CDD); IPR027417…	P:GO:0000725; P:GO:0006268; F:GO:0003677; F:GO:0003678; F:GO:0005524; F:GO:0016787; F:GO:0043138; C:GO:0005737; C:GO:0005829; C:GO:0033202	P:recombinational repair; P:DNA unwinding involved in DNA replication; F:DNA binding; F:DNA helicase activity; F:ATP binding; F:hydrolase activity; F:3'-5' DNA helicase activity; C:cytoplasm; C:cytosol; C:DNA helicase complex
WP_000991501.1	PTS alpha-glucoside transporter subunit IIBC	8.61	1	6	6	16	0.450504	0.695103	0.388035	0.804776	0.962117	1.10126	0.705655	1.15001	1.04357	1.1985	0.730627	1.09998	0.278742	0.949744	0.705855	1.43138	1.97046	1.59193	0.0319891	0.0186752	0.0813634	5	P:GO:0009401; F:GO:0008982; F:GO:0016301; F:GO:0090563; C:GO:0005886	P:phosphoenolpyruvate-dependent sugar phosphotransferase system; F:protein-N(PI)-phosphohistidine-sugar phosphotransferase activity; F:kinase activity; F:protein-phosphocysteine-sugar phosphotransferase activity; C:plasma membrane	EC:2.7.1	Transferring phosphorus-containing groups	IPR003352 (PFAM); IPR001996 (NCBIFAM); IPR018113 (PFAM); IPR036878 (G3DSA:3.30.1360.GENE3D); IPR010975 (NCBIFAM); IPR050429 (PANTHER); IPR001996 (PROSITE_PROFILES); IPR013013 (PROSITE_PROFILES); IPR018113 (CDD); IPR036878 (SUPERFAMILY)	P:GO:0009401; F:GO:0008982; F:GO:0090563; C:GO:0005886; C:GO:0016020	P:phosphoenolpyruvate-dependent sugar phosphotransferase system; F:protein-N(PI)-phosphohistidine-sugar phosphotransferase activity; F:protein-phosphocysteine-sugar phosphotransferase activity; C:plasma membrane; C:membrane
WP_000987769.1	two-component sensor histidine kinase	10.12	1	5	6	8	0.564931	0.98876	0.474623	1.47569	1.09512	1.26261	1.2378	1.24293	1.28653	0.752643	1.00927	1.1522	1.27816	1.03281	1.55655	1.61778	2.38819	2.47093	0.0507981	0.000151507	0.0134941	7	P:GO:0007234; P:GO:0016310; F:GO:0000155; F:GO:0000156; F:GO:0005524; F:GO:0030295; C:GO:0005886	P:osmosensory signaling via phosphorelay pathway; P:phosphorylation; F:phosphorelay sensor kinase activity; F:phosphorelay response regulator activity; F:ATP binding; F:protein kinase activator activity; C:plasma membrane	EC:2.7.3; EC:2.7.13.3	Transferring phosphorus-containing groups; histidine kinase	Coil (COILS); IPR004358 (PRINTS); G3DSA:1.10.287.130:FF:000001 (FUNFAM); G3DSA:3.30.565.10:FF:000006 (FUNFAM); IPR003661 (PFAM); IPR041328 (PFAM); G3DSA:1.10.287.130 (GENE3D); G3DSA:6.10.340.10 (GENE3D); IPR003660 (PFAM); IPR003594 (PFAM); IPR036890 (G3DSA:3.30.565.GENE3D); PIRSR026389-1 (PIRSR); IPR050398 (PANTHER); IPR003660 (PROSITE_PROFILES); IPR005467 (PROSITE_PROFILES); IPR003661 (CDD); cd0…	P:GO:0007165; P:GO:0016310; F:GO:0000155; F:GO:0016772; C:GO:0005886; C:GO:0016020; C:GO:0016020	P:signal transduction; P:phosphorylation; F:phosphorelay sensor kinase activity; F:transferase activity, transferring phosphorus-containing groups; C:plasma membrane; C:membrane; C:membrane
WP_000985472.1	50S ribosomal protein L2	40.07	1	10	10	76	0.744535	0.585898	0.621064	0.676324	0.751053	0.595613	0.868015	0.759155	0.683743	0.338301	0.597931	0.748522	0.691747	0.0895339	0.767836	1.57147	1.70798	1.46066	0.00542345	0.00478659	0.137822	9	P:GO:0000027; P:GO:0002181; P:GO:0040007; F:GO:0003735; F:GO:0008270; F:GO:0016740; F:GO:0019843; C:GO:0005886; C:GO:0022625	P:ribosomal large subunit assembly; P:cytoplasmic translation; P:growth; F:structural constituent of ribosome; F:zinc ion binding; F:transferase activity; F:rRNA binding; C:plasma membrane; C:cytosolic large ribosomal subunit	EC:2	Transferases	G3DSA:2.30.30.30:FF:000001 (FUNFAM); G3DSA:4.10.950.10:FF:000001 (FUNFAM); G3DSA:2.40.50.140:FF:000003 (FUNFAM); IPR012340 (G3DSA:2.40.50.GENE3D); IPR022669 (PFAM); IPR014722 (G3DSA:2.30.30.GENE3D); IPR022666 (PFAM); IPR014726 (G3DSA:4.10.950.GENE3D); IPR002171 (PIRSF); IPR005880 (NCBIFAM); IPR002171 (PANTHER); IPR005880 (HAMAP); IPR008991 (SUPERFAMILY); IPR012340 (SUPERFAMILY)	P:GO:0002181; P:GO:0006412; F:GO:0003723; F:GO:0003735; F:GO:0016740; C:GO:0005840; C:GO:0015934; C:GO:0022625	P:cytoplasmic translation; P:translation; F:RNA binding; F:structural constituent of ribosome; F:transferase activity; C:ribosome; C:large ribosomal subunit; C:cytosolic large ribosomal subunit
WP_000983330.1	PTS lactose EIICB component	8.42	1	4	4	20	1.13236	1.09595	0.920476	2.18036	2.46633	2.02673	2.10348	2.22647	2.08925	0.61925	0.73177	0.348095	1.91397	1.80861	2.55877	2.07415	4.41086	4.38784	0.00386107	0.000414249	0.0123097	6	P:GO:0009401; P:GO:0015767; P:GO:1901264; F:GO:0016301; F:GO:0022869; C:GO:0005886	P:phosphoenolpyruvate-dependent sugar phosphotransferase system; P:lactose transport; P:carbohydrate derivative transport; F:kinase activity; F:protein-N(PI)-phosphohistidine-lactose phosphotransferase system transporter activity; C:plasma membrane	EC:2.7.1	Transferring phosphorus-containing groups	IPR003352 (PFAM); IPR004801 (NCBIFAM); IPR004501 (NCBIFAM); IPR003501 (PFAM); G3DSA:3.40.50.2300 (GENE3D); IPR013012 (NCBIFAM); IPR051088 (PANTHER); IPR004501 (PROSITE_PROFILES); IPR013012 (PROSITE_PROFILES); IPR041713 (CDD); IPR036095 (SUPERFAMILY)	P:GO:0009401; P:GO:1901264; F:GO:0008982; F:GO:0022869; C:GO:0005886; C:GO:0016020	P:phosphoenolpyruvate-dependent sugar phosphotransferase system; P:carbohydrate derivative transport; F:protein-N(PI)-phosphohistidine-sugar phosphotransferase activity; F:protein-N(PI)-phosphohistidine-lactose phosphotransferase system transporter activity; C:plasma membrane; C:membrane
WP_000976269.1	dihydroxyacetone kinase subunit DhaK	18.01	1	6	6	16	0.609474	1.00677	0.787616	0.333158	0.475635	0.391928	0.241431	0.729334	0.496989	0.785593	-0.133022	0.981208	0.149102	1.03349	-0.209055	1.75378	1.4171	1.34032	0.0199467	0.0738653	0.472189	10	P:GO:0006974; P:GO:0016310; P:GO:0019563; P:GO:0042182; P:GO:0046365; P:GO:0061610; F:GO:0004371; F:GO:0042802; F:GO:0047324; C:GO:0005829	P:DNA damage response; P:phosphorylation; P:glycerol catabolic process; P:ketone catabolic process; P:monosaccharide catabolic process; P:glycerol to glycerone phosphate metabolic process; F:glycerone kinase activity; F:identical protein binding; F:phosphoenolpyruvate-glycerone phosphotransferase activity; C:cytosol	EC:2.7.1.29; EC:2.7.1.121	glycerone kinase; phosphoenolpyruvate--glycerone phosphotransferase	G3DSA:3.40.50.10440:FF:000001 (FUNFAM); IPR004006 (PFAM); G3DSA:3.40.50.10440 (GENE3D); IPR012736 (NCBIFAM); G3DSA:3.30.1180.20 (GENE3D); PIRSR612734-1 (PIRSR); PIRSR612734-2 (PIRSR); IPR050861 (PANTHER); IPR004006 (PROSITE_PROFILES); SSF82549 (SUPERFAMILY)	P:GO:0006071; P:GO:0019563; F:GO:0004371; C:GO:0005829	P:glycerol metabolic process; P:glycerol catabolic process; F:glycerone kinase activity; C:cytosol
WP_000975359.1	glycosyltransferase family 2 protein	10.98	1	7	7	24	0.522195	0.479259	0.475908	0.522195	0.663498	0.379916	0.747612	0.551978	0.342105	0.36894	0.949678	0.402819	0.967659	-0.382672	0.761297	1.40699	1.4709	1.47256	0.000914424	0.0428562	0.397147	1	F:GO:0016757	F:glycosyltransferase activity	EC:2.4	Glycosyltransferases	IPR029044 (G3DSA:3.90.550.GENE3D); IPR001173 (PFAM); IPR041038 (PFAM); PF22377 (PFAM); PF22181 (PFAM); PTHR22916 (PANTHER); cd00761 (CDD); IPR029044 (SUPERFAMILY)	no GO terms	no GO terms
WP_000974882.1	ATP synthase subunit alpha	25.7	1	14	14	50	0.917266	0.51774	0.653692	0.127118	0.02771	0.0535785	0.073517	0.259546	0.186107	-0.215244	-0.0190923	-0.173641	0.149234	0.68624	0.135456	1.63114	1.12902	1.27217	0.0272212	0.085387	0.216236	14	P:GO:0006805; P:GO:0009168; P:GO:0015985; P:GO:0015986; P:GO:0040007; P:GO:0044249; F:GO:0005524; F:GO:0016787; F:GO:0043531; F:GO:0046933; F:GO:0046961; C:GO:0005618; C:GO:0045260; C:GO:0045261	P:xenobiotic metabolic process; P:purine ribonucleoside monophosphate biosynthetic process; P:energy coupled proton transport, down electrochemical gradient; P:proton motive force-driven ATP synthesis; P:growth; P:cellular biosynthetic process; F:ATP binding; F:hydrolase activity; F:ADP binding; F:proton-transporting ATP synthase activity, rotational mechanism; F:proton-transporting ATPase activi…	EC:7.1.2.2; EC:3; EC:6; EC:7.2.2	H(+)-transporting two-sector ATPase; Hydrolases; Ligases; Catalysing the translocation of inorganic cations	Coil (COILS); G3DSA:3.40.50.300:FF:000002 (FUNFAM); G3DSA:1.20.150.20:FF:000001 (FUNFAM); G3DSA:2.40.30.20:FF:000001 (FUNFAM); IPR000793 (PFAM); IPR023366 (G3DSA:2.40.30.GENE3D); IPR005294 (NCBIFAM); IPR004100 (PFAM); IPR038376 (G3DSA:1.20.150.GENE3D); IPR005294 (PIRSF); IPR000194 (PFAM); IPR027417 (G3DSA:3.40.50.GENE3D); IPR005294 (PANTHER); IPR005294 (HAMAP); IPR033732 (CDD); IPR000793 (CDD); c…	P:GO:0015986; P:GO:0046034; P:GO:1902600; F:GO:0005524; F:GO:0032559; F:GO:0043531; F:GO:0046933; C:GO:0045261	P:proton motive force-driven ATP synthesis; P:ATP metabolic process; P:proton transmembrane transport; F:ATP binding; F:adenyl ribonucleotide binding; F:ADP binding; F:proton-transporting ATP synthase activity, rotational mechanism; C:proton-transporting ATP synthase complex, catalytic core F(1)
WP_000974460.1	organic hydroperoxide reductase OsmC/OhrA	18.57	1	2	2	6	1.54749	1.15165	1.22936	0.186477	0.49445	0.594344	0.26068	0.489396	0.51416	1.54749	0.99103	1.52129	0.500633	1.08579	0.583878	2.49646	1.34335	1.67875	0.008443	0.034757	0.0582996	1	P:GO:0006979	P:response to oxidative stress			G3DSA:2.20.25.10 (GENE3D); IPR015946 (G3DSA:3.30.300.GENE3D); IPR019953 (NCBIFAM); IPR003718 (PFAM); IPR019953 (PANTHER); IPR036102 (SUPERFAMILY)	P:GO:0006979	P:response to oxidative stress
WP_000969811.1	DNA polymerase III subunit beta	46.68	1	18	18	86	0.464183	0.774367	0.358681	0.71066	0.65015	0.589319	0.729482	0.590991	0.76031	0.500562	0.837836	0.429359	1.17885	0.704833	0.968776	1.45741	1.61939	1.95036	0.0507605	0.00558823	0.0201731	7	P:GO:0006271; P:GO:0071897; F:GO:0003677; F:GO:0003887; F:GO:0008408; C:GO:0005737; C:GO:0009360	P:DNA strand elongation involved in DNA replication; P:DNA biosynthetic process; F:DNA binding; F:DNA-directed DNA polymerase activity; F:3'-5' exonuclease activity; C:cytoplasm; C:DNA polymerase III complex	EC:3.1; EC:2.7.7.7	Acting on ester bonds; DNA-directed DNA polymerase	G3DSA:3.10.150.10:FF:000007 (FUNFAM); IPR022637 (PFAM); G3DSA:3.70.10.10 (GENE3D); IPR022634 (PFAM); IPR022635 (PFAM); IPR001001 (PIRSF); G3DSA:3.10.150.10 (GENE3D); IPR001001 (NCBIFAM); IPR001001 (PANTHER); IPR001001 (CDD); IPR046938 (SUPERFAMILY); IPR046938 (SUPERFAMILY); IPR046938 (SUPERFAMILY)	P:GO:0006260; P:GO:0006271; F:GO:0003677; F:GO:0003887; F:GO:0008408; C:GO:0009360	P:DNA replication; P:DNA strand elongation involved in DNA replication; F:DNA binding; F:DNA-directed DNA polymerase activity; F:3'-5' exonuclease activity; C:DNA polymerase III complex
WP_000959424.1	alanine dehydrogenase	6.99	1	4	4	11	0.762038	1.18291	1.59497	2.18529	1.44003	1.34137	1.29764	0.732694	1.20469	0.915614	-0.650272	1.54329	-0.0380891	1.20875	-1.35686	2.32903	2.14162	1.22525	0.0391054	0.0253104	0.940854	5	P:GO:0042853; F:GO:0000166; F:GO:0000286; F:GO:0046872; C:GO:0005886	P:L-alanine catabolic process; F:nucleotide binding; F:alanine dehydrogenase activity; F:metal ion binding; C:plasma membrane	EC:1.4.1.1	alanine dehydrogenase	G3DSA:3.40.50.720:FF:000433 (FUNFAM); IPR008141 (NCBIFAM); IPR008141 (PIRSF); IPR007886 (PFAM); G3DSA:3.40.50.720 (GENE3D); G3DSA:3.40.50.720 (GENE3D); IPR007698 (PFAM); PIRSR000183-2 (PIRSR); PIRSR000183-1 (PIRSR); PIRSR000183-4 (PIRSR); PIRSR000183-3 (PIRSR); PTHR42795 (PANTHER); IPR008141 (CDD); SSF52283 (SUPERFAMILY); IPR036291 (SUPERFAMILY)	P:GO:0006524; P:GO:0042853; F:GO:0000286; C:GO:0005886	P:alanine catabolic process; P:L-alanine catabolic process; F:alanine dehydrogenase activity; C:plasma membrane
WP_000958531.1	chromosome partitioning protein ParA	16.95	1	9	9	35	0.826226	0.98997	1.00843	1.20619	0.977999	1.03508	1.02369	1.00934	0.985307	0.411552	1.43566	0.29739	2.02479	1.09283	2.00441	1.92364	2.00862	3.40483	0.00376085	0.000123855	0.0309042	7	P:GO:0010629; P:GO:0016226; P:GO:0040007; P:GO:0045892; F:GO:0005524; F:GO:0051539; F:GO:0140663	P:negative regulation of gene expression; P:iron-sulfur cluster assembly; P:growth; P:negative regulation of DNA-templated transcription; F:ATP binding; F:4 iron, 4 sulfur cluster binding; F:ATP-dependent FeS chaperone activity			G3DSA:3.40.50.300:FF:001099 (FUNFAM); IPR027417 (G3DSA:3.40.50.GENE3D); IPR033756 (PFAM); IPR044304 (PANTHER); IPR019591 (HAMAP); IPR019591 (CDD); IPR027417 (SUPERFAMILY)	P:GO:0016226; F:GO:0005524; F:GO:0051536; F:GO:0051539; F:GO:0140663	P:iron-sulfur cluster assembly; F:ATP binding; F:iron-sulfur cluster binding; F:4 iron, 4 sulfur cluster binding; F:ATP-dependent FeS chaperone activity
WP_000958224.1	HPr kinase/phosphorylase	15.81	1	4	5	17	1.01158	1.24437	1.12815	0.466463	0.271288	0.315357	0.239338	0.415073	0.361313	1.17978	-0.100446	0.963458	0.262793	0.904163	-0.0900638	2.19035	1.26614	1.33691	0.00353	0.0227757	0.34268	8	P:GO:0000160; P:GO:0006109; F:GO:0000155; F:GO:0000287; F:GO:0004674; F:GO:0004712; F:GO:0005524; C:GO:0005829	P:phosphorelay signal transduction system; P:regulation of carbohydrate metabolic process; F:phosphorelay sensor kinase activity; F:magnesium ion binding; F:protein serine/threonine kinase activity; F:protein serine/threonine/tyrosine kinase activity; F:ATP binding; C:cytosol	EC:2.7.12.1; EC:2.7.11.1; EC:2.7.3; EC:2.7.13.3	dual-specificity kinase; non-specific serine/threonine protein kinase; Transferring phosphorus-containing groups; histidine kinase	G3DSA:3.40.1390.20:FF:000002 (FUNFAM); G3DSA:3.40.50.300:FF:000174 (FUNFAM); IPR011126 (PFAM); IPR011104 (PFAM); IPR028979 (G3DSA:3.40.1390.GENE3D); IPR003755 (NCBIFAM); IPR027417 (G3DSA:3.40.50.GENE3D); PTHR30305 (PANTHER); IPR003755 (HAMAP); IPR011104 (CDD); SSF53795 (SUPERFAMILY); IPR028979 (SUPERFAMILY)	P:GO:0000160; P:GO:0006109; F:GO:0000155; F:GO:0004672; F:GO:0005524; C:GO:0005829	P:phosphorelay signal transduction system; P:regulation of carbohydrate metabolic process; F:phosphorelay sensor kinase activity; F:protein kinase activity; F:ATP binding; C:cytosol
WP_000957036.1	peptide deformylase	28.96	1	7	7	27	1.10255	1.13717	1.21002	0.548733	0.476987	0.502764	0.535757	0.514714	0.432044	0.972303	0.42047	1.15808	1.10471	1.19447	0.713697	2.22008	1.40919	2.02639	0.000757794	0.00407748	0.0209217	5	P:GO:0006412; P:GO:0018206; P:GO:0043686; F:GO:0042586; F:GO:0046872	P:translation; P:peptidyl-methionine modification; P:co-translational protein modification; F:peptide deformylase activity; F:metal ion binding	EC:3.5.1.88	peptide deformylase	IPR023635 (PRINTS); G3DSA:3.90.45.10:FF:000002 (FUNFAM); IPR023635 (PFAM); IPR023635 (PIRSF); IPR023635 (NCBIFAM); IPR036821 (G3DSA:3.90.45.GENE3D); IPR023635 (PANTHER); IPR023635 (HAMAP); IPR023635 (CDD); IPR036821 (SUPERFAMILY)	P:GO:0018206; F:GO:0042586; C:GO:0005739	P:peptidyl-methionine modification; F:peptide deformylase activity; C:mitochondrion
WP_000956133.1	hypothetical protein	52.2	1	17	17	94	1.23299	1.30337	1.48387	0.513526	0.476638	0.446991	0.465308	0.28544	0.345145	1.03386	0.293222	0.890126	0.350245	0.564719	0.181042	2.53852	1.28989	1.29586	0.00309375	0.0203275	0.0812433						Coil (COILS)	no GO terms	no GO terms
WP_000955777.1	bifunctional acetaldehyde-CoA/alcohol dehydrogenase	29.34	1	24	24	104	0.900252	0.768189	1.03265	2.01018	1.93118	1.67266	1.77232	1.59784	1.70068	0.661941	1.23269	1.13489	1.9777	1.00316	2.76562	1.87177	3.23116	4.24782	0.00711299	0.00089628	0.0640817	5	P:GO:0006066; P:GO:0015976; F:GO:0004022; F:GO:0008774; F:GO:0046872	P:alcohol metabolic process; P:carbon utilization; F:alcohol dehydrogenase (NAD+) activity; F:acetaldehyde dehydrogenase (acetylating) activity; F:metal ion binding	EC:1.2.1.10; EC:1.1.1.1; EC:1.1.1.71	acetaldehyde dehydrogenase (acetylating); alcohol dehydrogenase; alcohol dehydrogenase [NAD(P)(+)]	G3DSA:1.20.1090.10:FF:000001 (FUNFAM); G3DSA:3.40.309.10:FF:000007 (FUNFAM); G3DSA:3.40.50.1970:FF:000002 (FUNFAM); IPR016163 (G3DSA:3.40.309.GENE3D); IPR001670 (PFAM); G3DSA:3.40.50.1970 (GENE3D); IPR012079 (PIRSF); IPR016162 (G3DSA:3.40.605.GENE3D); IPR015590 (PFAM); G3DSA:1.20.1090.10 (GENE3D); PIRSR000112-3 (PIRSR); PIRSR617656-1 (PIRSR); PIRSR000112-1 (PIRSR); IPR039697 (PANTHER); cd07122 (C…	P:GO:0006066; P:GO:0015976; F:GO:0004022; F:GO:0008774; F:GO:0016491; F:GO:0016620; F:GO:0046872; C:GO:0005739	P:alcohol metabolic process; P:carbon utilization; F:alcohol dehydrogenase (NAD+) activity; F:acetaldehyde dehydrogenase (acetylating) activity; F:oxidoreductase activity; F:oxidoreductase activity, acting on the aldehyde or oxo group of donors, NAD or NADP as acceptor; F:metal ion binding; C:mitochondrion
WP_000954810.1	nitric oxide dioxygenase	3.67	1	2	2	4	1.30934	1.46205	1.60282	1.47596	1.05852	1.26346	1.13691	0.789987	1.15563	0.800784	0.95232	0.192582	1.9092	1.60401	1.25363	2.75688	2.05199	3.06009	0.00336077	0.0131239	0.0139118	9	P:GO:0015671; P:GO:0046210; P:GO:0071500; F:GO:0005344; F:GO:0008941; F:GO:0019825; F:GO:0020037; F:GO:0071949; C:GO:0005622	P:oxygen transport; P:nitric oxide catabolic process; P:cellular response to nitrosative stress; F:oxygen carrier activity; F:nitric oxide dioxygenase NAD(P)H activity; F:oxygen binding; F:heme binding; F:FAD binding; C:intracellular anatomical structure	EC:1.14.12.17	nitric oxide dioxygenase	PR00409 (PRINTS); G3DSA:3.40.50.80:FF:000065 (FUNFAM); G3DSA:1.10.490.10:FF:000003 (FUNFAM); IPR008333 (PFAM); IPR000971 (PFAM); G3DSA:2.40.30.10 (GENE3D); IPR012292 (G3DSA:1.10.490.GENE3D); IPR001433 (PFAM); IPR039261 (G3DSA:3.40.50.GENE3D); PIRSR000207-1 (PIRSR); PIRSR036517-1 (PIRSR); PIRSR601834-1 (PIRSR); PTHR43396 (PANTHER); IPR000971 (PROSITE_PROFILES); IPR017927 (PROSITE_PROFILES); cd1477…	P:GO:0046210; P:GO:0071500; F:GO:0008941; F:GO:0016491; F:GO:0019825; F:GO:0020037; F:GO:0071949; C:GO:0005622	P:nitric oxide catabolic process; P:cellular response to nitrosative stress; F:nitric oxide dioxygenase NAD(P)H activity; F:oxidoreductase activity; F:oxygen binding; F:heme binding; F:FAD binding; C:intracellular anatomical structure
WP_000951450.1	nucleotide pyrophosphohydrolase	13.6	1	6	6	21	0.768577	0.847003	0.872834	0.395299	0.437061	0.428608	0.434759	0.372511	0.381644	0.763407	0.156008	0.73333	0.108569	0.633234	0.282888	1.77787	1.31637	1.28194	0.00142513	0.00238944	0.157252	8	P:GO:0006203; P:GO:0046047; P:GO:0046052; P:GO:0046061; P:GO:0046076; P:GO:0046081; F:GO:0008168; F:GO:0047429	P:dGTP catabolic process; P:TTP catabolic process; P:UTP catabolic process; P:dATP catabolic process; P:dTTP catabolic process; P:dUTP catabolic process; F:methyltransferase activity; F:nucleoside triphosphate diphosphatase activity	EC:3.6.1.9; EC:2.1.1	nucleotide diphosphatase; Transferring one-carbon groups	G3DSA:1.10.287.1080:FF:000001 (FUNFAM); G3DSA:3.40.1010.10:FF:000008 (FUNFAM); G3DSA:1.10.287.1080 (GENE3D); IPR004518 (PFAM); IPR024180 (PIRSF); IPR014777 (G3DSA:3.40.1010.GENE3D); IPR000878 (PFAM); IPR011551 (PANTHER); IPR048015 (CDD); IPR035013 (CDD); IPR035996 (SUPERFAMILY); SSF101386 (SUPERFAMILY)	P:GO:0006203; P:GO:0046047; P:GO:0046052; P:GO:0046061; P:GO:0046076; P:GO:0046081; F:GO:0008168; F:GO:0047429	P:dGTP catabolic process; P:TTP catabolic process; P:UTP catabolic process; P:dATP catabolic process; P:dTTP catabolic process; P:dUTP catabolic process; F:methyltransferase activity; F:nucleoside triphosphate diphosphatase activity
WP_000949467.1	non-heme ferritin	27.71	1	5	5	19	-0.0924064	-1.53669	0.227227	0.256506	0.610827	0.0355221	0.629876	0.475548	0.450285	0.296026	0.446266	0.725834	1.06787	0.827469	0.684301	-1.22288	1.43473	1.82594	0.479888	0.0115135	0.0165186	6	P:GO:0006826; P:GO:0006880; F:GO:0004322; F:GO:0008198; F:GO:0008199; C:GO:0005829	P:iron ion transport; P:intracellular sequestering of iron ion; F:ferroxidase activity; F:ferrous iron binding; F:ferric iron binding; C:cytosol	EC:1.16.3.1	ferroxidase	G3DSA:1.20.1260.10:FF:000001 (FUNFAM); IPR008331 (PFAM); IPR012347 (G3DSA:1.20.1260.GENE3D); PIRSR002560-1 (PIRSR); IPR001519 (PANTHER); IPR009040 (PROSITE_PROFILES); IPR041719 (CDD); IPR009078 (SUPERFAMILY)	P:GO:0006826; P:GO:0006879; P:GO:0006880; F:GO:0004322; F:GO:0008198; F:GO:0008199; C:GO:0005737; C:GO:0005829	P:iron ion transport; P:intracellular iron ion homeostasis; P:intracellular sequestering of iron ion; F:ferroxidase activity; F:ferrous iron binding; F:ferric iron binding; C:cytoplasm; C:cytosol
WP_000948981.1	glycine/betaine ABC transporter ATP-binding protein	16.67	1	7	7	20	0.327195	0.381636	0.183126	0.919708	0.653619	0.77915	0.812509	1.01257	0.988348	0.574581	1.20569	0.070931	0.387411	0.522244	0.754409	1.23091	1.91923	1.47706	0.0374576	0.00448805	0.035366	6	P:GO:0006865; P:GO:0031460; F:GO:0005524; F:GO:0016491; F:GO:0016887; C:GO:0005886	P:amino acid transport; P:glycine betaine transport; F:ATP binding; F:oxidoreductase activity; F:ATP hydrolysis activity; C:plasma membrane	EC:1; EC:3.6.1.15	Oxidoreductases; nucleoside-triphosphate phosphatase	G3DSA:3.40.50.300:FF:000425 (FUNFAM); IPR000644 (PFAM); IPR046342 (G3DSA:3.10.580.GENE3D); IPR005892 (NCBIFAM); IPR027417 (G3DSA:3.40.50.GENE3D); IPR003439 (PFAM); PTHR43117 (PANTHER); IPR003439 (PROSITE_PROFILES); IPR000644 (PROSITE_PROFILES); IPR000644 (PROSITE_PROFILES); cd04583 (CDD); cd03295 (CDD); IPR046342 (SUPERFAMILY); IPR027417 (SUPERFAMILY)	P:GO:0031460; F:GO:0005524; F:GO:0016887; C:GO:0016020	P:glycine betaine transport; F:ATP binding; F:ATP hydrolysis activity; C:membrane
WP_000942744.1	acetyl-CoA carboxylase biotin carboxylase subunit	7.06	1	4	4	17	-0.425238	-0.00944117	-1.93639	-0.209377	-0.334586	0.091352	-0.0813316	0.20555	0.149689	0.322216	1.23038	-0.0424527	0.721538	-0.226916	0.446893	-1.5004	1.06921	1.28883	0.309508	0.407645	0.38126	6	P:GO:0045717; F:GO:0003989; F:GO:0004075; F:GO:0005524; F:GO:0046872; C:GO:0005829	P:negative regulation of fatty acid biosynthetic process; F:acetyl-CoA carboxylase activity; F:biotin carboxylase activity; F:ATP binding; F:metal ion binding; C:cytosol	EC:6.4.1.2; EC:6.3.4.14	acetyl-CoA carboxylase; biotin carboxylase	IPR005479 (PFAM); IPR005482 (PFAM); G3DSA:3.30.470.20 (GENE3D); IPR005481 (PFAM); PIRSR039102-3 (PIRSR); PIRSR001594-1 (PIRSR); PIRSR001594-2 (PIRSR); PTHR45007 (PANTHER); IPR011764 (PROSITE_PROFILES); IPR011761 (PROSITE_PROFILES); IPR016185 (SUPERFAMILY); IPR011054 (SUPERFAMILY); SSF56059 (SUPERFAMILY)	F:GO:0005524; F:GO:0046872	F:ATP binding; F:metal ion binding
WP_000942300.1	ABC transporter ATP-binding protein	17.45	1	10	10	48	-0.827762	-0.226931	-0.649403	0.345518	0.178954	0.11771	0.355136	0.44043	0.230714	0.50047	0.87921	0.535694	0.159517	-0.204659	0.0805691	-1.45957	1.26984	1.01403	0.0858825	0.0302513	0.92472	3	P:GO:0009409; F:GO:0005524; F:GO:0016887	P:response to cold; F:ATP binding; F:ATP hydrolysis activity	EC:3.6.1.15	nucleoside-triphosphate phosphatase	Coil (COILS); G3DSA:3.40.50.300:FF:000070 (FUNFAM); G3DSA:3.40.50.300:FF:000011 (FUNFAM); IPR027417 (G3DSA:3.40.50.GENE3D); IPR003439 (PFAM); IPR032781 (PFAM); IPR003439 (PFAM); IPR027417 (G3DSA:3.40.50.GENE3D); IPR051309 (PANTHER); IPR003439 (PROSITE_PROFILES); IPR003439 (PROSITE_PROFILES); cd03221 (CDD); cd03221 (CDD); IPR027417 (SUPERFAMILY); IPR027417 (SUPERFAMILY)	F:GO:0005524; F:GO:0016887	F:ATP binding; F:ATP hydrolysis activity
WP_000942211.1	DNA repair protein RecN	14.67	1	6	6	18	0.422118	0.861867	0.31336	0.918785	0.863256	0.711155	1.00961	1.0922	0.867253	0.545486	1.04532	0.86203	1.18658	1.18923	1.38876	1.46663	1.98985	2.39166	0.086497	0.00437753	0.00283509	5	P:GO:0006281; P:GO:0006310; P:GO:0009314; P:GO:0009432; F:GO:0005524	P:DNA repair; P:DNA recombination; P:response to radiation; P:SOS response; F:ATP binding			Coil (COILS); Coil (COILS); Coil (COILS); Coil (COILS); G3DSA:3.40.50.300:FF:000356 (FUNFAM); G3DSA:3.40.50.300:FF:000319 (FUNFAM); IPR003395 (PFAM); IPR004604 (NCBIFAM); IPR004604 (PIRSF); IPR027417 (G3DSA:3.40.50.GENE3D); IPR004604 (PANTHER); cd03241 (CDD); cd03241 (CDD); IPR027417 (SUPERFAMILY); IPR027417 (SUPERFAMILY)	P:GO:0006281; P:GO:0006310; P:GO:0009314; P:GO:0009432; F:GO:0005524	P:DNA repair; P:DNA recombination; P:response to radiation; P:SOS response; F:ATP binding
WP_000939518.1	peroxiredoxin	26.49	1	4	4	14	1.10899	1.12338	0.88351	0.297011	0.549319	0.475623	0.344861	0.459245	0.592365	1.37108	0.513181	1.04169	0.657163	1.00241	0.832758	2.06012	1.38419	1.78713	0.0055457	0.0228	0.0140893	9	P:GO:0008152; P:GO:0034599; P:GO:0045454; P:GO:0098869; F:GO:0008379; F:GO:0032843; F:GO:0102039; C:GO:0005829; C:GO:0005886	P:metabolic process; P:cellular response to oxidative stress; P:cell redox homeostasis; P:cellular oxidant detoxification; F:thioredoxin peroxidase activity; F:hydroperoxide reductase activity; F:NADH-dependent peroxiredoxin activity; C:cytosol; C:plasma membrane	EC:1.8.4; EC:1.11.1.24; EC:1.11.1.26	Acting on a sulfur group of donors; thioredoxin-dependent peroxiredoxin; NADH-dependent peroxiredoxin	G3DSA:3.40.30.10:FF:000326 (FUNFAM); IPR024706 (PIRSF); G3DSA:3.40.30.10 (GENE3D); IPR000866 (PFAM); PIRSR037736-1 (PIRSR); PIRSR637944-1 (PIRSR); PIRSR000239-1 (PIRSR); IPR050924 (PANTHER); IPR013766 (PROSITE_PROFILES); cd03017 (CDD); IPR036249 (SUPERFAMILY)	P:GO:0034599; P:GO:0045454; F:GO:0008379; F:GO:0016209; F:GO:0016491; C:GO:0005737	P:cellular response to oxidative stress; P:cell redox homeostasis; F:thioredoxin peroxidase activity; F:antioxidant activity; F:oxidoreductase activity; C:cytoplasm
WP_000939059.1	Holliday junction resolvase RuvX	18.31	1	2	3	11	0.995615	0.533506	0.495132	0.516879	0.550521	0.799036	0.495266	0.447311	0.755125	0.595453	0.59901	0.319474	0.601616	1.11338	0.628517	1.61694	1.48695	1.7423	0.0523786	0.0273831	0.0424477	5	P:GO:0000967; P:GO:0006259; P:GO:0040007; F:GO:0008296; C:GO:0005829	P:rRNA 5'-end processing; P:DNA metabolic process; P:growth; F:3'-5'-DNA exonuclease activity; C:cytosol	EC:3.1.11; EC:3.1.15	Acting on ester bonds; Acting on ester bonds	G3DSA:3.30.420.140:FF:000003 (FUNFAM); IPR005227 (PFAM); IPR005227 (NCBIFAM); IPR037027 (G3DSA:3.30.420.GENE3D); IPR005227 (PANTHER); IPR005227 (HAMAP); IPR005227 (CDD); IPR012337 (SUPERFAMILY)	P:GO:0000967; P:GO:0006139; P:GO:0006364; C:GO:0005829	P:rRNA 5'-end processing; P:nucleobase-containing compound metabolic process; P:rRNA processing; C:cytosol
WP_000935991.1	UDP-N-acetylmuramoyl-L-alanine--D-glutamate ligase	12.47	1	6	6	18	1.0624	0.872686	0.9188	0.262909	-0.0414323	0.097528	0.143627	0.312871	0.153426	0.765822	0.720149	0.690495	0.244438	0.744059	0.33704	1.93667	1.15302	1.37422	0.00358664	0.0657042	0.10242	7	P:GO:0008360; P:GO:0009252; P:GO:0051301; P:GO:0071555; F:GO:0005524; F:GO:0008764; C:GO:0005737	P:regulation of cell shape; P:peptidoglycan biosynthetic process; P:cell division; P:cell wall organization; F:ATP binding; F:UDP-N-acetylmuramoylalanine-D-glutamate ligase activity; C:cytoplasm	EC:6.3.2.9	UDP-N-acetylmuramoyl-L-alanine--D-glutamate ligase	IPR036565 (G3DSA:3.40.1190.GENE3D); G3DSA:3.40.50.720 (GENE3D); IPR013221 (PFAM); IPR005762 (NCBIFAM); IPR036615 (G3DSA:3.90.190.GENE3D); PF21799 (PFAM); IPR004101 (PFAM); PIRSR000183-3 (PIRSR); PIRSR000188-2 (PIRSR); IPR005762 (PANTHER); IPR005762 (HAMAP); SSF51984 (SUPERFAMILY); IPR036565 (SUPERFAMILY); IPR036615 (SUPERFAMILY)	P:GO:0008360; P:GO:0009058; P:GO:0051301; F:GO:0005524; F:GO:0008764; F:GO:0016881; C:GO:0005737	P:regulation of cell shape; P:biosynthetic process; P:cell division; F:ATP binding; F:UDP-N-acetylmuramoylalanine-D-glutamate ligase activity; F:acid-amino acid ligase activity; C:cytoplasm
WP_000934885.1	thymidylate synthase	13.84	1	5	5	19	0.765639	0.557638	0.312629	0.609426	1.00128	1.08112	1.16848	1.34579	1.30482	0.767422	1.43921	0.496768	0.753847	0.693942	0.977336	1.47132	2.41999	1.7576	0.0530914	0.00176793	0.0111887	9	P:GO:0006231; P:GO:0006235; P:GO:0032259; P:GO:0034404; P:GO:0044248; P:GO:0044249; P:GO:0046079; F:GO:0004799; C:GO:0005829	P:dTMP biosynthetic process; P:dTTP biosynthetic process; P:methylation; P:nucleobase-containing small molecule biosynthetic process; P:cellular catabolic process; P:cellular biosynthetic process; P:dUMP catabolic process; F:thymidylate synthase activity; C:cytosol	EC:2.1.1.45	thymidylate synthase	IPR000398 (PRINTS); IPR023451 (PFAM); IPR000398 (NCBIFAM); IPR036926 (G3DSA:3.30.572.GENE3D); PIRSR000389-1 (PIRSR); PIRSR036750-1 (PIRSR); IPR045097 (PANTHER); IPR000398 (HAMAP); IPR023451 (CDD); IPR036926 (SUPERFAMILY)	P:GO:0006231; F:GO:0004799; F:GO:0016741; C:GO:0005829	P:dTMP biosynthetic process; F:thymidylate synthase activity; F:transferase activity, transferring one-carbon groups; C:cytosol
WP_000934799.1	single-stranded DNA-binding protein	53.29	1	4	6	32	0.65821	0.380212	0.856103	0.697735	1.10109	0.902329	1.14476	0.916209	1.01196	0.4916	0.968999	0.693653	0.794699	0.364939	0.692599	1.56327	2.0383	1.54625	0.0445987	0.00415898	0.0413669	6	P:GO:0006260; P:GO:0006281; P:GO:0006310; P:GO:0051096; F:GO:0003697; C:GO:0009295	P:DNA replication; P:DNA repair; P:DNA recombination; P:positive regulation of helicase activity; F:single-stranded DNA binding; C:nucleoid			G3DSA:2.40.50.140:FF:000084 (FUNFAM); IPR012340 (G3DSA:2.40.50.GENE3D); IPR000424 (PFAM); IPR011344 (NCBIFAM); IPR011344 (PIRSF); IPR011344 (PANTHER); IPR011344 (HAMAP); IPR000424 (PROSITE_PROFILES); IPR000424 (CDD); IPR012340 (SUPERFAMILY)	P:GO:0006260; P:GO:0051096; F:GO:0003697; C:GO:0009295	P:DNA replication; P:positive regulation of helicase activity; F:single-stranded DNA binding; C:nucleoid
WP_000934419.1	serine-aspartate repeat-containing protein D	23.57	1	27	29	121	0.735606	1.39706	0.880197	1.88412	2.37339	2.65481	2.27079	2.66386	2.73808	0.829241	0.327992	0.596036	0.258174	0.599951	0.399591	2.04645	5.94499	1.34359	0.0377192	0.0031982	0.0516387	3	P:GO:0007155; C:GO:0005576; C:GO:0005618	P:cell adhesion; C:extracellular region; C:cell wall			NF012181 (NCBIFAM); IPR005877 (PFAM); IPR041171 (PFAM); IPR011266 (PFAM); IPR013783 (G3DSA:2.60.40.GENE3D); IPR033764 (PFAM); IPR019931 (PFAM); IPR005877 (NCBIFAM); IPR011252 (G3DSA:2.60.40.GENE3D); IPR013783 (G3DSA:2.60.40.GENE3D); G3DSA:2.60.40.1290 (GENE3D); TIGR01167 (NCBIFAM); PIRSR600895-50 (PIRSR); PTHR36108 (PANTHER); IPR019931 (PROSITE_PROFILES); SSF117074 (SUPERFAMILY); SSF117074 (SUPER…	P:GO:0007155; C:GO:0005618	P:cell adhesion; C:cell wall
WP_000933956.1	DNA-directed RNA polymerase subunit omega	62.5	1	4	4	16	1.04636	0.784227	1.41673	0.552438	0.857132	1.09777	0.580665	0.676516	0.59013	2.13048	1.15136	2.2217	2.20814	2.10407	1.29231	2.15243	1.53307	3.78972	0.0275496	0.00244365	0.0231814	7	P:GO:0006351; P:GO:0040007; F:GO:0003677; F:GO:0003899; C:GO:0000428; C:GO:0005618; C:GO:0005829	P:DNA-templated transcription; P:growth; F:DNA binding; F:DNA-directed 5'-3' RNA polymerase activity; C:DNA-directed RNA polymerase complex; C:cell wall; C:cytosol	EC:2.7.7.6	DNA-directed RNA polymerase	IPR036161 (G3DSA:3.90.940.GENE3D); IPR003716 (NCBIFAM); IPR006110 (PFAM); IPR003716 (PANTHER); IPR003716 (HAMAP); IPR036161 (SUPERFAMILY)	P:GO:0006351; F:GO:0003677; F:GO:0003899	P:DNA-templated transcription; F:DNA binding; F:DNA-directed 5'-3' RNA polymerase activity
WP_000933822.1	S-adenosylmethionine synthase	28.46	1	10	10	35	-0.211972	-0.204755	0.316184	1.21419	1.5573	1.12628	0.998065	0.893522	1.22868	0.296234	0.178915	-0.077833	1.02316	-1.18239	0.602319	-1.00804	2.06618	1.33038	0.865702	0.00893987	0.847332	6	P:GO:0006556; P:GO:0006730; F:GO:0000287; F:GO:0004478; F:GO:0005524; C:GO:0005829	P:S-adenosylmethionine biosynthetic process; P:one-carbon metabolic process; F:magnesium ion binding; F:methionine adenosyltransferase activity; F:ATP binding; C:cytosol	EC:2.5.1.6	methionine adenosyltransferase	G3DSA:3.30.300.10:FF:000003 (FUNFAM); G3DSA:3.30.300.10:FF:000004 (FUNFAM); IPR022629 (PFAM); IPR022630 (PFAM); G3DSA:3.30.300.10 (GENE3D); IPR022628 (PFAM); IPR002133 (PIRSF); IPR002133 (NCBIFAM); G3DSA:3.30.300.10 (GENE3D); G3DSA:3.30.300.10 (GENE3D); IPR002133 (PANTHER); IPR002133 (HAMAP); cd18079 (CDD); IPR022636 (SUPERFAMILY); IPR022636 (SUPERFAMILY); IPR022636 (SUPERFAMILY)	P:GO:0006556; F:GO:0004478; F:GO:0005524; C:GO:0005829	P:S-adenosylmethionine biosynthetic process; F:methionine adenosyltransferase activity; F:ATP binding; C:cytosol
WP_000933774.1	ribose-phosphate pyrophosphokinase	24.92	1	9	9	37	0.667909	0.654599	0.750166	0.956021	0.969953	0.830262	0.868936	0.594431	0.798825	0.851734	0.928867	0.541842	1.21767	1.01349	1.14502	1.61498	1.69196	2.18533	0.00186584	0.0117152	0.00280717	11	P:GO:0006015; P:GO:0006164; P:GO:0009156; F:GO:0000287; F:GO:0004422; F:GO:0004749; F:GO:0005524; F:GO:0016301; F:GO:0052657; C:GO:0002189; C:GO:0005737	P:5-phosphoribose 1-diphosphate biosynthetic process; P:purine nucleotide biosynthetic process; P:ribonucleoside monophosphate biosynthetic process; F:magnesium ion binding; F:hypoxanthine phosphoribosyltransferase activity; F:ribose phosphate diphosphokinase activity; F:ATP binding; F:kinase activity; F:guanine phosphoribosyltransferase activity; C:ribose phosphate diphosphokinase complex; C:cyt…	EC:2.7.6.1; EC:2.4.2.8	ribose-phosphate diphosphokinase; hypoxanthine phosphoribosyltransferase	G3DSA:3.40.50.2020:FF:000002 (FUNFAM); G3DSA:3.40.50.2020:FF:000014 (FUNFAM); IPR029099 (PFAM); IPR005946 (NCBIFAM); IPR005946 (PFAM); IPR029057 (G3DSA:3.40.50.GENE3D); IPR029057 (G3DSA:3.40.50.GENE3D); IPR005946 (PANTHER); IPR037515 (HAMAP); IPR000836 (CDD); IPR029057 (SUPERFAMILY)	P:GO:0006015; P:GO:0006164; P:GO:0009165; F:GO:0000287; F:GO:0004749; C:GO:0002189; C:GO:0005737	P:5-phosphoribose 1-diphosphate biosynthetic process; P:purine nucleotide biosynthetic process; P:nucleotide biosynthetic process; F:magnesium ion binding; F:ribose phosphate diphosphokinase activity; C:ribose phosphate diphosphokinase complex; C:cytoplasm
WP_000933195.1	enoyl-[acyl-carrier-protein] reductase FabI	33.59	1	8	8	53	0.43504	0.281914	0.353978	1.26607	1.31826	1.30965	1.19884	1.14417	1.21666	0.577715	0.686868	0.667611	0.589496	0.278474	0.654097	1.28195	2.27661	1.43042	0.0150061	0.000337692	0.0484644	6	P:GO:0030497; F:GO:0004312; F:GO:0004318; F:GO:0042802; F:GO:0050661; F:GO:0141148	P:fatty acid elongation; F:fatty acid synthase activity; F:enoyl-[acyl-carrier-protein] reductase (NADH) activity; F:identical protein binding; F:NADP binding; F:enoyl-[acyl-carrier-protein] reductase (NADPH) activity	EC:1.3.1.104; EC:2.3.1.85; EC:1.3.1.9	enoyl-[acyl-carrier-protein] reductase; fatty-acid synthase system; enoyl-[acyl-carrier-protein] reductase (NADH)	IPR002347 (PRINTS); G3DSA:3.40.50.720:FF:000169 (FUNFAM); G3DSA:1.10.8.400:FF:000001 (FUNFAM); G3DSA:3.40.50.720 (GENE3D); G3DSA:1.10.8.400 (GENE3D); PF13561 (PFAM); IPR014358 (PIRSF); PIRSR000094-1 (PIRSR); PIRSR614007-2 (PIRSR); PIRSR000094-3 (PIRSR); PIRSR000094-2 (PIRSR); IPR014358 (PANTHER); IPR014358 (CDD); IPR036291 (SUPERFAMILY)	P:GO:0006633; F:GO:0004318	P:fatty acid biosynthetic process; F:enoyl-[acyl-carrier-protein] reductase (NADH) activity
WP_000931237.1	aldo/keto reductase	30.11	1	8	8	28	-0.00872109	0.0549731	-0.484461	0.458036	0.465202	0.424324	0.401045	0.691267	0.547094	0.201679	1.24255	0.804551	1.1406	-0.210457	0.852217	-1.09187	1.46543	1.62475	0.481183	0.0227073	0.285029	3	P:GO:0044281; F:GO:0004033; F:GO:0043892	P:small molecule metabolic process; F:aldo-keto reductase (NADPH) activity; F:methylglyoxal reductase (NADPH) activity	EC:1.1.1.283	methylglyoxal reductase (NADPH)	IPR020471 (PRINTS); G3DSA:3.20.20.100:FF:000015 (FUNFAM); IPR020471 (PIRSF); IPR036812 (G3DSA:3.20.20.GENE3D); IPR023210 (PFAM); PIRSR000097-2 (PIRSR); PIRSR000097-1 (PIRSR); PIRSR000097-3 (PIRSR); IPR020471 (PANTHER); cd19071 (CDD); IPR036812 (SUPERFAMILY)	F:GO:0016491	F:oxidoreductase activity
WP_000930486.1	alkyl hydroperoxide reductase subunit F	29.59	1	13	13	62	0.425113	0.353778	0.335859	0.291914	0.183406	0.200941	0.0527311	0.0900125	0.180499	0.679935	0.734648	0.800744	0.99641	0.750266	0.593285	1.29424	1.07829	1.7286	0.00533884	0.104822	0.021883	8	P:GO:0000302; P:GO:0045454; P:GO:0098869; F:GO:0004791; F:GO:0008785; F:GO:0050660; F:GO:0051287; C:GO:0005829	P:response to reactive oxygen species; P:cell redox homeostasis; P:cellular oxidant detoxification; F:thioredoxin-disulfide reductase (NADPH) activity; F:alkyl hydroperoxide reductase activity; F:flavin adenine dinucleotide binding; F:NAD binding; C:cytosol	EC:1.8.1.9; EC:1.8.1.8	thioredoxin-disulfide reductase; protein-disulfide reductase	PR00368 (PRINTS); PR00469 (PRINTS); G3DSA:3.50.50.60:FF:000007 (FUNFAM); G3DSA:3.40.30.80 (GENE3D); IPR036188 (G3DSA:3.50.50.GENE3D); IPR012081 (PIRSF); IPR012336 (PFAM); IPR036188 (G3DSA:3.50.50.GENE3D); IPR012081 (NCBIFAM); IPR023753 (PFAM); PIRSR000350-3 (PIRSR); PIRSR000238-1 (PIRSR); PIRSR000238-2 (PIRSR); IPR050097 (PANTHER); PS51354 (PROSITE_PROFILES); IPR044142 (CDD); IPR044141 (CDD); IPR…	P:GO:0000302; P:GO:0045454; F:GO:0004791; F:GO:0008785; F:GO:0016491; F:GO:0050660; F:GO:0051287; C:GO:0005829	P:response to reactive oxygen species; P:cell redox homeostasis; F:thioredoxin-disulfide reductase (NADPH) activity; F:alkyl hydroperoxide reductase activity; F:oxidoreductase activity; F:flavin adenine dinucleotide binding; F:NAD binding; C:cytosol
WP_000926310.1	50S ribosomal protein L16 [Bacteria]	17.36	1	3	3	10	0.395762	0.530823	0.471695	0.210794	-0.0177079	0.00366369	-0.0409835	0.170833	0.0280089	0.146279	0.435802	0.340686	0.0053866	0.278534	0.11818	1.38238	1.0391	1.10069	0.0069601	0.487689	0.232848	9	P:GO:0000027; P:GO:0006412; P:GO:0040007; F:GO:0000049; F:GO:0003735; F:GO:0019843; F:GO:1901363; C:GO:0005886; C:GO:0022625	P:ribosomal large subunit assembly; P:translation; P:growth; F:tRNA binding; F:structural constituent of ribosome; F:rRNA binding; F:heterocyclic compound binding; C:plasma membrane; C:cytosolic large ribosomal subunit			IPR000114 (PRINTS); G3DSA:3.90.1170.10:FF:000001 (FUNFAM); IPR036920 (G3DSA:3.90.1170.GENE3D); IPR047873 (PFAM); IPR000114 (NCBIFAM); IPR000114 (PANTHER); IPR000114 (HAMAP); IPR016180 (CDD); IPR036920 (SUPERFAMILY)	P:GO:0006412; F:GO:0003735; F:GO:0019843; C:GO:0005840; C:GO:0022625	P:translation; F:structural constituent of ribosome; F:rRNA binding; C:ribosome; C:cytosolic large ribosomal subunit
WP_000925394.1	sensor histidine kinase	3.63	1	2	2	7	0.853482	0.860312	0.385221	0.350611	0.537467	0.11	0.127368	0.149256	0.507191	0.446948	0.296778	1.67927	0.368822	1.63673	0.845221	1.64278	1.20753	2.06581	0.046974	0.167861	0.123894	6	P:GO:0000160; P:GO:0071555; F:GO:0000155; F:GO:0005524; F:GO:0016787; C:GO:0005886	P:phosphorelay signal transduction system; P:cell wall organization; F:phosphorelay sensor kinase activity; F:ATP binding; F:hydrolase activity; C:plasma membrane	EC:2.7.3; EC:2.7.13.3; EC:3	Transferring phosphorus-containing groups; histidine kinase; Hydrolases	G3DSA:1.10.1760.20 (GENE3D); IPR010559 (PFAM); IPR036890 (G3DSA:3.30.565.GENE3D); IPR011620 (PFAM); IPR029016 (G3DSA:3.30.450.GENE3D); IPR003594 (PFAM); IPR050640 (PANTHER); cd16957 (CDD); IPR036890 (SUPERFAMILY); SSF55781 (SUPERFAMILY)	P:GO:0000160; P:GO:0071555; F:GO:0000155; F:GO:0004673; C:GO:0016020	P:phosphorelay signal transduction system; P:cell wall organization; F:phosphorelay sensor kinase activity; F:protein histidine kinase activity; C:membrane
WP_000924214.1	endonuclease	29.05	1	10	10	40	0.43569	0.481295	0.486429	0.718771	0.861998	0.789021	0.89094	1.02046	0.918861	0.340154	0.561804	0.442137	0.795534	0.53005	0.918861	1.38318	1.92452	1.69011	0.00118613	0.00173556	0.0227121	6	P:GO:0006284; F:GO:0003677; F:GO:0003906; F:GO:0008081; F:GO:0008270; F:GO:0008833	P:base-excision repair; F:DNA binding; F:DNA-(apurinic or apyrimidinic site) endonuclease activity; F:phosphoric diester hydrolase activity; F:zinc ion binding; F:deoxyribonuclease IV (phage-T4-induced) activity	EC:3.1.4; EC:3.1.30; EC:3.1.21.2	Acting on ester bonds; Acting on ester bonds; deoxyribonuclease IV	G3DSA:3.20.20.150:FF:000001 (FUNFAM); IPR013022 (PFAM); G3DSA:3.20.20.150 (GENE3D); IPR001719 (NCBIFAM); IPR001719 (PANTHER); IPR001719 (PROSITE_PROFILES); IPR001719 (HAMAP); IPR001719 (CDD); IPR036237 (SUPERFAMILY)	P:GO:0006281; P:GO:0006284; F:GO:0003677; F:GO:0003906; F:GO:0008081; F:GO:0008270	P:DNA repair; P:base-excision repair; F:DNA binding; F:DNA-(apurinic or apyrimidinic site) endonuclease activity; F:phosphoric diester hydrolase activity; F:zinc ion binding
WP_000919772.1	penicillin-binding protein 2	21.71	1	14	14	53	1.14923	1.21388	0.837424	2.66404	2.29988	2.60058	2.51191	2.04988	2.50688	1.23581	0.992729	1.59686	0.787766	1.7796	0.866109	2.10813	5.17612	2.32748	0.0116598	0.00419971	0.0694163	4	P:GO:0071555; F:GO:0008658; F:GO:0071972; C:GO:0005886	P:cell wall organization; F:penicillin binding; F:peptidoglycan L,D-transpeptidase activity; C:plasma membrane	EC:3.4.16	Acting on peptide bonds (peptidases)	G3DSA:1.10.10.1230:FF:000001 (FUNFAM); G3DSA:3.40.710.10:FF:000054 (FUNFAM); G3DSA:3.90.1310.10 (GENE3D); G3DSA:1.10.10.1230 (GENE3D); IPR012338 (G3DSA:3.40.710.GENE3D); IPR005311 (PFAM); IPR001460 (PFAM); IPR050515 (PANTHER); IPR036138 (SUPERFAMILY); IPR012338 (SUPERFAMILY)	P:GO:0071555; F:GO:0008658; F:GO:0071972; C:GO:0005886	P:cell wall organization; F:penicillin binding; F:peptidoglycan L,D-transpeptidase activity; C:plasma membrane
WP_000918667.1	DNA-directed RNA polymerase subunit beta	30.94	1	35	35	150	1.01282	0.728948	0.937122	0.546173	0.502942	0.443856	0.45667	0.502942	0.487464	0.305413	0.168566	0.449326	0.51038	0.537902	0.267367	1.86333	1.39715	1.35996	0.00891237	0.000793922	0.036338	5	P:GO:0006351; F:GO:0003677; F:GO:0003899; F:GO:0032549; C:GO:0000428	P:DNA-templated transcription; F:DNA binding; F:DNA-directed 5'-3' RNA polymerase activity; F:ribonucleoside binding; C:DNA-directed RNA polymerase complex	EC:2.7.7.6	DNA-directed RNA polymerase	G3DSA:3.90.1800.10:FF:000001 (FUNFAM); G3DSA:3.90.1100.10 (GENE3D); IPR007645 (PFAM); IPR014724 (G3DSA:2.40.50.GENE3D); IPR010243 (NCBIFAM); G3DSA:3.90.1800.10 (GENE3D); IPR007641 (PFAM); IPR007120 (PFAM); IPR037033 (G3DSA:2.40.270.GENE3D); IPR007642 (PFAM); G3DSA:3.90.1100.10 (GENE3D); IPR037034 (G3DSA:3.90.1110.GENE3D); G3DSA:2.40.50.100 (GENE3D); IPR019462 (PFAM); IPR007644 (PFAM); IPR015712 (…	P:GO:0006351; F:GO:0003677; F:GO:0003899; F:GO:0032549	P:DNA-templated transcription; F:DNA binding; F:DNA-directed 5'-3' RNA polymerase activity; F:ribonucleoside binding
WP_000917289.1	co-chaperone GroES	56.38	1	9	9	53	1.80802	1.78149	1.84808	0.564024	0.727968	0.41682	0.301797	0.149807	0.151593	0.774257	0.00566157	0.875223	0.165518	0.476932	0.268061	3.51322	1.15097	1.23918	0.000114015	0.0574035	0.0803158	8	P:GO:0051085; F:GO:0005524; F:GO:0042802; F:GO:0044183; F:GO:0046872; F:GO:0051082; F:GO:0051087; C:GO:0005737	P:chaperone cofactor-dependent protein refolding; F:ATP binding; F:identical protein binding; F:protein folding chaperone; F:metal ion binding; F:unfolded protein binding; F:protein-folding chaperone binding; C:cytoplasm			IPR020818 (PRINTS); G3DSA:2.30.33.40:FF:000001 (FUNFAM); IPR037124 (G3DSA:2.30.33.GENE3D); IPR020818 (PFAM); IPR020818 (PANTHER); IPR020818 (HAMAP); IPR020818 (CDD); IPR011032 (SUPERFAMILY)	P:GO:0006457; P:GO:0051085; F:GO:0005524; F:GO:0044183; F:GO:0046872; F:GO:0051082; F:GO:0051087	P:protein folding; P:chaperone cofactor-dependent protein refolding; F:ATP binding; F:protein folding chaperone; F:metal ion binding; F:unfolded protein binding; F:protein-folding chaperone binding
WP_000916187.1	50S ribosomal protein L27	48.94	1	8	8	56	1.17956	1.19449	1.50506	0.63494	0.765688	0.793521	0.521754	0.294235	0.459203	1.5775	0.699808	1.44536	0.996951	1.05297	0.539222	2.46403	1.34557	1.84126	0.00666563	0.024553	0.0337576	10	P:GO:0001558; P:GO:0006412; P:GO:0042256; P:GO:0090070; P:GO:1902626; F:GO:0003735; F:GO:0043022; C:GO:0005618; C:GO:0005886; C:GO:0022625	P:regulation of cell growth; P:translation; P:cytosolic ribosome assembly; P:positive regulation of ribosome biogenesis; P:assembly of large subunit precursor of preribosome; F:structural constituent of ribosome; F:ribosome binding; C:cell wall; C:plasma membrane; C:cytosolic large ribosomal subunit			IPR001684 (PRINTS); G3DSA:2.40.50.100:FF:000004 (FUNFAM); G3DSA:2.40.50.100 (GENE3D); IPR001684 (NCBIFAM); IPR001684 (PFAM); IPR001684 (PANTHER); IPR001684 (HAMAP); SSF110324 (SUPERFAMILY)	P:GO:0006412; F:GO:0003735; C:GO:0005840; C:GO:0022625	P:translation; F:structural constituent of ribosome; C:ribosome; C:cytosolic large ribosomal subunit
WP_000911041.1	rod shape-determining protein MreC	35	1	10	10	38	1.34082	1.6592	1.18704	1.69192	1.59521	1.83485	1.95929	1.55632	1.83485	1.26952	1.36354	1.36463	0.712502	1.50284	1.2485	2.65607	3.4657	2.28286	0.0097783	0.00443206	0.0383713	6	P:GO:0009273; P:GO:0051128; P:GO:0071963; F:GO:0005515; C:GO:0005886; C:GO:0030428	P:peptidoglycan-based cell wall biogenesis; P:regulation of cellular component organization; P:establishment or maintenance of cell polarity regulating cell shape; F:protein binding; C:plasma membrane; C:cell septum			Coil (COILS); G3DSA:2.40.10.350:FF:000004 (FUNFAM); IPR007221 (NCBIFAM); IPR007221 (PFAM); IPR007221 (PIRSF); IPR042177 (G3DSA:2.40.10.GENE3D); IPR042175 (G3DSA:2.40.10.GENE3D); IPR007221 (PANTHER); cd14686 (CDD)	P:GO:0008360; C:GO:0005886	P:regulation of cell shape; C:plasma membrane
WP_000908982.1	phenylalanine--tRNA ligase subunit beta	9.5	1	7	7	13	1.16575	0.838731	0.962001	0.43499	0.495248	0.244655	0.228218	0.302236	0.530783	0.65726	0.213636	0.76415	0.452479	0.833672	0.546997	1.99333	1.28305	1.53722	0.00917075	0.06033	0.0334239	15	P:GO:0006432; P:GO:0019752; P:GO:0040007; P:GO:0043043; P:GO:0043604; F:GO:0000049; F:GO:0000287; F:GO:0004826; F:GO:0005524; F:GO:0016740; F:GO:0042802; C:GO:0005618; C:GO:0005829; C:GO:0005886; C:GO:0009328	P:phenylalanyl-tRNA aminoacylation; P:carboxylic acid metabolic process; P:growth; P:peptide biosynthetic process; P:amide biosynthetic process; F:tRNA binding; F:magnesium ion binding; F:phenylalanine-tRNA ligase activity; F:ATP binding; F:transferase activity; F:identical protein binding; C:cell wall; C:cytosol; C:plasma membrane; C:phenylalanine-tRNA ligase complex	EC:6.1.1.20; EC:2	phenylalanine--tRNA ligase; Transferases	G3DSA:3.50.40.10:FF:000001 (FUNFAM); G3DSA:3.30.56.10:FF:000002 (FUNFAM); G3DSA:2.40.50.140:FF:000045 (FUNFAM); G3DSA:3.30.70.380:FF:000001 (FUNFAM); G3DSA:3.30.930.10:FF:000022 (FUNFAM); IPR005121 (PFAM); IPR005146 (PFAM); IPR045864 (G3DSA:3.30.930.GENE3D); IPR005147 (PFAM); IPR004532 (NCBIFAM); G3DSA:3.30.56.10 (GENE3D); IPR002547 (PFAM); G3DSA:3.30.56.10 (GENE3D); IPR012340 (G3DSA:2.40.50.GENE…	P:GO:0006432; F:GO:0000049; F:GO:0000287; F:GO:0003723; F:GO:0004826; F:GO:0005524; C:GO:0009328	P:phenylalanyl-tRNA aminoacylation; F:tRNA binding; F:magnesium ion binding; F:RNA binding; F:phenylalanine-tRNA ligase activity; F:ATP binding; C:phenylalanine-tRNA ligase complex
WP_000907311.1	N-acetyltransferase	19.3	1	3	3	5	0.334811	0.589118	-0.0253997	-0.0889576	0.116093	0.181518	0.0397796	0.513684	0.249267	0.990966	0.857563	0.42389	0.357387	1.0197	0.823176	1.24936	1.21475	1.69263	0.234958	0.19026	0.0648094	1	F:GO:0016747	F:acyltransferase activity, transferring groups other than amino-acyl groups	EC:2.3.1	Acyltransferases	G3DSA:3.40.630.30 (GENE3D); IPR000182 (PFAM); IPR051556 (PANTHER); IPR000182 (PROSITE_PROFILES); cd04301 (CDD); IPR016181 (SUPERFAMILY)	F:GO:0016747	F:acyltransferase activity, transferring groups other than amino-acyl groups
WP_000904065.1	hypothetical protein	5.68	1	1	1	3	0.525879	0.847443	0.413826	0.365196	0.980423	0.807914	0.33683	0.894564	0.779071	1.27952	1.0845	0.573396	0.440892	-0.77466	1.22217	1.52378	1.61268	1.42498	0.04444	0.0587151	0.660918						no IPS match	no IPS match	no IPS match
WP_000902175.1	hypothetical protein [Bacillales]	13.43	1	1	1	5	1.64401	1.39773	1.51757	0.783954	0.970357	1.06995	0.599518	0.443799	0.590468	1.06186	0.585662	1.33999	0.757829	1.10316	0.9094	2.87442	1.46038	1.90582	0.00218175	0.00847796	0.0115097						IPR045447 (PFAM)	no GO terms	no GO terms
WP_000897132.1	ATP-dependent Clp protease ATP-binding subunit ClpC	36.19	1	26	29	115	1.29475	1.52546	1.56129	1.30602	1.31041	1.1705	1.17963	1.04861	0.928872	0.947127	0.482236	1.24435	0.656011	0.814611	0.822116	2.7611	2.07917	1.70085	0.00325405	0.00470117	0.00498479	7	P:GO:0034605; P:GO:1990169; P:GO:1990170; F:GO:0005515; F:GO:0005524; F:GO:0016887; C:GO:0005737	P:cellular response to heat; P:stress response to copper ion; P:stress response to cadmium ion; F:protein binding; F:ATP binding; F:ATP hydrolysis activity; C:cytoplasm	EC:3.6.1.15	nucleoside-triphosphate phosphatase	Coil (COILS); Coil (COILS); IPR001270 (PRINTS); G3DSA:1.10.8.60:FF:000017 (FUNFAM); G3DSA:3.40.50.300:FF:000010 (FUNFAM); G3DSA:1.10.8.60:FF:000011 (FUNFAM); G3DSA:3.40.50.300:FF:000025 (FUNFAM); IPR019489 (PFAM); IPR003959 (PFAM); IPR036628 (G3DSA:1.10.1780.GENE3D); IPR027417 (G3DSA:3.40.50.GENE3D); G3DSA:1.10.8.60 (GENE3D); G3DSA:1.10.8.60 (GENE3D); IPR004176 (PFAM); IPR027417 (G3DSA:3.40.50.GE…	P:GO:0034605; F:GO:0005515; F:GO:0005524; F:GO:0016887; C:GO:0005737	P:cellular response to heat; F:protein binding; F:ATP binding; F:ATP hydrolysis activity; C:cytoplasm
WP_000897044.1	30S ribosomal protein S18	33.75	1	4	4	10	0.697741	0.756251	0.497745	0.361951	0.361987	1.05547	0.361951	0.23759	0.595413	1.11598	0.939171	0.600824	0.445509	0.609092	0.818227	1.57435	1.32503	1.55011	0.0141641	0.0628668	0.0285792	4	P:GO:0006412; F:GO:0003735; F:GO:0070181; C:GO:0022627	P:translation; F:structural constituent of ribosome; F:small ribosomal subunit rRNA binding; C:cytosolic small ribosomal subunit			IPR001648 (PRINTS); G3DSA:4.10.640.10:FF:000003 (FUNFAM); IPR036870 (G3DSA:4.10.640.GENE3D); IPR001648 (PFAM); IPR001648 (NCBIFAM); IPR001648 (PANTHER); IPR001648 (HAMAP); IPR036870 (SUPERFAMILY)	P:GO:0006412; F:GO:0003735; F:GO:0070181; C:GO:0005840	P:translation; F:structural constituent of ribosome; F:small ribosomal subunit rRNA binding; C:ribosome
WP_000894660.1	formate acetyltransferase	42.32	1	35	35	226	0.8121	1.11553	0.904788	1.48907	1.34642	1.29931	1.32407	1.13523	1.22228	0.508534	0.552202	1.0323	1.19075	0.885344	1.39066	1.9316	2.34447	2.25063	0.00892092	0.00197153	0.0157842	3	P:GO:0006006; F:GO:0008861; C:GO:0005829	P:glucose metabolic process; F:formate C-acetyltransferase activity; C:cytosol	EC:2.3.1.54	formate C-acetyltransferase	Coil (COILS); G3DSA:3.20.70.20:FF:000003 (FUNFAM); IPR001150 (PFAM); PIRSF000379 (PIRSF); IPR005949 (NCBIFAM); G3DSA:3.20.70.20 (GENE3D); IPR004184 (PFAM); PIRSR000379-2 (PIRSR); IPR050244 (PANTHER); IPR001150 (PROSITE_PROFILES); IPR004184 (PROSITE_PROFILES); IPR005949 (CDD); SSF51998 (SUPERFAMILY)	P:GO:0005975; F:GO:0003824; F:GO:0008861; C:GO:0005737; C:GO:0005829	P:carbohydrate metabolic process; F:catalytic activity; F:formate C-acetyltransferase activity; C:cytoplasm; C:cytosol
WP_000894464.1	metal ABC transporter ATP-binding protein	13.36	1	3	3	12	-0.192794	-1.11856	-0.0238523	0.584884	0.708379	0.486527	0.452169	0.745211	0.570261	-0.0458001	0.931462	-0.856662	0.673878	0.367369	0.64826	-1.29362	1.5097	1.48421	0.320991	0.0202398	0.0290732	5	P:GO:0055085; F:GO:0005524; F:GO:0016887; F:GO:0042626; C:GO:0043190	P:transmembrane transport; F:ATP binding; F:ATP hydrolysis activity; F:ATPase-coupled transmembrane transporter activity; C:ATP-binding cassette (ABC) transporter complex	EC:7.2.2; EC:3.6.1.15	Catalysing the translocation of inorganic cations; nucleoside-triphosphate phosphatase	IPR027417 (G3DSA:3.40.50.GENE3D); IPR003439 (PFAM); IPR050153 (PANTHER); IPR003439 (PROSITE_PROFILES); cd03235 (CDD); IPR027417 (SUPERFAMILY)	F:GO:0005524; F:GO:0016887; F:GO:0042626; C:GO:0043190	F:ATP binding; F:ATP hydrolysis activity; F:ATPase-coupled transmembrane transporter activity; C:ATP-binding cassette (ABC) transporter complex
WP_000894032.1	YbbR-like domain-containing protein	8.06	1	3	3	10	1.36676	1.37258	1.06004	0.656143	0.937622	1.05234	0.848122	1.11302	1.14697	1.66616	0.988678	1.68365	0.685438	1.90847	0.918654	2.41775	2.0592	2.41755	0.00657789	0.0082116	0.0890444	1	P:GO:0045762	P:positive regulation of adenylate cyclase activity			G3DSA:2.170.120.40 (GENE3D); G3DSA:2.170.120.30 (GENE3D); IPR012505 (PFAM); IPR053154 (PANTHER)	P:GO:0045762	P:positive regulation of adenylate cyclase activity
WP_000888997.1	cell division protein FtsZ	53.85	1	19	20	106	0.795187	0.755614	0.590145	0.55701	0.647964	0.590145	0.573836	0.679422	0.627003	0.749724	0.706112	0.839462	0.651549	0.610218	0.709421	1.64302	1.54478	1.5775	0.00765484	0.00235669	0.0019117	10	P:GO:0000917; P:GO:0010020; P:GO:0043093; P:GO:0051258; F:GO:0003924; F:GO:0005525; F:GO:0042802; C:GO:0005737; C:GO:0030428; C:GO:0032153	P:division septum assembly; P:chloroplast fission; P:FtsZ-dependent cytokinesis; P:protein polymerization; F:GTPase activity; F:GTP binding; F:identical protein binding; C:cytoplasm; C:cell septum; C:cell division site	EC:3.6.1.15	nucleoside-triphosphate phosphatase	IPR003008 (PRINTS); G3DSA:3.40.50.1440:FF:000023 (FUNFAM); G3DSA:3.30.1330.20:FF:000005 (FUNFAM); IPR024757 (PFAM); IPR003008 (PFAM); IPR037103 (G3DSA:3.30.1330.GENE3D); IPR000158 (NCBIFAM); IPR036525 (G3DSA:3.40.50.GENE3D); IPR045061 (PANTHER); IPR000158 (HAMAP); IPR000158 (CDD); IPR008280 (SUPERFAMILY); IPR036525 (SUPERFAMILY)	P:GO:0051301; F:GO:0003924; F:GO:0005525; C:GO:0005737; C:GO:0032153	P:cell division; F:GTPase activity; F:GTP binding; C:cytoplasm; C:cell division site
WP_000888494.1	serine/threonine-protein phosphatase	16.19	1	5	5	17	0.20645	0.309357	0.344094	0.466532	0.446477	0.402552	0.451655	0.345629	0.595138	0.133494	0.504977	0.131883	0.400242	-0.174957	0.198547	1.22078	1.38298	1.11769	0.0201614	0.0234141	0.490014	8	P:GO:0006470; P:GO:0032873; P:GO:0043123; P:GO:0043124; P:GO:0090263; F:GO:0017018; F:GO:0046872; C:GO:0005829	P:protein dephosphorylation; P:negative regulation of stress-activated MAPK cascade; P:positive regulation of canonical NF-kappaB signal transduction; P:negative regulation of canonical NF-kappaB signal transduction; P:positive regulation of canonical Wnt signaling pathway; F:myosin phosphatase activity; F:metal ion binding; C:cytosol	EC:3.1.3.16	protein-serine/threonine phosphatase	G3DSA:3.60.40.10:FF:000002 (FUNFAM); NF033484 (NCBIFAM); IPR036457 (G3DSA:3.60.40.GENE3D); PF13672 (PFAM); IPR015655 (PANTHER); IPR001932 (PROSITE_PROFILES); IPR001932 (CDD); IPR036457 (SUPERFAMILY)	P:GO:0006470; F:GO:0004722	P:protein dephosphorylation; F:protein serine/threonine phosphatase activity
WP_000886498.1	dimethyladenosine transferase	14.14	1	3	4	11	0.0282485	0.289281	0.0977577	0.519512	0.368578	0.214345	0.55055	0.668984	0.525784	0.348431	0.824963	0.426287	0.215165	0.189319	0.80107	1.10397	1.4981	1.34782	0.218127	0.00571953	0.181909	4	P:GO:0031167; F:GO:0003723; F:GO:0052908; C:GO:0005829	P:rRNA methylation; F:RNA binding; F:16S rRNA (adenine(1518)-N(6)/adenine(1519)-N(6))-dimethyltransferase activity; C:cytosol	EC:2.1.1.182	16S rRNA (adenine(1518)-N(6)/adenine(1519)-N(6))-dimethyltransferase	G3DSA:3.40.50.150:FF:000023 (FUNFAM); G3DSA:1.10.8.100:FF:000002 (FUNFAM); IPR023165 (G3DSA:1.10.8.GENE3D); IPR011530 (NCBIFAM); IPR001737 (PFAM); IPR029063 (G3DSA:3.40.50.GENE3D); PIRSR017269-1 (PIRSR); IPR001737 (PANTHER); IPR011530 (HAMAP); IPR001737 (PROSITE_PROFILES); cd02440 (CDD); IPR029063 (SUPERFAMILY)	P:GO:0006364; P:GO:0031167; F:GO:0000179; C:GO:0005829	P:rRNA processing; P:rRNA methylation; F:rRNA (adenine-N6,N6-)-dimethyltransferase activity; C:cytosol
WP_000884739.1	uridylyltransferase	32.66	1	15	15	49	0.0111734	0.400532	-0.00505614	0.018202	-0.209598	-0.104907	0.0991233	0.308576	-0.133587	0.498623	0.774665	0.524404	1.00544	0.836322	0.654194	1.10809	1.07372	1.78893	0.414106	0.548551	0.0145366	2	P:GO:0006048; F:GO:0003977	P:UDP-N-acetylglucosamine biosynthetic process; F:UDP-N-acetylglucosamine diphosphorylase activity	EC:2.7.7.23	UDP-N-acetylglucosamine diphosphorylase	IPR002618 (PFAM); IPR029044 (G3DSA:3.90.550.GENE3D); IPR039741 (PANTHER); cd04193 (CDD); IPR029044 (SUPERFAMILY)	F:GO:0070569	F:uridylyltransferase activity
WP_000884334.1	serine--tRNA ligase	39.95	1	19	19	75	0.783408	0.383451	0.0265503	0.453032	0.835403	0.743756	0.864261	0.82684	0.679582	0.502396	0.791124	1.05353	0.237802	-0.671311	0.0111483	1.34807	1.73196	-1.06576	0.210408	0.0050496	0.657645	10	P:GO:0006434; P:GO:0016260; P:GO:0043043; P:GO:0043604; F:GO:0000287; F:GO:0004828; F:GO:0005524; F:GO:0016740; F:GO:0042802; C:GO:0005829	P:seryl-tRNA aminoacylation; P:selenocysteine biosynthetic process; P:peptide biosynthetic process; P:amide biosynthetic process; F:magnesium ion binding; F:serine-tRNA ligase activity; F:ATP binding; F:transferase activity; F:identical protein binding; C:cytosol	EC:6.1.1.11; EC:2	serine--tRNA ligase; Transferases	Coil (COILS); IPR002317 (PRINTS); IPR015866 (PFAM); IPR002314 (PFAM); IPR002317 (NCBIFAM); IPR042103 (G3DSA:1.10.287.GENE3D); IPR002317 (PIRSF); IPR045864 (G3DSA:3.30.930.GENE3D); PTHR43697 (PANTHER); IPR002317 (HAMAP); IPR006195 (PROSITE_PROFILES); IPR033729 (CDD); IPR045864 (SUPERFAMILY); IPR010978 (SUPERFAMILY)	P:GO:0006418; P:GO:0006434; F:GO:0000166; F:GO:0004812; F:GO:0004828; F:GO:0005524	P:tRNA aminoacylation for protein translation; P:seryl-tRNA aminoacylation; F:nucleotide binding; F:aminoacyl-tRNA ligase activity; F:serine-tRNA ligase activity; F:ATP binding
WP_000883645.1	acetyl-CoA carboxylase carboxyl transferase subunit alpha	18.47	1	6	6	21	0.932902	1.14849	0.934649	1.54899	1.33507	1.19176	1.41469	1.21117	1.4823	1.03887	1.42576	1.18529	1.74172	0.711855	1.57721	2.01245	2.59174	2.65539	0.00503025	0.00352171	0.0521376	6	P:GO:0006633; P:GO:2001295; F:GO:0003989; F:GO:0005524; F:GO:0016743; C:GO:0009317	P:fatty acid biosynthetic process; P:malonyl-CoA biosynthetic process; F:acetyl-CoA carboxylase activity; F:ATP binding; F:carboxyl- or carbamoyltransferase activity; C:acetyl-CoA carboxylase complex	EC:6.4.1.2; EC:2.1.3	acetyl-CoA carboxylase; Transferring one-carbon groups	Coil (COILS); IPR001095 (PRINTS); G3DSA:3.90.226.10 (GENE3D); IPR001095 (PFAM); IPR001095 (NCBIFAM); IPR001095 (NCBIFAM); IPR001095 (PANTHER); IPR011763 (PROSITE_PROFILES); IPR001095 (HAMAP); IPR029045 (SUPERFAMILY)	P:GO:0006633; F:GO:0003989; F:GO:0016743; F:GO:0016874; C:GO:0009317	P:fatty acid biosynthetic process; F:acetyl-CoA carboxylase activity; F:carboxyl- or carbamoyltransferase activity; F:ligase activity; C:acetyl-CoA carboxylase complex
WP_000876756.1	transcriptional regulator	8.8	1	3	3	9	0.129213	0.379065	0.863968	0.569689	0.745476	0.567902	0.764776	0.931766	0.535301	-0.049985	-0.541426	0.494567	0.17192	0.156077	-0.533889	1.40474	1.68532	-1.02337	0.168027	0.0230415	0.795822	5	P:GO:0006355; P:GO:0006950; F:GO:0003677; F:GO:0003700; C:GO:0005737	P:regulation of DNA-templated transcription; P:response to stress; F:DNA binding; F:DNA-binding transcription factor activity; C:cytoplasm			IPR036388 (G3DSA:1.10.10.GENE3D); IPR036388 (G3DSA:1.10.10.GENE3D); PF22381 (PFAM); IPR010166 (NCBIFAM); IPR039422 (PANTHER); IPR036390 (SUPERFAMILY); IPR036390 (SUPERFAMILY)	P:GO:0006355; P:GO:0006950; F:GO:0003700	P:regulation of DNA-templated transcription; P:response to stress; F:DNA-binding transcription factor activity
WP_000872486.1	2-C-methyl-D-erythritol 4-phosphate cytidylyltransferase	34.03	1	6	9	39	0.566028	0.511921	0.280797	0.341495	0.39107	0.363989	0.472984	0.509443	0.43328	0.692826	0.713438	0.854696	0.701859	0.627036	0.467356	1.37375	1.38726	1.51785	0.0353293	0.00216495	0.0130795	5	P:GO:0008299; P:GO:0071555; P:GO:1902012; F:GO:0047349; F:GO:0050518	P:isoprenoid biosynthetic process; P:cell wall organization; P:poly(ribitol phosphate) teichoic acid biosynthetic process; F:D-ribitol-5-phosphate cytidylyltransferase activity; F:2-C-methyl-D-erythritol 4-phosphate cytidylyltransferase activity	EC:2.7.7.40; EC:2.7.7.60	D-ribitol-5-phosphate cytidylyltransferase; 2-C-methyl-D-erythritol 4-phosphate cytidylyltransferase	G3DSA:3.90.550.10:FF:000003 (FUNFAM); IPR034683 (PFAM); IPR029044 (G3DSA:3.90.550.GENE3D); IPR050088 (PANTHER); IPR034709 (HAMAP); IPR034683 (CDD); IPR029044 (SUPERFAMILY)	F:GO:0047349; F:GO:0050518; F:GO:0070567	F:D-ribitol-5-phosphate cytidylyltransferase activity; F:2-C-methyl-D-erythritol 4-phosphate cytidylyltransferase activity; F:cytidylyltransferase activity
WP_000872158.1	DUF177 domain-containing protein	10.27	1	2	2	6	1.56151	1.31516	1.59262	0.179102	0.178887	0.178054	-0.0622178	-0.256715	-0.085692	0.598861	0.0554242	0.693756	0.0350193	0.0333573	-0.333618	2.81863	-1.09604	-1.05578	0.00345249	0.158765	0.545729	2	P:GO:0040007; C:GO:0005829	P:growth; C:cytosol			IPR003772 (PFAM)	no GO terms	no GO terms
WP_000871602.1	cell wall metabolism sensor histidine kinase WalK	13.98	1	11	11	25	1.34949	0.545174	0.724946	0.899261	0.926012	1.26041	0.830735	1.55522	1.28354	1.18642	1.22085	0.81914	0.276055	0.653416	1.55136	1.88675	2.38391	1.9049	0.069846	0.0285715	0.160348	12	P:GO:0006355; P:GO:0007234; P:GO:0016036; P:GO:0016310; F:GO:0000155; F:GO:0000156; F:GO:0004721; F:GO:0005524; F:GO:0030295; F:GO:0046872; C:GO:0005886; C:GO:0045121	P:regulation of DNA-templated transcription; P:osmosensory signaling via phosphorelay pathway; P:cellular response to phosphate starvation; P:phosphorylation; F:phosphorelay sensor kinase activity; F:phosphorelay response regulator activity; F:phosphoprotein phosphatase activity; F:ATP binding; F:protein kinase activator activity; F:metal ion binding; C:plasma membrane; C:membrane raft	EC:2.7.3; EC:2.7.13.3; EC:3.1.3	Transferring phosphorus-containing groups; histidine kinase; Acting on ester bonds	Coil (COILS); Coil (COILS); IPR004358 (PRINTS); G3DSA:1.10.287.130:FF:000001 (FUNFAM); G3DSA:1.10.8.500:FF:000001 (FUNFAM); G3DSA:3.30.450.20:FF:000037 (FUNFAM); G3DSA:3.30.565.10:FF:000006 (FUNFAM); G3DSA:1.10.287.130 (GENE3D); IPR000014 (NCBIFAM); G3DSA:3.30.450.20 (GENE3D); IPR003661 (PFAM); G3DSA:1.10.8.500 (GENE3D); IPR003660 (PFAM); IPR003594 (PFAM); G3DSA:3.30.450.20 (GENE3D); IPR000014 (P…	P:GO:0007165; P:GO:0016036; P:GO:0016310; F:GO:0000155; F:GO:0004721; F:GO:0016772; C:GO:0005886; C:GO:0016020; C:GO:0016020	P:signal transduction; P:cellular response to phosphate starvation; P:phosphorylation; F:phosphorelay sensor kinase activity; F:phosphoprotein phosphatase activity; F:transferase activity, transferring phosphorus-containing groups; C:plasma membrane; C:membrane; C:membrane
WP_000869455.1	2-hydroxyacid dehydrogenase	4.43	1	2	2	7	0.484179	0.550104	0.391239	1.1252	1.05485	1.10983	0.729621	1.23569	1.12466	0.982923	1.03153	0.332703	0.828022	0.844958	1.39735	1.3915	2.06455	2.06855	0.00927383	0.0215146	0.0318069	4	F:GO:0016618; F:GO:0030267; F:GO:0051287; C:GO:0005829	F:hydroxypyruvate reductase activity; F:glyoxylate reductase (NADPH) activity; F:NAD binding; C:cytosol	EC:1.1.1.79; EC:1.1.1.81	glyoxylate reductase (NADP(+)); hydroxypyruvate reductase	G3DSA:3.40.50.720 (GENE3D); IPR006140 (PFAM); G3DSA:3.40.50.720 (GENE3D); IPR006139 (PFAM); PIRSR000445-3 (PIRSR); PTHR43333 (PANTHER); cd12155 (CDD); SSF52283 (SUPERFAMILY); IPR036291 (SUPERFAMILY)	F:GO:0016616; F:GO:0051287	F:oxidoreductase activity, acting on the CH-OH group of donors, NAD or NADP as acceptor; F:NAD binding
WP_000868999.1	stage V sporulation protein G	64	1	7	7	35	0.912713	-0.602342	0.19485	0.0727146	0.39408	0.464938	0.180765	0.925857	0.342955	1.05449	0.837365	0.990313	0.456503	0.496078	0.442677	1.22862	1.43388	1.38057	0.737401	0.166209	0.00118166	2	P:GO:0000917; P:GO:0030435	P:division septum assembly; P:sporulation resulting in formation of a cellular spore			IPR036751 (G3DSA:3.30.1120.GENE3D); IPR007170 (PFAM); IPR007170 (PANTHER); IPR007170 (HAMAP); IPR036751 (SUPERFAMILY)	P:GO:0030435	P:sporulation resulting in formation of a cellular spore
WP_000867960.1	hydrolase in agr operon	2.68	1	1	1	3	0.675251	1.42096	0.894497	0.52544	0.621946	0.513015	0.708329	0.68453	0.421458	1.04891	0.759629	1.07888	0.916273	0.954948	0.829858	2.04449	1.52679	1.86775	0.0459012	0.0223277	0.00168238	2	P:GO:0006139; F:GO:0047710	P:nucleobase-containing compound metabolic process; F:bis(5'-adenosyl)-triphosphatase activity	EC:3.6.1.29	bis(5'-adenosyl)-triphosphatase	IPR003010 (PFAM); IPR036526 (G3DSA:3.60.110.GENE3D); PTHR23088 (PANTHER); IPR003010 (PROSITE_PROFILES); cd07583 (CDD); IPR036526 (SUPERFAMILY)	no GO terms	no GO terms
WP_000867697.1	GTP-binding protein	14.29	1	2	2	13	0.53879	0.332798	0.238694	1.25329	1.42469	1.51851	1.35141	1.37299	1.59913	0.150753	1.33112	0.744948	0.998618	0.332798	1.30814	1.29738	2.72376	1.91125	0.0528285	0.00300805	0.0923769	5	P:GO:0000917; F:GO:0005525; F:GO:0032550; F:GO:0046872; C:GO:0005829	P:division septum assembly; F:GTP binding; F:purine ribonucleoside binding; F:metal ion binding; C:cytosol			G3DSA:3.40.50.300:FF:000098 (FUNFAM); IPR019987 (NCBIFAM); IPR027417 (G3DSA:3.40.50.GENE3D); IPR006073 (PFAM); PIRSR006809-2 (PIRSR); PIRSR006230-1 (PIRSR); PIRSR006809-1 (PIRSR); PIRSR603373-2 (PIRSR); PIRSR603373-1 (PIRSR); PTHR11649 (PANTHER); IPR019987 (HAMAP); IPR030393 (PROSITE_PROFILES); IPR030393 (CDD); IPR027417 (SUPERFAMILY)	F:GO:0005525; C:GO:0005829	F:GTP binding; C:cytosol
WP_000867203.1	dihydroxyacetone kinase subunit L	15.98	1	3	3	21	0.194841	-0.159477	-0.108119	0.613486	0.553856	0.521096	0.91487	0.623811	0.615227	0.280754	1.12565	0.443222	1.01316	0.107532	0.932721	-1.01087	1.65271	1.66819	0.846704	0.0182998	0.141731	5	P:GO:0019563; F:GO:0000287; F:GO:0004371; F:GO:0005524; C:GO:0005829	P:glycerol catabolic process; F:magnesium ion binding; F:glycerone kinase activity; F:ATP binding; C:cytosol	EC:2.7.1.29	glycerone kinase	Coil (COILS); G3DSA:1.25.40.340:FF:000002 (FUNFAM); IPR012737 (NCBIFAM); IPR036117 (G3DSA:1.25.40.GENE3D); IPR004007 (PFAM); IPR050861 (PANTHER); IPR004007 (PROSITE_PROFILES); IPR036117 (SUPERFAMILY)	P:GO:0006071; P:GO:0019563; F:GO:0004371; F:GO:0016772; C:GO:0005829	P:glycerol metabolic process; P:glycerol catabolic process; F:glycerone kinase activity; F:transferase activity, transferring phosphorus-containing groups; C:cytosol
WP_000866742.1	glycerate kinase	6.15	1	3	3	6	0.268895	0.355063	0.178748	0.389944	0.350191	0.662138	0.389944	0.613092	0.725561	0.45366	0.480959	0.481595	0.500383	0.368495	0.408042	1.20528	1.49781	1.34416	0.0343377	0.0280694	0.00832331	6	P:GO:0031388; P:GO:0042178; P:GO:0042838; P:GO:0046392; F:GO:0008887; F:GO:0043798	P:organic acid phosphorylation; P:xenobiotic catabolic process; P:D-glucarate catabolic process; P:galactarate catabolic process; F:glycerate kinase activity; F:glycerate 2-kinase activity	EC:1.7.2; EC:2.7.1.165; EC:2.7.1.31	Acting on other nitrogenous compounds as donors; glycerate 2-kinase; glycerate 3-kinase	IPR018193 (G3DSA:3.90.1510.GENE3D); IPR018197 (G3DSA:3.40.50.GENE3D); IPR004381 (PFAM); IPR004381 (NCBIFAM); IPR004381 (PANTHER); IPR036129 (SUPERFAMILY)	P:GO:0031388; F:GO:0008887	P:organic acid phosphorylation; F:glycerate kinase activity
WP_000864305.1	50S ribosomal protein L9	60.14	1	13	13	57	1.35722	1.69749	1.8328	0.87171	1.07214	0.950632	0.573627	0.418979	0.660669	1.44792	0.504028	1.4458	1.0274	0.992546	1.03437	3.12252	1.46869	2.02542	0.00745676	0.0160514	0.000161444	7	P:GO:0006412; F:GO:0003735; F:GO:0070180; F:GO:1901363; C:GO:0005618; C:GO:0005886; C:GO:0022625	P:translation; F:structural constituent of ribosome; F:large ribosomal subunit rRNA binding; F:heterocyclic compound binding; C:cell wall; C:plasma membrane; C:cytosolic large ribosomal subunit			Coil (COILS); G3DSA:3.40.5.10:FF:000002 (FUNFAM); G3DSA:3.10.430.100:FF:000002 (FUNFAM); IPR036791 (G3DSA:3.10.430.GENE3D); IPR020069 (PFAM); IPR020070 (PFAM); IPR036935 (G3DSA:3.40.5.GENE3D); IPR020594 (NCBIFAM); IPR000244 (PANTHER); IPR020594 (HAMAP); IPR036791 (SUPERFAMILY); IPR009027 (SUPERFAMILY)	P:GO:0006412; F:GO:0003735; C:GO:0005840; C:GO:0022625	P:translation; F:structural constituent of ribosome; C:ribosome; C:cytosolic large ribosomal subunit
WP_000864185.1	riboflavin biosynthesis protein RibF	26.63	1	9	9	37	0.61367	0.895197	0.643566	0.245951	0.115764	0.208139	0.249407	0.206638	0.181599	0.557601	0.566419	0.924379	0.555337	0.565246	0.504064	1.65073	1.15895	1.45578	0.015133	0.00856345	0.00122346	6	P:GO:0006747; P:GO:0009231; P:GO:0009398; F:GO:0003919; F:GO:0005524; F:GO:0008531	P:FAD biosynthetic process; P:riboflavin biosynthetic process; P:FMN biosynthetic process; F:FMN adenylyltransferase activity; F:ATP binding; F:riboflavin kinase activity	EC:2.7.1.26; EC:2.7.7.2	riboflavin kinase; FAD synthase	G3DSA:2.40.30.30:FF:000004 (FUNFAM); G3DSA:3.40.50.620:FF:000021 (FUNFAM); IPR023465 (G3DSA:2.40.30.GENE3D); IPR002606 (NCBIFAM); IPR015864 (PFAM); IPR015865 (PFAM); IPR002606 (PIRSF); IPR014729 (G3DSA:3.40.50.GENE3D); IPR023468 (PANTHER); IPR015864 (CDD); IPR023465 (SUPERFAMILY); SSF52374 (SUPERFAMILY)	P:GO:0006771; P:GO:0009231; P:GO:0009398; F:GO:0003919; F:GO:0008531	P:riboflavin metabolic process; P:riboflavin biosynthetic process; P:FMN biosynthetic process; F:FMN adenylyltransferase activity; F:riboflavin kinase activity
WP_000863556.1	superoxide dismutase	11.06	1	2	2	9	0.974427	1.33598	0.969826	-0.171558	-0.217166	-0.0113771	0.0137936	0.722544	0.029709	1.35354	0.175118	1.26475	0.421732	1.15296	-0.0113771	2.14931	1.22683	1.51846	0.0120829	0.388517	0.264834	4	P:GO:0019430; F:GO:0004784; F:GO:0046872; C:GO:0005737	P:removal of superoxide radicals; F:superoxide dismutase activity; F:metal ion binding; C:cytoplasm	EC:1.15.1.1	superoxide dismutase	IPR001189 (PRINTS); G3DSA:3.55.40.20:FF:000001 (FUNFAM); G3DSA:1.10.287.990:FF:000001 (FUNFAM); IPR036324 (G3DSA:1.10.287.GENE3D); IPR019832 (PFAM); IPR019831 (PFAM); IPR001189 (PIRSF); IPR036314 (G3DSA:3.55.40.GENE3D); PIRSR000349-1 (PIRSR); PTHR43595 (PANTHER); IPR036324 (SUPERFAMILY); IPR036314 (SUPERFAMILY)	P:GO:0006801; F:GO:0004784; F:GO:0046872	P:superoxide metabolic process; F:superoxide dismutase activity; F:metal ion binding
WP_000863479.1	signal recognition particle protein	25.05	1	11	11	43	1.01408	0.936189	0.79849	0.902491	0.821284	0.832773	0.959944	0.997403	0.864674	0.810726	1.12128	0.770819	0.765052	0.624199	1.17887	1.89079	1.92086	1.83492	0.00469885	0.00175938	0.0357927	11	P:GO:0006616; P:GO:0040007; F:GO:0003924; F:GO:0005525; F:GO:0008312; F:GO:0016887; F:GO:0030942; C:GO:0005618; C:GO:0005829; C:GO:0005886; C:GO:0048500	P:SRP-dependent cotranslational protein targeting to membrane, translocation; P:growth; F:GTPase activity; F:GTP binding; F:7S RNA binding; F:ATP hydrolysis activity; F:endoplasmic reticulum signal peptide binding; C:cell wall; C:cytosol; C:plasma membrane; C:signal recognition particle	EC:3.6.1.15	nucleoside-triphosphate phosphatase	G3DSA:3.40.50.300:FF:000022 (FUNFAM); IPR027417 (G3DSA:3.40.50.GENE3D); IPR000897 (PFAM); IPR036891 (G3DSA:1.10.260.GENE3D); IPR004125 (PFAM); IPR004780 (NCBIFAM); IPR042101 (G3DSA:1.20.120.GENE3D); IPR013822 (PFAM); IPR022941 (PANTHER); IPR022941 (HAMAP); cd18539 (CDD); IPR027417 (SUPERFAMILY); IPR036891 (SUPERFAMILY)	P:GO:0006614; F:GO:0003924; F:GO:0005525; F:GO:0008312; C:GO:0048500	P:SRP-dependent cotranslational protein targeting to membrane; F:GTPase activity; F:GTP binding; F:7S RNA binding; C:signal recognition particle
WP_000863440.1	dihydrolipoyllysine-residue acetyltransferase component of pyruvate dehydrogenase complex	32.79	1	12	12	74	0.558056	0.279054	0.629068	0.653777	0.315884	0.304649	0.433534	0.592191	0.365968	0.429529	0.460939	0.505268	0.269533	0.415291	0.448211	1.41075	1.38227	1.30111	0.0446015	0.020256	0.020484	3	F:GO:0004742; F:GO:0031405; C:GO:0005737	F:dihydrolipoyllysine-residue acetyltransferase activity; F:lipoic acid binding; C:cytoplasm	EC:2.3.1.12	dihydrolipoyllysine-residue acetyltransferase	G3DSA:3.30.559.10:FF:000007 (FUNFAM); G3DSA:4.10.320.10:FF:000011 (FUNFAM); IPR023213 (G3DSA:3.30.559.GENE3D); IPR001078 (PFAM); IPR036625 (G3DSA:4.10.320.GENE3D); G3DSA:2.40.50.100 (GENE3D); IPR004167 (PFAM); IPR000089 (PFAM); PIRSR617453-50 (PIRSR); IPR050743 (PANTHER); IPR004167 (PROSITE_PROFILES); IPR000089 (PROSITE_PROFILES); cd06849 (CDD); IPR036625 (SUPERFAMILY); SSF52777 (SUPERFAMILY); IP…	F:GO:0016407; F:GO:0016746; F:GO:0031405; C:GO:0005737	F:acetyltransferase activity; F:acyltransferase activity; F:lipoic acid binding; C:cytoplasm
WP_000862727.1	type II pantothenate kinase	10.86	1	3	3	12	0.191483	0.665934	0.616287	0.086577	0.046746	0.159454	0.16401	-0.0748698	0.0881348	0.973601	0.538906	0.420972	0.486901	0.371571	0.380155	1.42049	1.04427	1.33222	0.0824818	0.489986	0.00797601	4	P:GO:0015937; F:GO:0004594; F:GO:0005524; C:GO:0005829	P:coenzyme A biosynthetic process; F:pantothenate kinase activity; F:ATP binding; C:cytosol	EC:2.7.1.33	pantothenate kinase	IPR011602 (PIRSF); G3DSA:3.30.420.40 (GENE3D); IPR004567 (PFAM); IPR004567 (NCBIFAM); IPR004567 (PANTHER); IPR011602 (HAMAP); IPR043129 (SUPERFAMILY)	P:GO:0015937; F:GO:0004594; F:GO:0005524	P:coenzyme A biosynthetic process; F:pantothenate kinase activity; F:ATP binding
WP_000862083.1	acetate--CoA ligase	11.27	1	6	6	18	0.541167	-0.0321057	0.122258	-0.0567986	0.86111	0.456154	0.207459	1.00483	0.596983	0.787641	0.312022	0.798246	-0.125304	0.622271	0.284608	1.17386	1.55797	1.22473	0.344124	0.120024	0.351334	4	P:GO:0006085; F:GO:0003987; F:GO:0005524; C:GO:0005829	P:acetyl-CoA biosynthetic process; F:acetate-CoA ligase activity; F:ATP binding; C:cytosol	EC:6.2.1.1	acetate--CoA ligase	G3DSA:3.30.300.30:FF:000005 (FUNFAM); IPR045851 (G3DSA:3.30.300.GENE3D); IPR042099 (G3DSA:3.40.50.GENE3D); IPR000873 (PFAM); IPR025110 (PFAM); PTHR24095 (PANTHER); SSF56801 (SUPERFAMILY)	P:GO:0006085; F:GO:0003987; C:GO:0005829	P:acetyl-CoA biosynthetic process; F:acetate-CoA ligase activity; C:cytosol
WP_000860043.1	3-methyl-2-oxobutanoate hydroxymethyltransferase	18.38	1	5	5	19	1.19912	0.834561	1.05047	0.264151	0.546755	0.688242	0.407392	0.438026	0.433804	0.539137	-0.0497207	0.582831	0.285076	0.464141	0.106825	2.05017	1.34394	1.22494	0.0104326	0.000504941	0.109602	4	P:GO:0015940; F:GO:0000287; F:GO:0003864; C:GO:0005737	P:pantothenate biosynthetic process; F:magnesium ion binding; F:3-methyl-2-oxobutanoate hydroxymethyltransferase activity; C:cytoplasm	EC:2.1.2.11	3-methyl-2-oxobutanoate hydroxymethyltransferase	G3DSA:3.20.20.60:FF:000030 (FUNFAM); IPR040442 (G3DSA:3.20.20.GENE3D); IPR003700 (PFAM); IPR003700 (PIRSF); IPR003700 (NCBIFAM); PIRSR000388-3 (PIRSR); PIRSR000388-1 (PIRSR); PIRSR000388-2 (PIRSR); IPR003700 (PANTHER); IPR003700 (HAMAP); IPR003700 (CDD); IPR015813 (SUPERFAMILY)	P:GO:0015940; F:GO:0000287; F:GO:0003824; F:GO:0003864; C:GO:0005737	P:pantothenate biosynthetic process; F:magnesium ion binding; F:catalytic activity; F:3-methyl-2-oxobutanoate hydroxymethyltransferase activity; C:cytoplasm
WP_000858789.1	asparagine--tRNA ligase	30	1	12	12	60	0.515128	0.307685	0.411974	0.845912	1.19807	0.903493	0.822215	0.822882	1.0062	0.721569	0.83411	0.934605	0.618979	0.610261	0.494757	1.33245	1.84856	1.49047	0.0205188	0.00476389	0.00481799	9	P:GO:0006421; P:GO:0019752; P:GO:0043043; P:GO:0043604; F:GO:0003676; F:GO:0004816; F:GO:0005524; F:GO:0016740; C:GO:0005737	P:asparaginyl-tRNA aminoacylation; P:carboxylic acid metabolic process; P:peptide biosynthetic process; P:amide biosynthetic process; F:nucleic acid binding; F:asparagine-tRNA ligase activity; F:ATP binding; F:transferase activity; C:cytoplasm	EC:6.1.1.22; EC:2	asparagine--tRNA ligase; Transferases	Coil (COILS); IPR002312 (PRINTS); IPR045864 (G3DSA:3.30.930.GENE3D); IPR004364 (PFAM); IPR012340 (G3DSA:2.40.50.GENE3D); IPR004522 (NCBIFAM); IPR004365 (PFAM); PTHR22594 (PANTHER); IPR004522 (HAMAP); IPR006195 (PROSITE_PROFILES); cd04323 (CDD); cd00776 (CDD); IPR045864 (SUPERFAMILY); IPR012340 (SUPERFAMILY)	P:GO:0006418; P:GO:0006421; F:GO:0000166; F:GO:0003676; F:GO:0004812; F:GO:0004816; F:GO:0005524	P:tRNA aminoacylation for protein translation; P:asparaginyl-tRNA aminoacylation; F:nucleotide binding; F:nucleic acid binding; F:aminoacyl-tRNA ligase activity; F:asparagine-tRNA ligase activity; F:ATP binding
WP_000855505.1	class 1b ribonucleoside-diphosphate reductase subunit alpha	22.68	1	14	14	50	1.50929	1.92787	1.70761	1.61328	1.309	1.40543	1.22436	0.938019	1.32529	0.292644	1.28012	0.404693	1.84486	1.39819	1.99312	3.30594	2.25275	3.40295	0.00493252	0.00980772	0.0103317	4	P:GO:0009263; F:GO:0004748; F:GO:0005524; C:GO:0005971	P:deoxyribonucleotide biosynthetic process; F:ribonucleoside-diphosphate reductase activity, thioredoxin disulfide as acceptor; F:ATP binding; C:ribonucleoside-diphosphate reductase complex	EC:1.17.4.1	ribonucleoside-diphosphate reductase	Coil (COILS); IPR000788 (PRINTS); IPR026459 (NCBIFAM); IPR013346 (NCBIFAM); IPR000788 (PFAM); G3DSA:3.20.70.20 (GENE3D); IPR013509 (PFAM); IPR013554 (PFAM); G3DSA:1.10.1650.20 (GENE3D); IPR039718 (PANTHER); cd01679 (CDD); SSF51998 (SUPERFAMILY); IPR008926 (SUPERFAMILY)	P:GO:0009263; F:GO:0004748; F:GO:0005524; C:GO:0005971	P:deoxyribonucleotide biosynthetic process; F:ribonucleoside-diphosphate reductase activity, thioredoxin disulfide as acceptor; F:ATP binding; C:ribonucleoside-diphosphate reductase complex
WP_000848304.1	collagenase-like protease	1.66	1	1	1	6	0.430604	0.76714	0.670066	1.22477	1.18589	1.23022	1.16839	0.75163	1.298	0.520751	1.04098	0.396387	1.0221	0.980238	1.39006	1.54694	2.13006	2.20819	0.0248432	0.0228059	0.0129975	3	P:GO:0006508; F:GO:0008233; C:GO:0005829	P:proteolysis; F:peptidase activity; C:cytosol	EC:3.4	Acting on peptide bonds (peptidases)	IPR032525 (PFAM); G3DSA:2.40.30.10 (GENE3D); IPR001539 (PFAM); IPR051454 (PANTHER)	no GO terms	no GO terms
WP_000846637.1	L-lactate dehydrogenase	41.69	1	12	12	91	-0.0900817	0.279092	0.0317105	0.823251	0.980758	0.806937	0.840199	1.03844	0.811693	0.659118	0.601597	0.713683	0.843045	0.203797	0.953038	1.05837	1.86652	1.62717	0.567992	0.0062632	0.103978	4	P:GO:0006089; P:GO:0006096; F:GO:0004459; C:GO:0005737	P:lactate metabolic process; P:glycolytic process; F:L-lactate dehydrogenase activity; C:cytoplasm	EC:1.1.1.27	L-lactate dehydrogenase	IPR001557 (PRINTS); G3DSA:3.40.50.720:FF:000018 (FUNFAM); IPR001557 (PIRSF); IPR022383 (PFAM); IPR011304 (NCBIFAM); IPR001236 (PFAM); IPR015955 (G3DSA:3.90.110.GENE3D); G3DSA:3.40.50.720 (GENE3D); PIRSR000102-3 (PIRSR); PIRSR000102-1 (PIRSR); PTHR43128 (PANTHER); IPR011304 (HAMAP); cd05291 (CDD); IPR036291 (SUPERFAMILY); IPR015955 (SUPERFAMILY)	P:GO:0006089; P:GO:0006090; P:GO:0019752; F:GO:0003824; F:GO:0004459; F:GO:0016491; F:GO:0016616; C:GO:0005737	P:lactate metabolic process; P:pyruvate metabolic process; P:carboxylic acid metabolic process; F:catalytic activity; F:L-lactate dehydrogenase activity; F:oxidoreductase activity; F:oxidoreductase activity, acting on the CH-OH group of donors, NAD or NADP as acceptor; C:cytoplasm
WP_000842036.1	Lipase 1	10.88	1	5	6	14	1.3681	1.45931	1.03321	-0.811767	-1.00066	-0.688042	-0.245267	0.0903317	-0.50043	1.25108	1.48124	0.281774	0.317912	1.82988	0.870724	2.45922	-1.14715	2.21006	0.00998109	0.329806	0.150407	4	P:GO:0016042; F:GO:0004806; F:GO:0046872; C:GO:0005576	P:lipid catabolic process; F:triglyceride lipase activity; F:metal ion binding; C:extracellular region	EC:3.1.1.3	triacylglycerol lipase	Coil (COILS); IPR029058 (G3DSA:3.40.50.GENE3D); IPR005877 (NCBIFAM); IPR005877 (PFAM); PTHR34043 (PANTHER); IPR029058 (SUPERFAMILY)	no GO terms	no GO terms
WP_000841351.1	thermonuclease	28.81	1	4	4	12	0.788829	0.571603	0.45061	0.62299	0.902624	1.0979	0.650291	0.55296	1.00784	0.865802	0.937834	0.740774	-0.421172	-0.0812058	-0.152446	1.52682	1.68249	-1.15749	0.0258274	0.0334486	0.169484	3	F:GO:0003676; F:GO:0016894; C:GO:0016020	F:nucleic acid binding; F:endonuclease activity, active with either ribo- or deoxyribonucleic acids and producing 3'-phosphomonoesters; C:membrane	EC:3.1.31.1	micrococcal nuclease	IPR016071 (PFAM); IPR035437 (G3DSA:2.40.50.GENE3D); PTHR12302 (PANTHER); IPR016071 (PROSITE_PROFILES); cd00175 (CDD); IPR035437 (SUPERFAMILY)	no GO terms	no GO terms
WP_000840574.1	class I SAM-dependent methyltransferase	6.35	1	2	2	10	0.670537	0.415035	0.315669	0.982384	1.06299	1.05002	0.272484	0.3458	0.315669	0.378703	0.4415	0.484169	0.803608	1.1768	1.13463	1.38986	1.24111	2.06728	0.0475818	0.00463807	0.0126694	2	F:GO:0003677; F:GO:0008170	F:DNA binding; F:N-methyltransferase activity	EC:2.1.1	Transferring one-carbon groups	IPR003356 (PFAM); IPR029063 (G3DSA:3.40.50.GENE3D); IPR016843 (PIRSF); IPR052933 (PANTHER); cd02440 (CDD); IPR029063 (SUPERFAMILY)	F:GO:0003677; F:GO:0008170	F:DNA binding; F:N-methyltransferase activity
WP_000838479.1	DNA topoisomerase III	21.38	1	14	14	40	0.396737	0.212755	0.574264	1.09009	1.01133	0.897571	0.959733	0.945928	0.954877	0.471566	1.102	0.610224	1.08301	1.044	1.24123	1.32145	1.9366	2.18146	0.0633776	1.79807e-05	0.00287224	4	P:GO:0006265; F:GO:0000287; F:GO:0003677; F:GO:0003917	P:DNA topological change; F:magnesium ion binding; F:DNA binding; F:DNA topoisomerase type I (single strand cut, ATP-independent) activity	EC:5.6.2.1	DNA topoisomerase	IPR013497 (PRINTS); G3DSA:3.40.50.140 (GENE3D); IPR006171 (PFAM); IPR013497 (PFAM); IPR005738 (NCBIFAM); IPR013825 (G3DSA:2.70.20.GENE3D); IPR013824 (G3DSA:1.10.460.GENE3D); IPR013826 (G3DSA:1.10.290.GENE3D); PIRSR005586-1 (PIRSR); IPR000380 (PANTHER); IPR006171 (PROSITE_PROFILES); IPR005738 (HAMAP); IPR013497 (CDD); IPR034144 (CDD); IPR023405 (SUPERFAMILY)	P:GO:0006265; F:GO:0003677; F:GO:0003916; F:GO:0003917	P:DNA topological change; F:DNA binding; F:DNA topoisomerase activity; F:DNA topoisomerase type I (single strand cut, ATP-independent) activity
WP_000838204.1	PTS glucose transporter subunit IIB	3.93	1	2	2	6	0.524281	1.17911	1.02131	0.597957	0.139569	0.0509339	0.181001	0.332879	0.404049	0.880879	0.480753	0.508834	0.355102	0.907769	0.484003	1.91078	1.2388	1.51795	0.0440962	0.0432402	0.0732735	6	P:GO:0009401; F:GO:0008982; F:GO:0016301; F:GO:0090563; F:GO:0103111; C:GO:0005886	P:phosphoenolpyruvate-dependent sugar phosphotransferase system; F:protein-N(PI)-phosphohistidine-sugar phosphotransferase activity; F:kinase activity; F:protein-phosphocysteine-sugar phosphotransferase activity; F:D-glucosamine PTS permease activity; C:plasma membrane	EC:2.7.1.191	protein-N(pi)-phosphohistidine--D-mannose phosphotransferase	IPR003352 (PFAM); IPR018113 (PFAM); IPR001996 (NCBIFAM); IPR036878 (G3DSA:3.30.1360.GENE3D); IPR050429 (PANTHER); IPR013013 (PROSITE_PROFILES); IPR001996 (PROSITE_PROFILES); IPR018113 (CDD); IPR036878 (SUPERFAMILY)	P:GO:0009401; F:GO:0008982; F:GO:0090563; C:GO:0005886; C:GO:0016020	P:phosphoenolpyruvate-dependent sugar phosphotransferase system; F:protein-N(PI)-phosphohistidine-sugar phosphotransferase activity; F:protein-phosphocysteine-sugar phosphotransferase activity; C:plasma membrane; C:membrane
WP_000836422.1	amidohydrolase	13.39	1	4	4	17	0.257173	0.323286	0.0962403	-0.62113	-0.325637	-0.561541	-0.446009	-0.15453	-0.583776	0.0733879	0.782092	0.72099	0.194933	-1.35854	-0.051437	1.17177	-1.30451	-1.20018	0.0789088	0.0892024	0.489226	5	P:GO:0019748; P:GO:1901360; F:GO:0016787; F:GO:0016831; C:GO:0005829	P:secondary metabolic process; P:organic cyclic compound metabolic process; F:hydrolase activity; F:carboxy-lyase activity; C:cytosol	EC:4.1.1; EC:3	Carbon-carbon lyases; Hydrolases	G3DSA:3.20.20.140:FF:000154 (FUNFAM); G3DSA:3.20.20.140 (GENE3D); IPR006680 (PFAM); IPR032465 (PANTHER); IPR032466 (SUPERFAMILY)	P:GO:0019748; F:GO:0016787; F:GO:0016831; C:GO:0005737; C:GO:0005829	P:secondary metabolic process; F:hydrolase activity; F:carboxy-lyase activity; C:cytoplasm; C:cytosol
WP_000833797.1	zinc ribbon domain-containing protein	6.74	1	3	3	10	1.22358	1.24987	1.25374	0.523493	0.214286	0.334009	0.114753	0.0908703	0.507376	2.04264	0.703518	1.76679	-0.0615391	1.74007	-0.00463626	2.36602	1.18975	1.76518	5.81451e-05	0.22046	0.444956	3	P:GO:0046677; F:GO:0046872; C:GO:0005886	P:response to antibiotic; F:metal ion binding; C:plasma membrane			Coil (COILS); IPR023599 (PIRSF); PF22820 (PFAM); PF22813 (PFAM); PTHR40038 (PANTHER)	P:GO:0046677; C:GO:0016020	P:response to antibiotic; C:membrane
WP_000831698.1	CamS family sex pheromone protein	25.31	1	8	8	21	1.12988	1.35486	1.34275	0.641289	0.830376	0.814943	0.535135	0.765147	0.817996	1.03373	0.52155	1.0388	0.355257	0.672922	0.609436	2.42749	1.63719	1.46639	0.00326319	0.0147876	0.0301871						IPR011426 (PIRSF); IPR011426 (PFAM); G3DSA:3.10.570.10 (GENE3D); PS51257 (PROSITE_PROFILES); cd13440 (CDD); cd13441 (CDD)	no GO terms	no GO terms
WP_000831298.1	membrane protein	33.79	1	9	9	30	0.83934	1.10483	0.678565	1.31736	1.50411	1.32454	1.21921	1.58886	1.22707	1.42613	0.703395	1.5822	0.0823498	0.482064	0.367509	1.84684	2.55907	1.24854	0.0196167	0.0081174	0.120471	1	C:GO:0016020	C:membrane			Coil (COILS); Coil (COILS)	no GO terms	no GO terms
WP_000829167.1	citrate synthase	17.43	1	8	8	39	1.49776	1.40452	1.29007	0.648039	0.89977	0.871316	0.646793	0.822262	0.767294	1.06342	0.374431	1.00845	0.448082	0.885866	0.330891	2.63891	1.67864	1.48996	0.00184191	0.00479716	0.0814566	4	P:GO:0005975; P:GO:0006099; F:GO:0004108; C:GO:0005829	P:carbohydrate metabolic process; P:tricarboxylic acid cycle; F:citrate (Si)-synthase activity; C:cytosol	EC:2.3.3.16	citrate synthase (unknown stereospecificity)	IPR002020 (PRINTS); G3DSA:1.10.230.10:FF:000003 (FUNFAM); IPR002020 (PFAM); IPR016143 (G3DSA:1.10.230.GENE3D); IPR016142 (G3DSA:1.10.580.GENE3D); IPR011278 (NCBIFAM); IPR024176 (PIRSF); PIRSR610109-1 (PIRSR); PIRSR001369-1 (PIRSR); IPR002020 (PANTHER); cd06110 (CDD); IPR036969 (SUPERFAMILY)	P:GO:0005975; P:GO:0006099; F:GO:0004108; F:GO:0046912; C:GO:0005737; C:GO:0005829	P:carbohydrate metabolic process; P:tricarboxylic acid cycle; F:citrate (Si)-synthase activity; F:acyltransferase activity, acyl groups converted into alkyl on transfer; C:cytoplasm; C:cytosol
WP_000827749.1	staphopain A	12.11	1	6	6	19	0.432619	0.653757	0.510642	1.43378	1.53158	1.62262	1.94926	2.3968	1.91642	1.35989	3.03879	1.62262	2.47155	2.31057	3.38184	1.44921	4.30098	6.97708	0.0144752	0.00546421	0.0146899	3	P:GO:0006508; F:GO:0008234; C:GO:0005576	P:proteolysis; F:cysteine-type peptidase activity; C:extracellular region	EC:3.4	Acting on peptide bonds (peptidases)	IPR008750 (PFAM); IPR028076 (PFAM); IPR037155 (G3DSA:3.10.500.GENE3D); G3DSA:3.90.70.10 (GENE3D); PIRSR608750-1 (PIRSR); IPR038765 (SUPERFAMILY); IPR046350 (SUPERFAMILY)	P:GO:0006508; F:GO:0008234	P:proteolysis; F:cysteine-type peptidase activity
WP_000827000.1	hypothetical protein	62.2	1	7	7	27	0.11036	-0.15757	0.220822	1.81549	1.78376	1.77363	2.23533	1.57196	1.65051	1.39006	0.969585	1.77363	1.81549	-0.0933039	1.09598	1.04714	3.60708	2.19825	0.657743	0.0129742	0.233493	1	C:GO:0005886	C:plasma membrane			Coil (COILS); PS51257 (PROSITE_PROFILES)	no GO terms	no GO terms
WP_000825929.1	amino acid ABC transporter substrate-binding protein	28.19	1	10	10	31	1.54788	1.24926	1.32587	1.32537	1.44852	1.52321	1.2197	0.941449	1.31033	0.630926	1.0044	0.667119	0.975577	0.836299	0.989531	2.60263	2.24314	1.91248	0.00421837	0.00907374	0.00273299	3	P:GO:0034220; F:GO:0015276; C:GO:0016020	P:monoatomic ion transmembrane transport; F:ligand-gated monoatomic ion channel activity; C:membrane			IPR001638 (PFAM); G3DSA:3.40.190.10 (GENE3D); G3DSA:3.40.190.10 (GENE3D); PIRSR002855-2 (PIRSR); PTHR35936 (PANTHER); PS51257 (PROSITE_PROFILES); SSF53850 (SUPERFAMILY)	no GO terms	no GO terms
WP_000825819.1	hypothetical protein	40.45	1	8	8	39	1.32268	0.694054	1.0798	0.364015	0.62645	0.549353	0.579625	0.922358	0.78412	1.05491	1.06338	0.813651	0.916676	0.22883	0.834469	2.07763	1.7039	1.61428	0.0300328	0.0166422	0.0931455	1	C:GO:0016020	C:membrane			NF033218 (NCBIFAM)	no GO terms	no GO terms
WP_000825521.1	ABC transporter substrate-binding protein	32.14	1	9	9	32	0.767327	1.33956	1.05579	1.16951	1.59967	1.63787	1.43781	1.44883	1.67702	0.571962	0.802172	0.741151	1.22792	0.834493	0.862588	2.10391	2.87887	1.98127	0.0236847	0.00261649	0.0164753	1	C:GO:0016020	C:membrane			G3DSA:3.40.190.10 (GENE3D); IPR004872 (PFAM); G3DSA:3.40.190.10 (GENE3D); IPR004872 (PIRSF); PIRSR002854-1 (PIRSR); IPR004872 (PANTHER); PS51257 (PROSITE_PROFILES); cd13596 (CDD); SSF53850 (SUPERFAMILY)	no GO terms	no GO terms
WP_000819088.1	DNA gyrase subunit A	17.47	1	17	17	73	1.53122	1.84347	1.63883	0.47741	0.36734	0.338616	0.446852	0.42333	0.279095	0.256271	0.446273	0.71553	1.43334	1.20188	1.42029	3.19772	1.30584	2.55916	0.00298945	0.0182272	0.00306974	14	P:GO:0006261; P:GO:0006265; P:GO:0044237; P:GO:0046677; F:GO:0000287; F:GO:0003677; F:GO:0005524; F:GO:0016887; F:GO:0034335; C:GO:0005618; C:GO:0005694; C:GO:0005737; C:GO:0005886; C:GO:0009330	P:DNA-templated DNA replication; P:DNA topological change; P:cellular metabolic process; P:response to antibiotic; F:magnesium ion binding; F:DNA binding; F:ATP binding; F:ATP hydrolysis activity; F:DNA negative supercoiling activity; C:cell wall; C:chromosome; C:cytoplasm; C:plasma membrane; C:DNA topoisomerase type II (double strand cut, ATP-hydrolyzing) complex	EC:5.6.2.2; EC:3.6.1.15	DNA topoisomerase (ATP-hydrolyzing); nucleoside-triphosphate phosphatase	Coil (COILS); G3DSA:2.120.10.90:FF:000004 (FUNFAM); G3DSA:1.10.268.10:FF:000001 (FUNFAM); G3DSA:3.30.1360.40:FF:000002 (FUNFAM); G3DSA:3.90.199.10:FF:000001 (FUNFAM); IPR013757 (G3DSA:1.10.268.GENE3D); IPR035516 (G3DSA:2.120.10.GENE3D); G3DSA:3.30.1360.40 (GENE3D); IPR006691 (PFAM); IPR002205 (PFAM); TIGR01063 (NCBIFAM); IPR013758 (G3DSA:3.90.199.GENE3D); IPR050220 (PANTHER); IPR005743 (HAMAP); I…	P:GO:0006259; P:GO:0006265; F:GO:0003677; F:GO:0003916; F:GO:0003918; F:GO:0005524; C:GO:0005694; C:GO:0005737; C:GO:0009330	P:DNA metabolic process; P:DNA topological change; F:DNA binding; F:DNA topoisomerase activity; F:DNA topoisomerase type II (double strand cut, ATP-hydrolyzing) activity; F:ATP binding; C:chromosome; C:cytoplasm; C:DNA topoisomerase type II (double strand cut, ATP-hydrolyzing) complex
WP_000818278.1	succinate dehydrogenase flavoprotein subunit	15.65	1	9	9	22	1.00743	1.10128	0.669898	0.527622	0.874717	0.814069	0.652273	1.10128	0.859588	0.829763	0.556472	0.86793	0.395191	1.0505	0.590001	1.91558	1.84387	1.63054	0.0194191	0.0214741	0.073103	5	P:GO:0009061; F:GO:0008177; F:GO:0009055; F:GO:0050660; C:GO:0005886	P:anaerobic respiration; F:succinate dehydrogenase (quinone) activity; F:electron transfer activity; F:flavin adenine dinucleotide binding; C:plasma membrane	EC:1.3.5.1	succinate dehydrogenase	PR00368 (PRINTS); PR00411 (PRINTS); G3DSA:1.20.58.100:FF:000004 (FUNFAM); G3DSA:3.50.50.60:FF:000009 (FUNFAM); G3DSA:3.90.700.10:FF:000004 (FUNFAM); IPR015939 (PFAM); IPR003953 (PFAM); PIRSF000171 (PIRSF); G3DSA:3.10.20.820 (GENE3D); G3DSA:1.20.58.100 (GENE3D); IPR036188 (G3DSA:3.50.50.GENE3D); IPR027477 (G3DSA:3.90.700.GENE3D); IPR011280 (NCBIFAM); PIRSR611281-4 (PIRSR); PIRSR000171-1 (PIRSR); P…	P:GO:0009061; F:GO:0000104; F:GO:0009055; F:GO:0016491; F:GO:0050660; C:GO:0005886	P:anaerobic respiration; F:succinate dehydrogenase activity; F:electron transfer activity; F:oxidoreductase activity; F:flavin adenine dinucleotide binding; C:plasma membrane
WP_000817954.1	ABC transporter ATP-binding protein	14.09	1	9	9	33	0.311249	0.746709	0.0811934	0.436078	-0.187275	0.180461	0.385896	0.407116	0.673825	0.327623	1.25012	0.283969	0.627034	1.07316	1.27189	1.32555	1.40933	2.02107	0.191079	0.0340759	0.0351009	7	P:GO:0006869; P:GO:0055085; F:GO:0005524; F:GO:0016887; F:GO:0034040; F:GO:0140359; C:GO:0016020	P:lipid transport; P:transmembrane transport; F:ATP binding; F:ATP hydrolysis activity; F:ATPase-coupled lipid transmembrane transporter activity; F:ABC-type transporter activity; C:membrane	EC:7.2.2; EC:3.6.1.15	Catalysing the translocation of inorganic cations; nucleoside-triphosphate phosphatase	G3DSA:1.20.1560.10:FF:000011 (FUNFAM); G3DSA:3.40.50.300:FF:000221 (FUNFAM); IPR027417 (G3DSA:3.40.50.GENE3D); IPR036640 (G3DSA:1.20.1560.GENE3D); IPR011527 (PFAM); IPR003439 (PFAM); IPR039421 (PANTHER); IPR003439 (PROSITE_PROFILES); IPR011527 (PROSITE_PROFILES); cd18551 (CDD); IPR036640 (SUPERFAMILY); IPR027417 (SUPERFAMILY)	P:GO:0055085; F:GO:0005524; F:GO:0016887; F:GO:0034040; F:GO:0140359; C:GO:0016020	P:transmembrane transport; F:ATP binding; F:ATP hydrolysis activity; F:ATPase-coupled lipid transmembrane transporter activity; F:ABC-type transporter activity; C:membrane
WP_000816184.1	TIGR01457 family HAD-type hydrolase	24.71	1	7	7	23	1.33087	1.08916	1.33242	1.15679	1.08475	0.91445	0.914078	0.310952	0.674681	1.45013	1.21427	1.36057	0.92802	1.04864	0.404853	2.38709	1.57371	1.76507	0.00414989	0.0688442	0.05673	3	F:GO:0004035; F:GO:0008967; F:GO:0046872	F:alkaline phosphatase activity; F:phosphoglycolate phosphatase activity; F:metal ion binding	EC:3.1.3.18	phosphoglycolate phosphatase	G3DSA:3.40.50.1000:FF:000053 (FUNFAM); IPR006357 (NCBIFAM); IPR006357 (PIRSF); IPR006357 (PFAM); IPR006354 (NCBIFAM); IPR023214 (G3DSA:3.40.50.GENE3D); PF13242 (PFAM); IPR023214 (G3DSA:3.40.50.GENE3D); SFLDS00003 (SFLD); PIRSR000915-2 (PIRSR); PIRSR000915-3 (PIRSR); PIRSR000915-1 (PIRSR); SFLDG01139 (SFLD); PIRSR004682-4 (PIRSR); PTHR19288 (PANTHER); cd07530 (CDD); IPR036412 (SUPERFAMILY)	F:GO:0016791	F:phosphatase activity
WP_000814103.1	proline--tRNA ligase	32.28	1	19	19	52	0.812231	0.731985	0.791037	0.770391	0.872834	0.933184	0.678658	0.632311	0.820364	0.91089	0.63087	0.631905	0.241536	0.239202	0.37814	1.71572	1.63885	1.22075	0.000949962	0.00627954	0.0247836	10	P:GO:0006433; P:GO:0019752; P:GO:0043043; P:GO:0043604; P:GO:0106074; F:GO:0004827; F:GO:0005524; F:GO:0016740; F:GO:0043906; C:GO:0005829	P:prolyl-tRNA aminoacylation; P:carboxylic acid metabolic process; P:peptide biosynthetic process; P:amide biosynthetic process; P:aminoacyl-tRNA metabolism involved in translational fidelity; F:proline-tRNA ligase activity; F:ATP binding; F:transferase activity; F:Ala-tRNA(Pro) hydrolase activity; C:cytosol	EC:2; EC:6.1.1.15; EC:3.1.1	Transferases; proline--tRNA ligase; Acting on ester bonds	IPR002316 (PRINTS); G3DSA:3.30.930.10:FF:000043 (FUNFAM); G3DSA:3.40.50.800:FF:000011 (FUNFAM); IPR045864 (G3DSA:3.30.930.GENE3D); IPR007214 (PFAM); IPR002314 (PFAM); IPR045864 (G3DSA:3.30.930.GENE3D); IPR004154 (PFAM); IPR036754 (G3DSA:3.90.960.GENE3D); IPR004500 (NCBIFAM); IPR036621 (G3DSA:3.40.50.GENE3D); IPR050062 (PANTHER); IPR023717 (HAMAP); IPR006195 (PROSITE_PROFILES); cd04334 (CDD); IPR0…	P:GO:0006418; P:GO:0006433; F:GO:0000166; F:GO:0002161; F:GO:0004812; F:GO:0004827; F:GO:0005524; C:GO:0005737; C:GO:0005829	P:tRNA aminoacylation for protein translation; P:prolyl-tRNA aminoacylation; F:nucleotide binding; F:aminoacyl-tRNA editing activity; F:aminoacyl-tRNA ligase activity; F:proline-tRNA ligase activity; F:ATP binding; C:cytoplasm; C:cytosol
WP_000813555.1	indolepyruvate decarboxylase	6.23	1	4	4	15	-1.26358	-0.152599	0.1585	0.352871	0.450672	0.714011	0.372885	0.267047	0.33241	0.0363866	0.122515	-0.353495	0.517486	0.610394	-0.688293	-1.23342	1.25247	1.19291	0.433864	0.00892885	0.759553	7	P:GO:0000949; P:GO:0009234; F:GO:0000287; F:GO:0004737; F:GO:0030976; C:GO:0005829; C:GO:0005886	P:aromatic amino acid family catabolic process to alcohol via Ehrlich pathway; P:menaquinone biosynthetic process; F:magnesium ion binding; F:pyruvate decarboxylase activity; F:thiamine pyrophosphate binding; C:cytosol; C:plasma membrane	EC:4.1.1.1	pyruvate decarboxylase	G3DSA:3.40.50.1220:FF:000046 (FUNFAM); G3DSA:3.40.50.970:FF:000024 (FUNFAM); G3DSA:3.40.50.970:FF:000019 (FUNFAM); IPR011766 (PFAM); G3DSA:3.40.50.970 (GENE3D); IPR012000 (PFAM); G3DSA:3.40.50.970 (GENE3D); IPR012001 (PFAM); G3DSA:3.40.50.1220 (GENE3D); IPR012110 (PIRSF); PIRSR036565-2 (PIRSR); IPR012110 (PANTHER); IPR047214 (CDD); IPR047213 (CDD); IPR029035 (SUPERFAMILY); IPR029061 (SUPERFAMILY)…	P:GO:0000949; F:GO:0000287; F:GO:0003824; F:GO:0004737; F:GO:0016831; F:GO:0030976; C:GO:0005829	P:aromatic amino acid family catabolic process to alcohol via Ehrlich pathway; F:magnesium ion binding; F:catalytic activity; F:pyruvate decarboxylase activity; F:carboxy-lyase activity; F:thiamine pyrophosphate binding; C:cytosol
WP_000811375.1	ribonuclease J 1	17.35	1	8	8	29	0.938776	0.798508	0.69321	1.47037	1.40016	1.37027	1.62488	1.53707	1.4681	1.18871	0.958129	1.00144	1.15936	1.33692	0.983853	1.75769	2.91759	2.24581	0.00761984	0.000863001	0.0076313	8	P:GO:0006364; P:GO:0006397; F:GO:0003723; F:GO:0004521; F:GO:0004534; F:GO:0008270; F:GO:0042802; C:GO:0005737	P:rRNA processing; P:mRNA processing; F:RNA binding; F:RNA endonuclease activity; F:5'-3' RNA exonuclease activity; F:zinc ion binding; F:identical protein binding; C:cytoplasm	EC:3.1.13; EC:3.1.15	Acting on ester bonds; Acting on ester bonds	G3DSA:3.10.20.580:FF:000001 (FUNFAM); IPR001279 (PFAM); IPR030854 (PIRSF); IPR036866 (G3DSA:3.60.15.GENE3D); IPR004613 (NCBIFAM); G3DSA:3.10.20.580 (GENE3D); IPR042173 (G3DSA:3.40.50.GENE3D); IPR011108 (PFAM); IPR041636 (PFAM); PF22505 (PFAM); PIRSR004803-2 (PIRSR); PTHR43694 (PANTHER); IPR030854 (HAMAP); cd07714 (CDD); IPR036866 (SUPERFAMILY)	P:GO:0006396; F:GO:0003723; F:GO:0004521; F:GO:0004534; F:GO:0008270; F:GO:0046872	P:RNA processing; F:RNA binding; F:RNA endonuclease activity; F:5'-3' RNA exonuclease activity; F:zinc ion binding; F:metal ion binding
WP_000809524.1	pyruvate carboxylase	18.87	1	20	20	60	0.787622	0.796639	0.69831	1.35719	1.61262	1.60656	1.41947	1.48708	1.44055	1.25238	0.594878	1.25719	0.544163	0.966725	0.725004	1.69529	2.73077	1.68849	0.00169682	0.000189898	0.0259288	9	P:GO:0006090; P:GO:0006094; P:GO:0045717; F:GO:0004075; F:GO:0004736; F:GO:0005524; F:GO:0034029; F:GO:0046872; C:GO:0005829	P:pyruvate metabolic process; P:gluconeogenesis; P:negative regulation of fatty acid biosynthetic process; F:biotin carboxylase activity; F:pyruvate carboxylase activity; F:ATP binding; F:2-oxoglutarate carboxylase activity; F:metal ion binding; C:cytosol	EC:6.4.1.7; EC:6.4.1.1; EC:6.3.4.14	2-oxoglutarate carboxylase; pyruvate carboxylase; biotin carboxylase	G3DSA:3.10.600.10:FF:000003 (FUNFAM); G3DSA:3.20.20.70:FF:000033 (FUNFAM); G3DSA:2.40.50.100:FF:000003 (FUNFAM); G3DSA:3.30.470.20:FF:000012 (FUNFAM); IPR005930 (PIRSF); G3DSA:2.40.50.100 (GENE3D); IPR005479 (PFAM); IPR003379 (PFAM); IPR000891 (PFAM); G3DSA:3.30.470.20 (GENE3D); G3DSA:3.10.600.10 (GENE3D); IPR005930 (NCBIFAM); IPR005481 (PFAM); IPR005482 (PFAM); IPR013785 (G3DSA:3.20.20.GENE3D); …	P:GO:0006090; P:GO:0006094; F:GO:0003824; F:GO:0004736; F:GO:0005524; F:GO:0046872; C:GO:0005737	P:pyruvate metabolic process; P:gluconeogenesis; F:catalytic activity; F:pyruvate carboxylase activity; F:ATP binding; F:metal ion binding; C:cytoplasm
WP_000809131.1	cold-shock protein CspA	40.91	1	4	4	22	0.330681	0.211006	1.10409	1.19403	1.35406	1.08017	0.832295	0.508833	0.673037	1.4292	0.494381	1.00041	0.688904	0.121575	0.15327	1.52158	1.59928	1.27069	0.189052	0.0188004	0.223031	3	P:GO:0010468; F:GO:0003676; C:GO:0005737	P:regulation of gene expression; F:nucleic acid binding; C:cytoplasm			IPR002059 (PRINTS); G3DSA:2.40.50.140:FF:000006 (FUNFAM); G3DSA:6.20.370.130 (GENE3D); IPR012156 (PIRSF); IPR002059 (PFAM); IPR012340 (G3DSA:2.40.50.GENE3D); IPR050181 (PANTHER); IPR002059 (PROSITE_PROFILES); IPR002059 (CDD); IPR012340 (SUPERFAMILY)	F:GO:0003676	F:nucleic acid binding
WP_000808968.1	50S ribosomal protein L31 type B	35.71	1	4	4	16	1.43644	1.10977	1.19552	0.534508	0.584251	0.577976	0.41398	0.2913	0.446617	0.68145	0.269669	0.607433	0.632354	0.404676	0.248185	2.38497	1.30631	1.35387	0.00609055	0.0148268	0.0615843	7	P:GO:0006412; P:GO:0007154; P:GO:0034224; P:GO:0071496; F:GO:0003735; C:GO:0005840; C:GO:1990904	P:translation; P:cell communication; P:cellular response to zinc ion starvation; P:cellular response to external stimulus; F:structural constituent of ribosome; C:ribosome; C:ribonucleoprotein complex			IPR002150 (PRINTS); IPR042105 (G3DSA:4.10.830.GENE3D); IPR002150 (NCBIFAM); IPR002150 (PFAM); IPR002150 (PANTHER); IPR027493 (HAMAP); IPR034704 (SUPERFAMILY)	P:GO:0006412; F:GO:0003735; C:GO:0005840	P:translation; F:structural constituent of ribosome; C:ribosome
WP_000808902.1	aldo/keto reductase	16.99	1	6	6	15	0.198825	0.482123	0.348534	0.311314	0.347876	0.367886	0.898075	0.602325	0.392745	0.836079	0.982436	1.04041	0.415219	0.0589453	0.0357514	1.27261	1.56488	1.13343	0.0524254	0.0499473	0.300552	2	F:GO:0016491; C:GO:0005829	F:oxidoreductase activity; C:cytosol	EC:1	Oxidoreductases	IPR020471 (PRINTS); G3DSA:3.20.20.100:FF:000004 (FUNFAM); IPR036812 (G3DSA:3.20.20.GENE3D); IPR023210 (PFAM); PIRSR000097-2 (PIRSR); PIRSR000097-3 (PIRSR); PIRSR000097-1 (PIRSR); IPR050523 (PANTHER); cd19083 (CDD); IPR036812 (SUPERFAMILY)	F:GO:0016491; C:GO:0005829	F:oxidoreductase activity; C:cytosol
WP_000808845.1	phosphoglycerate dehydrogenase	7.3	1	4	4	17	0.284773	0.391137	0.15271	0.00368818	-0.263673	0.0939182	0.138379	0.365737	0.279691	0.39517	0.808897	0.00153671	0.636575	0.993737	1.00466	1.21377	1.20105	1.85081	0.0570535	0.0587356	0.0184298	4	P:GO:0006564; F:GO:0004617; F:GO:0008720; F:GO:0051287	P:L-serine biosynthetic process; F:phosphoglycerate dehydrogenase activity; F:D-lactate dehydrogenase activity; F:NAD binding	EC:1.1.1.28; EC:1.1.1.95	D-lactate dehydrogenase; phosphoglycerate dehydrogenase	G3DSA:3.30.70.260:FF:000008 (FUNFAM); G3DSA:3.40.50.720:FF:000021 (FUNFAM); IPR006140 (PFAM); G3DSA:3.40.50.720 (GENE3D); IPR006139 (PFAM); IPR002912 (PFAM); IPR006236 (NCBIFAM); IPR029009 (G3DSA:3.30.1330.GENE3D); G3DSA:3.30.70.260 (GENE3D); G3DSA:3.40.50.720 (GENE3D); IPR045626 (PFAM); PTHR42938 (PANTHER); IPR002912 (PROSITE_PROFILES); cd04902 (CDD); cd12173 (CDD); IPR029009 (SUPERFAMILY); IPR0…	P:GO:0006564; F:GO:0004617; F:GO:0016616; F:GO:0051287	P:L-serine biosynthetic process; F:phosphoglycerate dehydrogenase activity; F:oxidoreductase activity, acting on the CH-OH group of donors, NAD or NADP as acceptor; F:NAD binding
WP_000808621.1	primosomal protein DnaI	15.03	1	4	4	12	0.331758	0.575411	0.328284	0.811001	0.715272	0.746117	0.817801	0.898851	0.866636	0.963069	1.09195	0.756133	1.17219	1.3236	1.2146	1.33472	1.8169	2.35907	0.0372656	0.000747788	0.00132673	4	P:GO:0006260; F:GO:0000166; F:GO:0004386; F:GO:0046872	P:DNA replication; F:nucleotide binding; F:helicase activity; F:metal ion binding			G3DSA:3.40.50.300:FF:000880 (FUNFAM); IPR013317 (PFAM); IPR027417 (G3DSA:3.40.50.GENE3D); IPR009928 (PFAM); PTHR30050 (PANTHER); cd00009 (CDD); IPR027417 (SUPERFAMILY)	P:GO:0006260	P:DNA replication
WP_000804328.1	2-oxoacid:acceptor oxidoreductase subunit alpha	5.63	1	4	4	5	0.461326	1.52076	2.02998	0.92971	0.56477	0.374813	0.845182	0.672858	0.453155	-0.215585	0.383576	0.0212325	0.355193	0.588923	-0.210007	2.77674	1.58658	1.21594	0.101505	0.0285388	0.410594	2	P:GO:0006979; F:GO:0016903	P:response to oxidative stress; F:oxidoreductase activity, acting on the aldehyde or oxo group of donors	EC:1.2	Acting on the aldehyde or oxo group of donors	Coil (COILS); G3DSA:3.40.50.970:FF:000022 (FUNFAM); G3DSA:3.40.50.920:FF:000009 (FUNFAM); G3DSA:3.40.920.10:FF:000003 (FUNFAM); G3DSA:3.40.50.970 (GENE3D); IPR009014 (G3DSA:3.40.50.GENE3D); IPR033412 (PFAM); IPR022367 (NCBIFAM); IPR019752 (PFAM); IPR002869 (G3DSA:3.40.920.GENE3D); IPR002880 (PFAM); IPR050722 (PANTHER); IPR002880 (CDD); IPR029061 (SUPERFAMILY); IPR009014 (SUPERFAMILY); IPR002869 (…	P:GO:0006979; F:GO:0003824; F:GO:0016491; F:GO:0016903	P:response to oxidative stress; F:catalytic activity; F:oxidoreductase activity; F:oxidoreductase activity, acting on the aldehyde or oxo group of donors
WP_000795826.1	peptidase T	16.42	1	6	6	22	0.00427325	0.374221	0.115154	0.262137	0.218532	0.0284968	0.627802	0.533435	0.1309	0.0708909	0.598123	-0.126602	0.302933	-0.639112	0.758561	1.1274	1.36252	1.18919	0.272124	0.105668	0.764869	6	P:GO:0006508; P:GO:0043171; F:GO:0008237; F:GO:0008270; F:GO:0045148; C:GO:0005829	P:proteolysis; P:peptide catabolic process; F:metallopeptidase activity; F:zinc ion binding; F:tripeptide aminopeptidase activity; C:cytosol	EC:3.4.11.4	tripeptide aminopeptidase	G3DSA:3.30.70.360:FF:000002 (FUNFAM); IPR002933 (PFAM); G3DSA:3.30.70.360 (GENE3D); G3DSA:3.40.630.10 (GENE3D); IPR010161 (NCBIFAM); IPR011650 (PFAM); IPR010161 (PIRSF); PIRSR037215-1 (PIRSR); PIRSR001235-1 (PIRSR); PIRSR037215-2 (PIRSR); PTHR42994 (PANTHER); IPR010161 (HAMAP); IPR010161 (CDD); SSF53187 (SUPERFAMILY); IPR036264 (SUPERFAMILY)	P:GO:0006518; F:GO:0008270; F:GO:0016787; F:GO:0045148; C:GO:0005829	P:peptide metabolic process; F:zinc ion binding; F:hydrolase activity; F:tripeptide aminopeptidase activity; C:cytosol
WP_000794443.1	lysostaphin resistance protein A	16.71	1	5	5	14	1.03422	0.937004	0.569175	1.21352	1.00036	1.11766	1.27097	1.3039	1.30943	1.0217	1.3039	1.64251	0.530415	0.117124	0.79022	1.81541	2.45354	1.41942	0.0268488	8.59335e-05	0.134338	3	P:GO:0071586; F:GO:0004222; C:GO:0005886	P:CAAX-box protein processing; F:metalloendopeptidase activity; C:plasma membrane	EC:3.4.24	Acting on peptide bonds (peptidases)	IPR003675 (PFAM)	P:GO:0071586; F:GO:0004222; C:GO:0016020	P:CAAX-box protein processing; F:metalloendopeptidase activity; C:membrane
WP_000794020.1	NAD(P)/FAD-dependent oxidoreductase	21.47	1	6	6	18	0.599755	0.0797456	0.419967	1.08498	1.35824	1.36231	1.33378	1.32673	1.43815	0.728227	1.65101	0.666086	1.68815	0.671649	1.58288	1.3034	2.57956	2.60366	0.13812	0.000694498	0.0553418	3	P:GO:0019646; F:GO:0003955; C:GO:0005886	P:aerobic electron transport chain; F:NAD(P)H dehydrogenase (quinone) activity; C:plasma membrane	EC:1.6.5.2	NAD(P)H dehydrogenase (quinone)	PR00411 (PRINTS); PR00368 (PRINTS); G3DSA:3.50.50.100 (GENE3D); IPR023753 (PFAM); PIRSR000350-3 (PIRSR); PIRSR000238-1 (PIRSR); IPR051169 (PANTHER); IPR036188 (SUPERFAMILY)	P:GO:0019646; F:GO:0003955; F:GO:0016491	P:aerobic electron transport chain; F:NAD(P)H dehydrogenase (quinone) activity; F:oxidoreductase activity
WP_000792564.1	immunoglobulin-binding protein sbi	58.94	1	35	35	178	-1.70647	-0.511954	0.0862674	1.99376	1.8973	2.41238	2.24538	2.19569	2.15173	-1.46725	-1.20478	-0.169194	0.577581	0.452658	1.58136	-1.44977	4.58877	1.95114	0.30986	0.000151474	0.135099	3	F:GO:0019864; C:GO:0005576; C:GO:0005886	F:IgG binding; C:extracellular region; C:plasma membrane			Coil (COILS); Coil (COILS); Coil (COILS); G3DSA:1.20.5.420 (GENE3D); G3DSA:1.20.5.420 (GENE3D); IPR003132 (PFAM); IPR021657 (PFAM); IPR041909 (G3DSA:1.10.10.GENE3D); IPR009063 (SUPERFAMILY); IPR009063 (SUPERFAMILY)	F:GO:0019865	F:immunoglobulin binding
WP_000792417.1	cell division protein DIVIC	23.85	1	4	4	8	1.20939	1.99172	1.80529	1.69953	1.18304	1.18225	1.77832	1.1033	1.0291	0.683655	1.60666	2.01126	1.21626	1.74462	1.40558	3.2615	2.53983	2.77458	0.0194069	0.0318408	0.0110881	2	P:GO:0051301; C:GO:0016020	P:cell division; C:membrane			Coil (COILS); IPR007060 (PFAM); IPR039076 (PANTHER)	P:GO:0051301	P:cell division
WP_000791407.1	bi-component leukocidin LukGH subunit H	23.36	1	9	9	23	0.86627	0.319673	1.33482	1.09952	1.24661	1.06265	1.30018	1.42043	1.44803	0.746253	-0.427605	1.18659	-0.0783701	1.23136	0.408702	1.86448	2.62253	1.54083	0.103328	0.00106529	0.306311	2	P:GO:0051715; C:GO:0005576	P:cytolysis in another organism; C:extracellular region			IPR003963 (PRINTS); IPR016183 (PFAM); G3DSA:2.70.240.10 (GENE3D); IPR036435 (SUPERFAMILY)	P:GO:0051715; C:GO:0005576	P:cytolysis in another organism; C:extracellular region
WP_000785110.1	YhgE/Pip domain-containing protein	23.36	1	22	22	73	0.857816	0.957085	0.875789	0.587221	0.736179	0.889485	0.565104	0.880616	0.954423	0.89295	1.11905	1.27568	0.550115	1.19966	0.655291	1.8629	1.75282	1.77866	0.00115731	0.0215513	0.0576446	3	P:GO:0055085; F:GO:0140359; C:GO:0016020	P:transmembrane transport; F:ABC-type transporter activity; C:membrane	EC:7.2.2	Catalysing the translocation of inorganic cations	Coil (COILS); Coil (COILS); IPR013525 (PFAM); IPR017501 (NCBIFAM); IPR017500 (NCBIFAM); G3DSA:3.40.1710.10 (GENE3D); IPR051328 (PANTHER)	F:GO:0140359; C:GO:0016020	F:ABC-type transporter activity; C:membrane
WP_000782121.1	foldase	49.06	1	24	24	144	0.778452	0.883287	0.566356	0.766299	0.84265	1.02987	0.846663	0.726553	0.9187	2.54041	0.707061	2.23209	0.251991	2.04436	0.211616	1.68021	1.78114	2.15791	0.0153913	0.00452142	0.300723	4	P:GO:0006457; F:GO:0003755; C:GO:0005886; C:GO:0045121	P:protein folding; F:peptidyl-prolyl cis-trans isomerase activity; C:plasma membrane; C:membrane raft	EC:5.2.1.8	peptidylprolyl isomerase	G3DSA:1.10.4030.10 (GENE3D); IPR000297 (PFAM); IPR046357 (G3DSA:3.10.50.GENE3D); IPR050245 (PANTHER); IPR000297 (PROSITE_PROFILES); PS51257 (PROSITE_PROFILES); IPR023059 (HAMAP); SSF54534 (SUPERFAMILY); IPR027304 (SUPERFAMILY)	F:GO:0003755	F:peptidyl-prolyl cis-trans isomerase activity
WP_000781945.1	zinc-binding alcohol dehydrogenase	18.62	1	5	5	12	-0.161695	0.249457	0.0741522	0.652275	0.680423	0.741803	0.990827	1.06358	0.910381	0.756942	0.678612	0.963934	0.846008	0.660366	0.971858	1.04516	1.98566	1.77979	0.694891	0.00199826	0.0117827	2	F:GO:0008270; F:GO:0016491	F:zinc ion binding; F:oxidoreductase activity	EC:1	Oxidoreductases	G3DSA:3.90.180.10 (GENE3D); G3DSA:3.40.50.720 (GENE3D); IPR013149 (PFAM); IPR014182 (NCBIFAM); IPR013154 (PFAM); IPR050700 (PANTHER); IPR014182 (CDD); IPR011032 (SUPERFAMILY); IPR036291 (SUPERFAMILY)	F:GO:0008270	F:zinc ion binding
WP_000776323.1	3-dehydroquinate synthase	2.26	1	1	1	3	-1.23026	-0.00541619	-1.20123	1.093	0.800581	0.934453	1.15432	1.0281	1.108	0.807762	1.29875	0.468746	1.03782	0.881525	1.00249	-1.61516	2.1402	1.9663	0.181747	0.00112776	0.00235253	7	P:GO:0008652; P:GO:0009073; P:GO:0009423; F:GO:0000166; F:GO:0003856; F:GO:0046872; C:GO:0005737	P:amino acid biosynthetic process; P:aromatic amino acid family biosynthetic process; P:chorismate biosynthetic process; F:nucleotide binding; F:3-dehydroquinate synthase activity; F:metal ion binding; C:cytoplasm	EC:4.2.3.4	3-dehydroquinate synthase	G3DSA:3.40.50.1970:FF:000019 (FUNFAM); G3DSA:1.20.1090.10:FF:000016 (FUNFAM); IPR030960 (PFAM); IPR030963 (PIRSF); G3DSA:1.20.1090.10 (GENE3D); G3DSA:3.40.50.1970 (GENE3D); IPR016037 (NCBIFAM); PIRSR000112-1 (PIRSR); PIRSR000112-3 (PIRSR); IPR050071 (PANTHER); IPR016037 (HAMAP); SSF56796 (SUPERFAMILY)	P:GO:0009073; F:GO:0003856; F:GO:0016838; C:GO:0005737	P:aromatic amino acid family biosynthetic process; F:3-dehydroquinate synthase activity; F:carbon-oxygen lyase activity, acting on phosphates; C:cytoplasm
WP_000775113.1	DNA replication and repair protein RecF	8.92	1	4	4	9	1.26956	1.21087	1.27314	0.865605	0.597749	0.623054	0.871367	0.696427	0.603907	0.00917205	0.879236	0.501816	1.29462	1.15735	1.4264	2.38084	1.65657	2.45711	0.000260198	0.0115332	0.00359042	8	P:GO:0000731; P:GO:0006260; P:GO:0006302; P:GO:0009432; F:GO:0003697; F:GO:0005524; C:GO:0005737; C:GO:0043590	P:DNA synthesis involved in DNA repair; P:DNA replication; P:double-strand break repair; P:SOS response; F:single-stranded DNA binding; F:ATP binding; C:cytoplasm; C:bacterial nucleoid			Coil (COILS); G3DSA:1.20.1050.90:FF:000002 (FUNFAM); IPR042174 (G3DSA:1.20.1050.GENE3D); IPR027417 (G3DSA:3.40.50.GENE3D); IPR003395 (PFAM); IPR001238 (NCBIFAM); PTHR32182 (PANTHER); IPR001238 (HAMAP); cd03242 (CDD); IPR027417 (SUPERFAMILY)	P:GO:0000731; P:GO:0006281; P:GO:0006302; F:GO:0003697; F:GO:0005524	P:DNA synthesis involved in DNA repair; P:DNA repair; P:double-strand break repair; F:single-stranded DNA binding; F:ATP binding
WP_000774684.1	demethylmenaquinone methyltransferase	20.33	1	5	5	17	0.404625	-0.267198	-0.776762	1.85409	1.58087	1.36	1.68713	1.45819	1.42644	-0.257911	2.01784	1.26501	1.95199	0.592186	1.93195	-1.09555	2.88521	3.06411	0.59689	0.00289118	0.0801645	7	P:GO:0009234; P:GO:0032259; P:GO:1901663; F:GO:0043770; F:GO:0102027; F:GO:0102094; F:GO:0102955	P:menaquinone biosynthetic process; P:methylation; P:quinone biosynthetic process; F:demethylmenaquinone methyltransferase activity; F:S-adenosylmethionine:2-demethylquinol-8 methyltransferase activity; F:S-adenosylmethionine:2-demethylmenaquinol methyltransferase activity; F:S-adenosylmethionine:2-demethylmenaquinol-7 methyltransferase activity	EC:2.1.1.163	demethylmenaquinone methyltransferase	G3DSA:3.40.50.150:FF:000086 (FUNFAM); PF01209 (PFAM); IPR029063 (G3DSA:3.40.50.GENE3D); IPR004033 (NCBIFAM); PIRSR017269-1 (PIRSR); PIRSR018249-2 (PIRSR); PIRSR000385-2 (PIRSR); PTHR43591 (PANTHER); IPR004033 (HAMAP); IPR004033 (PROSITE_PROFILES); cd02440 (CDD); IPR029063 (SUPERFAMILY)	F:GO:0008168	F:methyltransferase activity
WP_000774565.1	DNA ligase (NAD(+)) LigA	22.49	1	16	16	51	1.11724	1.31271	1.20002	0.288764	0.227275	0.412945	0.396769	0.42569	0.390723	0.556262	0.431534	0.887393	0.4061	0.744405	0.650053	2.31694	1.32361	1.5232	0.00218461	0.000711147	0.0270628	6	P:GO:0006260; P:GO:0006288; F:GO:0003677; F:GO:0003911; F:GO:0046872; C:GO:0005829	P:DNA replication; P:base-excision repair, DNA ligation; F:DNA binding; F:DNA ligase (NAD+) activity; F:metal ion binding; C:cytosol	EC:6.5.1.2	DNA ligase (NAD(+))	G3DSA:1.10.287.610:FF:000005 (FUNFAM); G3DSA:1.10.150.20:FF:000007 (FUNFAM); G3DSA:6.20.10.30:FF:000002 (FUNFAM); G3DSA:3.30.470.30:FF:000001 (FUNFAM); G3DSA:2.40.50.140:FF:000012 (FUNFAM); G3DSA:3.40.50.10190:FF:000045 (FUNFAM); G3DSA:1.10.150.20:FF:000006 (FUNFAM); IPR001679 (PIRSF); IPR001679 (NCBIFAM); G3DSA:6.20.10.30 (GENE3D); IPR013839 (PFAM); G3DSA:1.10.287.610 (GENE3D); IPR004149 (PFAM);…	P:GO:0006260; P:GO:0006281; P:GO:0006288; F:GO:0003911; C:GO:0005829	P:DNA replication; P:DNA repair; P:base-excision repair, DNA ligation; F:DNA ligase (NAD+) activity; C:cytosol
WP_000774281.1	phosphate acetyltransferase	10.67	1	4	4	32	1.11119	1.63466	1.65151	0.956907	0.891747	0.865423	0.58971	0.58892	0.585605	1.47437	0.337668	1.21414	0.613038	1.02583	0.237839	2.80233	1.50324	1.58161	0.0143277	4.57321e-06	0.110768	3	P:GO:0006085; F:GO:0008959; C:GO:0005737	P:acetyl-CoA biosynthetic process; F:phosphate acetyltransferase activity; C:cytoplasm	EC:2.3.1.8	phosphate acetyltransferase	Coil (COILS); IPR004614 (NCBIFAM); IPR002505 (PFAM); IPR012147 (PIRSF); IPR042113 (G3DSA:3.40.50.GENE3D); IPR042112 (G3DSA:3.40.50.GENE3D); IPR050500 (PANTHER); SSF53659 (SUPERFAMILY)	F:GO:0016407; F:GO:0016746	F:acetyltransferase activity; F:acyltransferase activity
WP_000769720.1	peptidase	67.89	1	20	20	131	1.39861	1.26121	1.15088	-0.26324	-0.267763	-0.247872	-0.277653	-0.378917	-0.202759	0.867893	0.527738	1.18174	0.438366	0.654911	0.471978	2.41797	-1.21811	1.43887	0.00316719	0.0303161	0.016226						G3DSA:3.10.450.40 (GENE3D); G3DSA:3.10.450.40 (GENE3D); IPR025711 (PFAM); PS51257 (PROSITE_PROFILES)	no GO terms	no GO terms
WP_000769411.1	D-alanyl-lipoteichoic acid biosynthesis protein DltD	11	1	6	6	20	1.18609	1.16833	1.00092	1.71523	1.88257	1.96085	2.17204	1.81994	2.0362	1.34686	2.83102	1.0502	1.63272	1.50566	2.61366	2.17472	4.0463	4.02036	0.00277011	0.00259309	0.0317585	2	P:GO:0070395; C:GO:0005886	P:lipoteichoic acid biosynthetic process; C:plasma membrane			IPR023896 (PIRSF); IPR023896 (NCBIFAM); IPR006998 (PFAM); IPR006998 (PANTHER); SSF52266 (SUPERFAMILY)	no GO terms	no GO terms
WP_000767028.1	dihydroorotase	20.99	1	8	8	26	0.581052	0.786918	0.485008	0.179932	0.172977	0.195248	0.273608	0.773389	0.233079	0.718095	0.39411	0.863949	0.27607	0.39411	0.332037	1.54031	1.36448	1.26127	0.0201617	0.133411	0.0102533	7	P:GO:0006145; P:GO:0040007; P:GO:0044205; F:GO:0004038; F:GO:0004151; F:GO:0008270; C:GO:0005737	P:purine nucleobase catabolic process; P:growth; P:'de novo' UMP biosynthetic process; F:allantoinase activity; F:dihydroorotase activity; F:zinc ion binding; C:cytoplasm	EC:3.5.2.3; EC:3.5.2.5	dihydroorotase; allantoinase	TIGR00857 (NCBIFAM); IPR011059 (G3DSA:2.30.40.GENE3D); G3DSA:3.20.20.140 (GENE3D); IPR006680 (PFAM); IPR011059 (G3DSA:2.30.40.GENE3D); PIRSR039004-1 (PIRSR); PIRSR001238-3 (PIRSR); IPR050138 (PANTHER); IPR004722 (HAMAP); IPR004722 (CDD); IPR011059 (SUPERFAMILY); IPR032466 (SUPERFAMILY)	P:GO:0006145; P:GO:0006221; F:GO:0004038; F:GO:0004151; F:GO:0016787; F:GO:0016810; F:GO:0046872; C:GO:0005737	P:purine nucleobase catabolic process; P:pyrimidine nucleotide biosynthetic process; F:allantoinase activity; F:dihydroorotase activity; F:hydrolase activity; F:hydrolase activity, acting on carbon-nitrogen (but not peptide) bonds; F:metal ion binding; C:cytoplasm
WP_000766074.1	50S ribosomal protein L15 [Bacteria]	71.23	1	13	13	57	1.34378	1.35903	1.45991	0.622077	0.73345	0.832311	0.564918	0.366362	0.569908	1.30381	0.511026	1.05673	0.851954	1.03509	0.608622	2.61806	1.41761	1.793	0.000688774	0.017476	0.0213434	5	P:GO:0006412; F:GO:0003735; F:GO:0019843; C:GO:0005886; C:GO:0022625	P:translation; F:structural constituent of ribosome; F:rRNA binding; C:plasma membrane; C:cytosolic large ribosomal subunit			G3DSA:3.100.10.10:FF:000004 (FUNFAM); IPR021131 (PFAM); G3DSA:3.100.10.10 (GENE3D); IPR005749 (NCBIFAM); IPR005749 (PANTHER); IPR030878 (HAMAP); IPR036227 (SUPERFAMILY)	P:GO:0006412; F:GO:0003735; C:GO:0015934	P:translation; F:structural constituent of ribosome; C:large ribosomal subunit
WP_000763768.1	hypothetical protein	48.15	1	6	6	25	1.63632	1.63885	1.33875	0.345352	0.663672	0.687563	0.589355	0.684383	0.569565	1.64455	0.655175	1.82663	0.91974	1.13126	0.713901	2.9174	1.53189	1.9075	0.00416885	0.00330995	0.0166644						IPR025889 (PFAM)	no GO terms	no GO terms
WP_000763048.1	phenol-soluble modulin export ABC transporter ATP-binding protein PmtC	8.97	1	3	3	10	0.412858	0.118545	0.40793	0.484559	0.880861	0.484776	0.482317	1.09194	0.94645	0.933891	1.3305	0.564578	0.851451	0.478121	1.33022	1.24791	1.81857	1.90388	0.0844965	0.0446788	0.0694087	2	F:GO:0005524; F:GO:0016887	F:ATP binding; F:ATP hydrolysis activity	EC:3.6.1.15	nucleoside-triphosphate phosphatase	IPR003439 (PFAM); IPR027417 (G3DSA:3.40.50.GENE3D); PTHR43335 (PANTHER); IPR003439 (PROSITE_PROFILES); IPR027417 (SUPERFAMILY)	F:GO:0005524; F:GO:0016887	F:ATP binding; F:ATP hydrolysis activity
WP_000762453.1	XRE family transcriptional regulator	9.09	1	1	1	5	2.6988	2.42578	2.61876	-0.951147	-1.57902	-1.54517	-0.628645	-1.46367	-1.48503	0.20326	0.709825	0.506497	-0.507168	1.06871	0.0364417	6.00267	-2.19524	1.27558	0.000984145	0.0516227	0.708285	1	F:GO:0003677	F:DNA binding			IPR010982 (G3DSA:1.10.260.GENE3D); IPR001387 (PFAM); PTHR46558 (PANTHER); IPR001387 (PROSITE_PROFILES); IPR001387 (CDD); IPR010982 (SUPERFAMILY)	F:GO:0003677	F:DNA binding
WP_000757569.1	glycerophosphodiester phosphodiesterase	16.23	1	5	5	21	0.0216785	0.349408	0.451954	0.790381	0.782393	0.643496	0.791782	0.687167	0.762591	1.10354	0.58763	1.10093	0.512545	1.02109	0.528585	1.21902	1.67929	1.63284	0.168796	0.00173547	0.0542047	3	P:GO:0006629; F:GO:0008889; C:GO:0016020	P:lipid metabolic process; F:glycerophosphodiester phosphodiesterase activity; C:membrane	EC:3.1.4.46	glycerophosphodiester phosphodiesterase	IPR017946 (G3DSA:3.20.20.GENE3D); IPR030395 (PFAM); PTHR46211 (PANTHER); IPR030395 (PROSITE_PROFILES); cd08561 (CDD); IPR017946 (SUPERFAMILY)	P:GO:0006629; F:GO:0008081	P:lipid metabolic process; F:phosphoric diester hydrolase activity
WP_000756612.1	acetyl-CoA carboxylase biotin carboxylase subunit	21.73	1	9	9	31	0.0572284	0.185057	-1.28242	-0.0902921	-0.0543362	0.0529485	-0.0757989	0.200955	-0.0134533	0.291053	0.307481	0.204149	-0.0405235	-0.672268	-0.320432	-1.159	1.02966	-1.24966	0.53698	0.700312	0.200178	7	P:GO:0006633; P:GO:2001295; F:GO:0003989; F:GO:0004075; F:GO:0005524; F:GO:0034029; F:GO:0046872	P:fatty acid biosynthetic process; P:malonyl-CoA biosynthetic process; F:acetyl-CoA carboxylase activity; F:biotin carboxylase activity; F:ATP binding; F:2-oxoglutarate carboxylase activity; F:metal ion binding	EC:6.4.1.7; EC:6.4.1.2; EC:6.3.4.14	2-oxoglutarate carboxylase; acetyl-CoA carboxylase; biotin carboxylase	G3DSA:3.30.1490.20:FF:000018 (FUNFAM); G3DSA:3.40.50.20:FF:000010 (FUNFAM); IPR005482 (PFAM); IPR005481 (PFAM); G3DSA:3.40.50.20 (GENE3D); IPR013815 (G3DSA:3.30.1490.GENE3D); G3DSA:3.30.470.20 (GENE3D); IPR004549 (NCBIFAM); IPR005479 (PFAM); PIRSR039102-3 (PIRSR); PIRSR001594-2 (PIRSR); PIRSR001594-1 (PIRSR); IPR051602 (PANTHER); IPR011761 (PROSITE_PROFILES); IPR011764 (PROSITE_PROFILES); IPR0110…	F:GO:0005524; F:GO:0016874; F:GO:0046872	F:ATP binding; F:ligase activity; F:metal ion binding
WP_000754443.1	hypothetical protein	23.98	1	10	10	32	0.731798	0.658271	0.269232	1.27812	1.41974	1.44996	1.17205	1.41101	1.21485	1.02499	0.693299	1.04448	0.447852	0.403272	0.638489	1.48135	2.41124	1.4144	0.0612083	0.00335978	0.0204585	1	P:GO:0006826	P:iron ion transport			Coil (COILS); G3DSA:3.40.50.1980:FF:000012 (FUNFAM); G3DSA:3.40.50.1980 (GENE3D); IPR002491 (PFAM); G3DSA:3.40.50.1980 (GENE3D); PIRSR002855-2 (PIRSR); IPR051313 (PANTHER); PS51257 (PROSITE_PROFILES); IPR002491 (PROSITE_PROFILES); IPR033870 (CDD); SSF53807 (SUPERFAMILY)	P:GO:0006826; C:GO:0030288	P:iron ion transport; C:outer membrane-bounded periplasmic space
WP_000752917.1	CsbD family protein	84.38	1	10	12	166	0.987258	0.470691	1.73193	-0.0439422	-0.0588753	0.113798	0.257433	0.757924	-0.100846	2.72273	2.31141	2.65751	1.45681	2.09671	1.25583	2.22997	1.27296	3.1368	0.100905	0.345553	0.0241085	185	P:GO:0000082; P:GO:0000122; P:GO:0000725; P:GO:0000920; P:GO:0001654; P:GO:0006227; P:GO:0006231; P:GO:0006233; P:GO:0006235; P:GO:0006259; P:GO:0006260; P:GO:0006281; P:GO:0006310; P:GO:0006351; P:GO:0006355; P:GO:0006357; P:GO:0006412; P:GO:0006508; P:GO:0006515; P:GO:0006606; P:GO:0006729; P:GO:0007009; P:GO:0007165; P:GO:0007186; P:GO:0007189; P:GO:0008150; P:GO:0009117; P:GO:0009253; P:GO:00…	P:G1/S transition of mitotic cell cycle; P:negative regulation of transcription by RNA polymerase II; P:recombinational repair; P:septum digestion after cytokinesis; P:eye development; P:dUDP biosynthetic process; P:dTMP biosynthetic process; P:dTDP biosynthetic process; P:dTTP biosynthetic process; P:DNA metabolic process; P:DNA replication; P:DNA repair; P:DNA recombination; P:DNA-templated tra…			IPR036629 (G3DSA:1.10.1470.GENE3D); IPR008462 (PFAM); IPR050423 (PANTHER); IPR036629 (SUPERFAMILY)	no GO terms	no GO terms
WP_000752913.1	CsbD family protein	86.67	1	8	10	89	1.62769	0.992529	1.8355	0.452189	0.768809	0.870524	0.687667	0.852415	0.517492	2.12857	1.65894	2.19718	2.04591	2.36089	1.2963	2.88294	1.61589	3.90739	0.027929	0.0193002	0.0264943						Coil (COILS); IPR036629 (G3DSA:1.10.1470.GENE3D); IPR008462 (PFAM); IPR050423 (PANTHER); IPR036629 (SUPERFAMILY)	no GO terms	no GO terms
WP_000751267.1	transglycosylase IsaA	17.17	1	3	3	34	1.56958	1.70413	0.668182	2.14678	2.13652	3.26989	2.2103	1.26343	1.77596	0.523489	0.787481	0.405039	0.220771	0.326865	0.273066	2.60519	3.48435	1.20934	0.056151	0.0235924	0.0123034	2	F:GO:0016798; C:GO:0005576	F:hydrolase activity, acting on glycosyl bonds; C:extracellular region	EC:3.2	Glycosylases	G3DSA:1.10.530.10 (GENE3D); IPR008258 (PFAM); IPR023346 (SUPERFAMILY)	no GO terms	no GO terms
WP_000749795.1	protein translocase subunit SecDF	14.49	1	13	14	52	0.561618	0.00282182	0.0480813	-0.0200361	-0.0276167	0.0130095	0.00159014	0.556229	0.289126	0.181865	0.0350193	0.392534	-0.368946	0.332691	-0.5677	1.17059	1.23114	-1.10767	0.372624	0.21998	0.537774	6	P:GO:0006605; P:GO:0043952; P:GO:0065002; F:GO:0015450; C:GO:0005618; C:GO:0005886	P:protein targeting; P:protein transport by the Sec complex; P:intracellular protein transmembrane transport; F:protein-transporting ATPase activity; C:cell wall; C:plasma membrane	EC:7.2.2	Catalysing the translocation of inorganic cations	IPR022645 (PRINTS); G3DSA:1.20.1640.10:FF:000004 (FUNFAM); G3DSA:1.20.1640.10:FF:000024 (FUNFAM); G3DSA:3.30.70.3220:FF:000001 (FUNFAM); IPR054384 (PFAM); IPR005791 (NCBIFAM); IPR022646 (PFAM); IPR005665 (NCBIFAM); G3DSA:1.20.1640.10 (GENE3D); G3DSA:1.20.1640.10 (GENE3D); G3DSA:3.30.70.3220 (GENE3D); IPR022645 (NCBIFAM); IPR048634 (PFAM); IPR048631 (PFAM); IPR022813 (PANTHER); IPR005791 (HAMAP); …	P:GO:0006886; P:GO:0015031; F:GO:0015450; C:GO:0005886	P:intracellular protein transport; P:protein transport; F:protein-transporting ATPase activity; C:plasma membrane
WP_000746687.1	hypothetical protein	37.02	1	8	8	23	0.913684	1.14599	0.994676	1.11384	1.0757	1.11633	0.873542	0.820116	0.866484	1.11384	0.564867	0.907528	0.592066	0.566913	0.544652	2.02982	1.80697	1.48247	0.00444136	0.000385338	0.000581141						IPR047903 (NCBIFAM); PIRSR002855-2 (PIRSR); PS51257 (PROSITE_PROFILES)	no GO terms	no GO terms
WP_000745871.1	clumping factor B	18.29	1	14	14	53	1.1993	1.35794	1.04179	-0.0825702	-0.273342	0.518382	-1.43481	-1.72602	-1.08629	-1.15471	-1.72602	-1.73893	-0.94271	0.815409	-1.08629	2.30608	-2.62432	-1.0905	0.00573752	0.0166376	0.576218	3	P:GO:0007155; C:GO:0005576; C:GO:0005618	P:cell adhesion; C:extracellular region; C:cell wall			G3DSA:2.60.40.1290 (GENE3D); IPR019931 (PFAM); IPR005877 (PFAM); NF033845 (NCBIFAM); TIGR01167 (NCBIFAM); IPR011266 (PFAM); IPR041171 (PFAM); IPR011252 (G3DSA:2.60.40.GENE3D); IPR005877 (NCBIFAM); IPR050972 (PANTHER); IPR019931 (PROSITE_PROFILES); IPR008966 (SUPERFAMILY); IPR008966 (SUPERFAMILY)	P:GO:0007155; C:GO:0005618	P:cell adhesion; C:cell wall
WP_000742837.1	nucleoid occlusion protein	29.75	1	8	8	28	0.9591	1.18199	1.03717	0.451821	0.563141	0.535515	0.571477	0.488094	0.485564	0.879527	0.659109	0.883386	0.988645	0.611546	0.751025	2.0884	1.42959	1.73173	0.00377752	0.00298984	0.0191628	6	P:GO:0000917; P:GO:0007059; P:GO:0045881; F:GO:0003677; C:GO:0005694; C:GO:0005737	P:division septum assembly; P:chromosome segregation; P:positive regulation of sporulation resulting in formation of a cellular spore; F:DNA binding; C:chromosome; C:cytoplasm			Coil (COILS); G3DSA:3.90.1530.30:FF:000001 (FUNFAM); G3DSA:1.10.10.2830:FF:000001 (FUNFAM); IPR003115 (PFAM); G3DSA:1.10.10.2830 (GENE3D); G3DSA:3.90.1530.30 (GENE3D); IPR041468 (PFAM); IPR004437 (NCBIFAM); IPR023705 (NCBIFAM); IPR050336 (PANTHER); cd16393 (CDD); IPR036086 (SUPERFAMILY)	P:GO:0007059; P:GO:0045881; F:GO:0003677; C:GO:0005694	P:chromosome segregation; P:positive regulation of sporulation resulting in formation of a cellular spore; F:DNA binding; C:chromosome
WP_000739209.1	fibrinogen-binding protein	12.84	1	2	2	8	-1.11704	0.484561	0.885932	0.0248411	-0.660444	-0.301282	0.143259	-0.273918	-0.23494	-0.955281	-1.46573	-0.29801	-1.52703	0.726572	-1.57874	1.23605	-1.07868	-1.28399	0.902821	0.456356	0.406247	2	F:GO:0001848; C:GO:0005615	F:complement binding; C:extracellular space			IPR041909 (G3DSA:1.10.10.GENE3D); IPR021033 (PFAM); IPR036233 (SUPERFAMILY)	F:GO:0001848; C:GO:0005615	F:complement binding; C:extracellular space
WP_000738247.1	HlyD family secretion protein	11.63	1	3	3	11	-0.281546	-0.317386	-0.67039	0.352263	0.259129	0.585149	0.839683	0.870805	0.862486	0.0529903	1.48563	-0.0161922	1.21168	0.572833	0.903573	-1.33122	1.81217	1.8914	0.0762824	0.00011763	0.0398624	1	C:GO:0016020	C:membrane			PF13437 (PFAM); G3DSA:2.40.50.100 (GENE3D); G3DSA:2.40.30.170 (GENE3D); IPR039562 (PFAM); IPR050739 (PANTHER); IPR011053 (SUPERFAMILY)	no GO terms	no GO terms
WP_000737976.1	signal transduction protein TRAP	15.57	1	4	4	13	0.82488	0.426125	0.637689	0.277167	0.816702	0.39484	0.443657	0.908372	0.55795	1.25631	0.054902	0.974172	0.643953	0.214686	-0.0108285	1.55695	1.56972	1.23853	0.0318807	0.0449911	0.278987	1	C:GO:0016020	C:membrane			G3DSA:3.30.70.100 (GENE3D); IPR050404 (PANTHER); IPR007138 (PROSITE_PROFILES); IPR011008 (SUPERFAMILY)	no GO terms	no GO terms
WP_000737686.1	hypothetical protein	18.13	1	4	4	15	0.944188	1.01349	0.321079	0.676837	0.754832	0.825624	0.64206	0.669005	0.907788	0.415796	0.727548	0.967208	0.39196	-0.0291035	0.643088	1.73072	1.67557	1.28462	0.0747176	0.0127859	0.22941						Coil (COILS); PIRSR002855-2 (PIRSR); PS51257 (PROSITE_PROFILES)	no GO terms	no GO terms
WP_000737654.1	metal ABC transporter substrate-binding protein	44.34	1	12	12	40	2.22285	1.92293	1.54938	1.3978	1.9768	1.82909	1.52466	1.73553	1.80524	1.82042	0.955212	2.09571	1.68453	1.52721	0.987609	3.79567	3.23403	2.69318	0.0103662	0.00248586	0.021982	4	P:GO:0007155; P:GO:0030001; P:GO:0071281; F:GO:0046872	P:cell adhesion; P:metal ion transport; P:cellular response to iron ion; F:metal ion binding			Coil (COILS); IPR006129 (PRINTS); IPR006128 (PRINTS); IPR006127 (PFAM); G3DSA:3.40.50.1980 (GENE3D); G3DSA:3.40.50.1980 (GENE3D); IPR050492 (PANTHER); PS51257 (PROSITE_PROFILES); cd01137 (CDD); SSF53807 (SUPERFAMILY)	P:GO:0007155; P:GO:0030001; F:GO:0046872	P:cell adhesion; P:metal ion transport; F:metal ion binding
WP_000735558.1	hypothetical protein	26.19	1	6	6	23	0.0206801	-0.262704	0.261335	1.84677	1.66505	1.67555	1.90506	1.61501	1.6861	-0.0442087	1.38516	-0.104467	1.38951	1.4113	1.76956	1.01552	3.34208	2.89639	0.96996	0.00252005	0.00647745						no IPS match	no IPS match	no IPS match
WP_000735038.1	ferrichrome ABC transporter substrate-binding protein	19.87	1	5	5	20	1.68319	1.40525	1.10687	1.39601	1.73854	1.66458	1.44801	1.3542	1.45723	1.16619	0.601228	1.34622	0.592841	1.03835	0.56782	2.67127	2.6769	1.68146	0.0138659	0.000536975	0.0408351	0					G3DSA:3.40.50.1980:FF:000032 (FUNFAM); IPR002491 (PFAM); G3DSA:3.40.50.1980 (GENE3D); G3DSA:3.40.50.1980 (GENE3D); IPR051313 (PANTHER); PS51257 (PROSITE_PROFILES); IPR002491 (PROSITE_PROFILES); SSF53807 (SUPERFAMILY)	C:GO:0030288	C:outer membrane-bounded periplasmic space
WP_000734064.1	alanine--tRNA ligase	20.66	1	16	17	48	0.981752	0.892756	0.872771	0.775646	0.872002	0.783098	0.734635	0.733211	0.829084	0.93339	0.449302	1.13054	0.527927	0.703815	0.568566	1.88759	1.70096	1.5179	0.00133528	0.00171228	0.00775795	10	P:GO:0006419; P:GO:0045892; P:GO:0106074; F:GO:0000049; F:GO:0002161; F:GO:0004813; F:GO:0005524; F:GO:0008270; F:GO:0016740; C:GO:0005829	P:alanyl-tRNA aminoacylation; P:negative regulation of DNA-templated transcription; P:aminoacyl-tRNA metabolism involved in translational fidelity; F:tRNA binding; F:aminoacyl-tRNA editing activity; F:alanine-tRNA ligase activity; F:ATP binding; F:zinc ion binding; F:transferase activity; C:cytosol	EC:2; EC:6.1.1.7; EC:3.1.1	Transferases; alanine--tRNA ligase; Acting on ester bonds	Coil (COILS); Coil (COILS); Coil (COILS); IPR002318 (PRINTS); G3DSA:3.30.980.10:FF:000004 (FUNFAM); G3DSA:3.30.930.10:FF:000046 (FUNFAM); G3DSA:2.40.30.130:FF:000001 (FUNFAM); G3DSA:3.10.310.40:FF:000001 (FUNFAM); G3DSA:3.30.54.20:FF:000001 (FUNFAM); G3DSA:3.30.54.20 (GENE3D); IPR002318 (NCBIFAM); G3DSA:3.10.310.40 (GENE3D); IPR018164 (PFAM); G3DSA:2.40.30.130 (GENE3D); IPR003156 (PFAM); G3DSA:3.…	P:GO:0006419; P:GO:0043039; F:GO:0000166; F:GO:0002161; F:GO:0003676; F:GO:0004812; F:GO:0004813; F:GO:0005524; C:GO:0005737; C:GO:0005829	P:alanyl-tRNA aminoacylation; P:tRNA aminoacylation; F:nucleotide binding; F:aminoacyl-tRNA editing activity; F:nucleic acid binding; F:aminoacyl-tRNA ligase activity; F:alanine-tRNA ligase activity; F:ATP binding; C:cytoplasm; C:cytosol
WP_000732082.1	DUF1307 domain-containing protein	21.19	1	3	3	14	0.579958	0.870807	1.13565	1.76232	1.68857	1.72309	2.13195	1.77901	1.842	0.663323	2.16229	0.668089	1.59213	0.649159	2.0616	1.84022	3.80002	2.91922	0.0329435	0.00319653	0.074582						IPR009736 (PFAM); G3DSA:3.30.1830.10 (GENE3D); IPR009736 (PIRSF); PS51257 (PROSITE_PROFILES); IPR036699 (SUPERFAMILY)	no GO terms	no GO terms
WP_000731972.1	DUF2648 domain-containing protein	27.27	1	1	1	7	0.252358	0.793674	0.640094	0.319982	0.144414	0.239685	0.513419	0.749214	0.493105	-0.227965	0.354206	-0.130491	1.13801	1.00335	1.02971	1.49436	1.50526	2.08235	0.0732171	0.019159	0.00151583						NF040843 (NCBIFAM)	no GO terms	no GO terms
WP_000730043.1	oxidoreductase	28.33	1	8	8	57	0.603673	0.690218	0.826084	0.484079	0.534035	0.541532	0.714161	0.636791	0.64494	0.648599	1.3287	0.308979	1.37873	0.740756	1.3412	1.63533	1.58636	2.26836	0.00828608	0.00135832	0.0306355	1	F:GO:0016616	F:oxidoreductase activity, acting on the CH-OH group of donors, NAD or NADP as acceptor	EC:1.1.1	Acting on the CH-OH group of donors	IPR002347 (PRINTS); G3DSA:3.40.50.720:FF:000097 (FUNFAM); PF13561 (PFAM); G3DSA:3.40.50.720 (GENE3D); PIRSR614058-1 (PIRSR); PIRSR617711-1 (PIRSR); PIRSR000095-1 (PIRSR); PIRSR000094-3 (PIRSR); PIRSR614007-2 (PIRSR); PIRSR000094-2 (PIRSR); PIRSR611284-1 (PIRSR); PIRSR611284-2 (PIRSR); PIRSR617711-2 (PIRSR); PIRSR614007-1 (PIRSR); PTHR48107 (PANTHER); IPR036291 (SUPERFAMILY)	no GO terms	no GO terms
WP_000729744.1	aconitate hydratase	36.63	1	29	29	117	0.453887	-0.121727	-0.0296001	0.59311	1.08789	0.943054	1.12648	1.30166	0.908368	0.745148	0.835838	1.3281	0.514335	0.0947002	0.36179	1.0895	2.1751	1.2604	0.629012	0.010301	0.118597	9	P:GO:0006099; P:GO:0006101; P:GO:0043937; F:GO:0003730; F:GO:0003994; F:GO:0030350; F:GO:0051539; F:GO:1901363; C:GO:0005829	P:tricarboxylic acid cycle; P:citrate metabolic process; P:regulation of sporulation; F:mRNA 3'-UTR binding; F:aconitate hydratase activity; F:iron-responsive element binding; F:4 iron, 4 sulfur cluster binding; F:heterocyclic compound binding; C:cytosol	EC:4.2.1.3	aconitate hydratase	IPR001030 (PRINTS); G3DSA:3.30.499.10:FF:000002 (FUNFAM); G3DSA:3.30.499.10:FF:000005 (FUNFAM); G3DSA:3.20.19.10:FF:000001 (FUNFAM); IPR000573 (PFAM); IPR015931 (G3DSA:3.30.499.GENE3D); IPR001030 (PFAM); IPR015931 (G3DSA:3.30.499.GENE3D); G3DSA:6.10.190.10 (GENE3D); IPR015928 (G3DSA:3.20.19.GENE3D); IPR006249 (NCBIFAM); IPR006249 (PANTHER); IPR044137 (CDD); cd01586 (CDD); IPR036008 (SUPERFAMILY);…	P:GO:0006099; P:GO:0006101; F:GO:0003994; F:GO:0030350; F:GO:0051539; C:GO:0005829	P:tricarboxylic acid cycle; P:citrate metabolic process; F:aconitate hydratase activity; F:iron-responsive element binding; F:4 iron, 4 sulfur cluster binding; C:cytosol
WP_000728955.1	protein EsaA	7.83	1	8	8	12	0.774655	1.04941	1.31557	2.28682	2.23831	1.98322	2.82093	2.17957	2.25973	1.28003	1.88584	1.772	0.971956	1.11545	0.845521	2.08983	5.46179	1.97501	0.0215469	0.00687862	0.00630114	2	F:GO:0042802; C:GO:0005886	F:identical protein binding; C:plasma membrane			Coil (COILS); Coil (COILS); Coil (COILS); G3DSA:3.40.1710.10 (GENE3D); IPR023838 (NCBIFAM); IPR051328 (PANTHER); PS50889 (PROSITE_PROFILES)	C:GO:0016020	C:membrane
WP_000728763.1	immunoglobulin G-binding protein A	52.95	1	30	30	234	-4.75194	-4.76569	-4.39291	-2.89117	-2.97865	-2.61826	-2.89117	-3.41406	-4.39291	-4.75194	-3.41406	-4.39291	0.863277	0.592851	0.499789	-24.6968	-10.8614	1.58047	0.000691931	0.0148933	0.0268378	3	P:GO:0044419; F:GO:0019865; C:GO:0005576	P:biological process involved in interspecies interaction between organisms; F:immunoglobulin binding; C:extracellular region			G3DSA:1.20.5.420:FF:000003 (FUNFAM); G3DSA:1.20.5.420:FF:000003 (FUNFAM); G3DSA:1.20.5.420:FF:000003 (FUNFAM); TIGR01167 (NCBIFAM); IPR018392 (PFAM); IPR005877 (PFAM); G3DSA:1.20.5.420 (GENE3D); IPR005877 (NCBIFAM); IPR005038 (PFAM); G3DSA:1.20.5.420 (GENE3D); IPR003132 (PFAM); G3DSA:1.20.5.420 (GENE3D); IPR019931 (PFAM); IPR036779 (G3DSA:3.10.350.GENE3D); IPR018392 (PROSITE_PROFILES); IPR019931 …	F:GO:0019865	F:immunoglobulin binding
WP_000728056.1	extracellular matrix protein-binding adhesin Emp	31.76	1	16	16	78	-1.86706	-1.82866	-0.233226	0.817132	0.544098	1.29928	1.45489	1.49842	1.73751	-1.44562	-1.01627	1.05369	-1.44562	0.580955	-0.493295	-2.13312	2.9671	-1.16578	0.135459	0.00314219	0.520248	1	C:GO:0009986	C:cell surface			no IPS match	no IPS match	no IPS match
WP_000727761.1	zinc ABC transporter substrate-binding protein	4.14	1	3	3	5	1.47105	1.24282	0.976848	0.478451	0.533092	1.18353	0.7373	0.632616	1.1484	1.32819	0.828788	0.675494	0.264776	1.28312	0.27082	2.369	1.81137	1.61386	0.0132075	0.0334098	0.215132	9	P:GO:0007154; P:GO:0007155; P:GO:0030001; P:GO:0034224; P:GO:0046686; P:GO:0071496; F:GO:0008270; F:GO:0046870; C:GO:0005737	P:cell communication; P:cell adhesion; P:metal ion transport; P:cellular response to zinc ion starvation; P:response to cadmium ion; P:cellular response to external stimulus; F:zinc ion binding; F:cadmium ion binding; C:cytoplasm			Coil (COILS); IPR006128 (PRINTS); IPR006129 (PRINTS); NF033605 (NCBIFAM); IPR015304 (PFAM); IPR012674 (G3DSA:2.40.128.GENE3D); G3DSA:3.40.50.1980 (GENE3D); IPR006127 (PFAM); G3DSA:3.40.50.1980 (GENE3D); IPR050492 (PANTHER); PS51257 (PROSITE_PROFILES); IPR012674 (SUPERFAMILY); SSF53807 (SUPERFAMILY)	P:GO:0007155; P:GO:0030001; F:GO:0008270; F:GO:0046872	P:cell adhesion; P:metal ion transport; F:zinc ion binding; F:metal ion binding
WP_000727649.1	chemotaxis inhibitory protein	22.82	1	4	4	17	-2.31678	-0.429566	-1.82015	-1.303	-2.21447	-1.28959	-1.21891	-2.43392	-1.28959	-2.11532	-2.06893	-1.59653	0.00092559	0.861665	-1.82015	-2.4462	-2.93044	1.03366	0.114508	0.0526521	0.725471	1	C:GO:0005576	C:extracellular region			IPR023253 (PRINTS); IPR020986 (PRINTS); IPR020986 (PFAM); IPR038529 (G3DSA:3.10.20.GENE3D)	no GO terms	no GO terms
WP_000727423.1	DUF448 domain-containing protein	8.51	1	1	1	5	1.24362	1.38855	1.58768	0.338466	0.336773	0.523373	0.462213	-0.00303272	0.220079	1.07359	0.390954	1.23002	0.370977	0.889929	0.183709	2.66391	1.18012	1.42737	0.00498935	0.233955	0.150232						IPR007393 (PFAM); IPR035931 (G3DSA:3.30.1230.GENE3D); IPR037465 (PANTHER); IPR037465 (CDD); IPR035931 (SUPERFAMILY)	no GO terms	no GO terms
WP_000727328.1	DUF4889 domain-containing protein	19.49	1	3	3	8	1.7888	1.12144	1.08031	1.52656	1.57819	1.74507	1.4446	1.66616	1.66459	1.27031	0.926833	0.794886	0.917562	1.30856	0.956769	2.5818	3.02193	2.10227	0.028529	0.00213066	0.0134529	1	C:GO:0016020	C:membrane			IPR032613 (PFAM)	no GO terms	no GO terms
WP_000725802.1	protein translocase component YidC	10	1	5	5	17	0.633621	-0.712624	-0.0231292	0.551253	0.163776	0.101774	0.704142	0.48278	-0.0121273	-0.131796	0.911534	-0.575566	-0.036848	-0.231159	0.606296	1.04859	1.33941	1.11636	0.938182	0.205624	0.699481	6	P:GO:0010027; P:GO:0015031; P:GO:0051205; P:GO:0072598; F:GO:0032977; C:GO:0005886	P:thylakoid membrane organization; P:protein transport; P:protein insertion into membrane; P:protein localization to chloroplast; F:membrane insertase activity; C:plasma membrane			Coil (COILS); IPR001708 (PRINTS); IPR028055 (PFAM); IPR028055 (NCBIFAM); IPR001708 (PANTHER); IPR023060 (HAMAP); PS51257 (PROSITE_PROFILES); IPR047196 (CDD)	P:GO:0051205; F:GO:0032977; C:GO:0005886; C:GO:0016020	P:protein insertion into membrane; F:membrane insertase activity; C:plasma membrane; C:membrane
WP_000724887.1	EMYY motif lipoprotein	12.67	1	4	4	7	0.943768	0.764673	0.811997	1.77945	2.30232	2.55169	1.9382	1.96155	2.69597	0.858664	1.05569	1.03383	0.408345	1.48246	1.13387	1.79272	4.73566	2.1053	0.00404284	0.0125642	0.0859583						Coil (COILS); IPR048013 (NCBIFAM); PS51257 (PROSITE_PROFILES)	no GO terms	no GO terms
WP_000723454.1	UDP-N-acetylglucosamine 2-epimerase (non-hydrolyzing)	5.77	1	2	2	6	1.27271	0.905897	0.979088	0.403978	0.596133	0.452447	0.639356	0.752519	0.688926	0.602259	1.18831	0.312185	0.597941	0.186745	0.798813	2.08703	1.61815	1.46381	0.0111496	0.00222219	0.0994015	1	F:GO:0008761	F:UDP-N-acetylglucosamine 2-epimerase activity	EC:5.1.3.14	UDP-N-acetylglucosamine 2-epimerase (non-hydrolyzing)	G3DSA:3.40.50.2000:FF:000043 (FUNFAM); IPR003331 (PFAM); G3DSA:3.40.50.2000 (GENE3D); G3DSA:3.40.50.2000 (GENE3D); IPR029767 (NCBIFAM); IPR029767 (PANTHER); cd03786 (CDD); SSF53756 (SUPERFAMILY)	F:GO:0008761	F:UDP-N-acetylglucosamine 2-epimerase activity
WP_000723418.1	UDP-N-acetylglucosamine 2-epimerase (non-hydrolyzing)	13.87	1	5	5	16	1.23438	1.18585	1.21958	0.872341	0.673042	0.574324	0.859185	0.682886	0.593506	0.671735	0.962846	0.990434	1.82642	1.31376	1.3995	2.31886	1.64276	2.89018	0.00014004	0.0118093	0.0107992	1	F:GO:0008761	F:UDP-N-acetylglucosamine 2-epimerase activity	EC:5.1.3.14	UDP-N-acetylglucosamine 2-epimerase (non-hydrolyzing)	G3DSA:3.40.50.2000:FF:000043 (FUNFAM); IPR003331 (PFAM); IPR029767 (NCBIFAM); G3DSA:3.40.50.2000 (GENE3D); G3DSA:3.40.50.2000 (GENE3D); IPR029767 (PANTHER); cd03786 (CDD); SSF53756 (SUPERFAMILY)	F:GO:0008761	F:UDP-N-acetylglucosamine 2-epimerase activity
WP_000723301.1	UDP-glucose 4-epimerase	29.6	1	8	8	29	-0.239182	-0.893262	-0.177719	0.953794	1.83801	1.64114	0.956238	1.2792	1.15241	0.00357733	0.308365	-0.28928	0.383389	-1.54496	0.893215	-1.32175	2.19671	1.16814	0.196707	0.00684963	0.915117	2	P:GO:0006567; F:GO:0008743	P:threonine catabolic process; F:L-threonine 3-dehydrogenase activity	EC:1.1.1.103	L-threonine 3-dehydrogenase	G3DSA:3.40.50.720:FF:000077 (FUNFAM); G3DSA:3.40.50.720 (GENE3D); IPR001509 (PFAM); IPR051225 (PANTHER); IPR036291 (SUPERFAMILY)	P:GO:0006567; F:GO:0008743	P:threonine catabolic process; F:L-threonine 3-dehydrogenase activity
WP_000722165.1	bifunctional phosphopantothenoylcysteine decarboxylase/phosphopantothenate--cysteine ligase CoaBC	21.55	1	9	9	34	0.730187	0.608606	0.762349	0.636777	0.759453	0.777408	0.604581	0.504089	0.662099	1.0942	0.867292	0.636628	1.05209	1.0325	1.05944	1.62663	1.50705	2.06774	0.00443858	0.00606344	5.88128e-05	7	P:GO:0015937; P:GO:0015941; F:GO:0004632; F:GO:0004633; F:GO:0010181; F:GO:0046872; C:GO:0071513	P:coenzyme A biosynthetic process; P:pantothenate catabolic process; F:phosphopantothenate--cysteine ligase activity; F:phosphopantothenoylcysteine decarboxylase activity; F:FMN binding; F:metal ion binding; C:phosphopantothenoylcysteine decarboxylase complex	EC:4.1.1.36; EC:6.3.2.5	phosphopantothenoylcysteine decarboxylase; phosphopantothenate--cysteine ligase (CTP)	IPR036551 (G3DSA:3.40.50.GENE3D); IPR007085 (PFAM); IPR005252 (NCBIFAM); IPR035929 (G3DSA:3.40.50.GENE3D); IPR003382 (PFAM); PTHR14359 (PANTHER); IPR005252 (HAMAP); IPR036551 (SUPERFAMILY); IPR035929 (SUPERFAMILY)	P:GO:0015937; P:GO:0015941; F:GO:0003824; F:GO:0004632; F:GO:0004633; F:GO:0010181; C:GO:0071513	P:coenzyme A biosynthetic process; P:pantothenate catabolic process; F:catalytic activity; F:phosphopantothenate--cysteine ligase activity; F:phosphopantothenoylcysteine decarboxylase activity; F:FMN binding; C:phosphopantothenoylcysteine decarboxylase complex
WP_000721336.1	UTP--glucose-1-phosphate uridylyltransferase	22.57	1	7	7	25	0.485904	0.282369	0.484069	1.0254	1.01731	0.815416	1.12571	0.998104	0.971506	0.83615	1.48547	0.975844	1.13167	0.230941	1.07285	1.33845	2.04678	1.82277	0.025193	0.00212088	0.108019	3	P:GO:0006011; P:GO:0009246; F:GO:0003983	P:UDP-glucose metabolic process; P:enterobacterial common antigen biosynthetic process; F:UTP:glucose-1-phosphate uridylyltransferase activity	EC:2.7.7.64; EC:2.7.7.9	UTP-monosaccharide-1-phosphate uridylyltransferase; UTP--glucose-1-phosphate uridylyltransferase	IPR029044 (G3DSA:3.90.550.GENE3D); IPR005835 (PFAM); IPR005771 (NCBIFAM); IPR005771 (PANTHER); IPR005771 (CDD); IPR029044 (SUPERFAMILY)	P:GO:0006011; P:GO:0009058; F:GO:0003983	P:UDP-glucose metabolic process; P:biosynthetic process; F:UTP:glucose-1-phosphate uridylyltransferase activity
WP_000719181.1	glycosyl transferase family 1	8.11	1	4	4	9	-0.40985	0.133052	1.0455	1.21851	0.96236	0.504048	1.28767	1.45778	0.706049	0.502171	0.939306	1.1647	0.702756	1.40956	0.77129	1.30447	2.27318	1.99699	0.607531	0.0369744	0.0506869	5	P:GO:0019350; P:GO:0071555; F:GO:0047265; F:GO:0047269; C:GO:0005737	P:teichoic acid biosynthetic process; P:cell wall organization; F:poly(glycerol-phosphate) alpha-glucosyltransferase activity; F:poly(ribitol-phosphate) N-acetylglucosaminyltransferase activity; C:cytoplasm	EC:2.4.1.70; EC:2.4.1.52	poly(ribitol-phosphate) alpha-N-acetylglucosaminyltransferase; poly(glycerol-phosphate) alpha-glucosyltransferase	G3DSA:3.40.50.2000 (GENE3D); G3DSA:3.40.50.2000 (GENE3D); IPR001296 (PFAM); PTHR12526 (PANTHER); cd04949 (CDD); SSF53756 (SUPERFAMILY)	F:GO:0016757	F:glycosyltransferase activity
WP_000717561.1	ATP-dependent 6-phosphofructokinase	34.16	1	11	11	44	0.908837	0.925026	0.731323	1.0645	1.12743	1.10915	1.02783	1.01696	1.09949	1.23822	1.01523	1.40546	0.686952	1.14278	0.97181	1.81214	2.06846	1.92641	0.00522414	0.000609579	0.0196719	12	P:GO:0006002; P:GO:0030388; P:GO:0061621; F:GO:0003872; F:GO:0005524; F:GO:0016208; F:GO:0042802; F:GO:0046872; F:GO:0048029; F:GO:0070095; C:GO:0005945; C:GO:0016020	P:fructose 6-phosphate metabolic process; P:fructose 1,6-bisphosphate metabolic process; P:canonical glycolysis; F:6-phosphofructokinase activity; F:ATP binding; F:AMP binding; F:identical protein binding; F:metal ion binding; F:monosaccharide binding; F:fructose-6-phosphate binding; C:6-phosphofructokinase complex; C:membrane	EC:2.7.1.11	6-phosphofructokinase	IPR022953 (PRINTS); G3DSA:3.40.50.460:FF:000002 (FUNFAM); G3DSA:3.40.50.450:FF:000001 (FUNFAM); IPR035966 (G3DSA:3.40.50.GENE3D); IPR012828 (NCBIFAM); G3DSA:3.40.50.450 (GENE3D); IPR000023 (PFAM); IPR012003 (PIRSF); PTHR13697 (PANTHER); IPR012828 (HAMAP); IPR035966 (SUPERFAMILY)	P:GO:0006002; P:GO:0006096; P:GO:0030388; P:GO:0061621; F:GO:0003872; F:GO:0005524; F:GO:0008443; F:GO:0016208; F:GO:0042802; F:GO:0048029; F:GO:0070095; C:GO:0005945	P:fructose 6-phosphate metabolic process; P:glycolytic process; P:fructose 1,6-bisphosphate metabolic process; P:canonical glycolysis; F:6-phosphofructokinase activity; F:ATP binding; F:phosphofructokinase activity; F:AMP binding; F:identical protein binding; F:monosaccharide binding; F:fructose-6-phosphate binding; C:6-phosphofructokinase complex
WP_000713072.1	hypothetical protein	17.14	1	4	5	14	1.00337	0.24095	0.776045	1.56889	1.6163	1.62769	1.74678	1.53449	1.9621	1.30515	1.70399	1.35415	0.802418	1.0412	1.42392	1.63296	3.38307	2.1617	0.0965702	0.00495111	0.0265247	1	C:GO:0016020	C:membrane			IPR025164 (PFAM)	no GO terms	no GO terms
WP_000711486.1	signal peptidase IB	37.17	1	7	7	23	0.570422	0.270185	0.752941	1.05069	1.11112	1.11424	1.05323	0.990297	0.951084	1.51619	1.02115	1.10552	0.558854	0.641117	0.228374	1.45871	1.99836	1.40138	0.0635748	0.000887169	0.0635586	4	P:GO:0006465; P:GO:0010027; F:GO:0004252; C:GO:0005886	P:signal peptide processing; P:thylakoid membrane organization; F:serine-type endopeptidase activity; C:plasma membrane	EC:3.4.21	Acting on peptide bonds (peptidases)	IPR000223 (PRINTS); G3DSA:2.10.109.10:FF:000008 (FUNFAM); IPR019533 (PFAM); IPR000223 (NCBIFAM); G3DSA:2.10.109.10 (GENE3D); PIRSR600223-1 (PIRSR); IPR000223 (PANTHER); IPR019533 (CDD); IPR036286 (SUPERFAMILY)	P:GO:0006465; P:GO:0006508; F:GO:0004252; F:GO:0008236; C:GO:0005886; C:GO:0016020	P:signal peptide processing; P:proteolysis; F:serine-type endopeptidase activity; F:serine-type peptidase activity; C:plasma membrane; C:membrane
WP_000709280.1	bifunctional phosphoribosylaminoimidazolecarboxamide formyltransferase/inosine monophosphate cyclohydrolase	16.67	1	9	9	13	0.595248	0.409264	0.659615	0.312243	0.319521	0.522296	0.191566	1.07578	0.504909	1.0677	0.490829	0.948556	0.0744127	0.573772	0.663247	1.4728	1.5563	1.375	0.0178213	0.149956	0.139734	6	P:GO:0006189; P:GO:0040007; F:GO:0003937; F:GO:0004643; C:GO:0005829; C:GO:0005886	P:'de novo' IMP biosynthetic process; P:growth; F:IMP cyclohydrolase activity; F:phosphoribosylaminoimidazolecarboxamide formyltransferase activity; C:cytosol; C:plasma membrane	EC:3.5.4.10; EC:2.1.2.3	IMP cyclohydrolase; phosphoribosylaminoimidazolecarboxamide formyltransferase	G3DSA:3.40.140.20:FF:000001 (FUNFAM); G3DSA:3.40.50.1380:FF:000001 (FUNFAM); G3DSA:3.40.140.20:FF:000002 (FUNFAM); IPR002695 (NCBIFAM); IPR002695 (PFAM); IPR011607 (PFAM); IPR002695 (PIRSF); IPR036914 (G3DSA:3.40.50.GENE3D); IPR024051 (G3DSA:3.40.140.GENE3D); IPR024051 (G3DSA:3.40.140.GENE3D); IPR002695 (PANTHER); IPR002695 (HAMAP); IPR011607 (PROSITE_PROFILES); cd01421 (CDD); IPR016193 (SUPERFAM…	P:GO:0006164; P:GO:0006189; F:GO:0003824; F:GO:0003937; F:GO:0004643; C:GO:0005829	P:purine nucleotide biosynthetic process; P:'de novo' IMP biosynthetic process; F:catalytic activity; F:IMP cyclohydrolase activity; F:phosphoribosylaminoimidazolecarboxamide formyltransferase activity; C:cytosol
WP_000708692.1	allophanate hydrolase	10.59	1	2	2	3	0.133687	1.53859	1.98641	0.686694	-0.350856	-0.38976	0.467903	-0.462922	-0.53235	0.837472	1.41556	1.35847	2.86171	2.27878	1.85129	2.6549	-1.07141	5.24322	0.160482	0.640328	0.0154229	3	F:GO:0005524; F:GO:0016787; F:GO:0016829	F:ATP binding; F:hydrolase activity; F:lyase activity	EC:3; EC:4	Hydrolases; Lyases	IPR003833 (PFAM); G3DSA:3.30.1360.40 (GENE3D); IPR029000 (G3DSA:2.40.100.GENE3D); IPR010016 (PANTHER); IPR029000 (SUPERFAMILY); SSF160467 (SUPERFAMILY)	no GO terms	no GO terms
WP_000706315.1	DNA-binding response regulator [Bacteria]	4.15	1	1	1	4	0.802819	1.02577	1.57467	0.941882	1.1643	1.14806	0.769761	1.24163	1.15754	1.67903	1.09546	0.481271	0.977798	1.74572	1.47711	2.25307	2.10014	2.70233	0.0385245	0.0184047	0.0248604	4	P:GO:0000160; P:GO:0006355; F:GO:0003677; C:GO:0005737	P:phosphorelay signal transduction system; P:regulation of DNA-templated transcription; F:DNA binding; C:cytoplasm			IPR000792 (PRINTS); IPR001789 (PFAM); IPR000792 (PFAM); G3DSA:3.40.50.2300 (GENE3D); PIRSR002937-1 (PIRSR); IPR039420 (PANTHER); IPR000792 (PROSITE_PROFILES); IPR001789 (PROSITE_PROFILES); IPR000792 (CDD); cd17535 (CDD); IPR011006 (SUPERFAMILY); IPR016032 (SUPERFAMILY)	P:GO:0000160; P:GO:0006355; F:GO:0003677	P:phosphorelay signal transduction system; P:regulation of DNA-templated transcription; F:DNA binding
WP_000706113.1	PTS mannose transporter subunit IIABC	5.85	1	3	3	7	0.174049	0.433493	-0.0666625	1.25844	1.30769	1.30477	1.0726	1.17484	1.37188	0.3197	0.64077	0.436726	0.448378	-0.00492563	1.31051	1.14452	2.31632	1.61379	0.338202	0.00525781	0.268897	5	P:GO:0009401; F:GO:0005351; F:GO:0022877; F:GO:0090563; C:GO:0005886	P:phosphoenolpyruvate-dependent sugar phosphotransferase system; F:carbohydrate:proton symporter activity; F:protein-N(PI)-phosphohistidine-fructose phosphotransferase system transporter activity; F:protein-phosphocysteine-sugar phosphotransferase activity; C:plasma membrane	EC:2.7.1	Transferring phosphorus-containing groups	G3DSA:3.40.930.10:FF:000009 (FUNFAM); G3DSA:3.40.50.2300:FF:000014 (FUNFAM); IPR016152 (G3DSA:3.40.930.GENE3D); IPR004715 (NCBIFAM); IPR003352 (PFAM); IPR003501 (PFAM); IPR006327 (NCBIFAM); IPR002178 (PFAM); G3DSA:3.40.50.2300 (GENE3D); IPR003353 (NCBIFAM); IPR050864 (PANTHER); IPR002178 (PROSITE_PROFILES); IPR013011 (PROSITE_PROFILES); IPR013014 (PROSITE_PROFILES); IPR003353 (CDD); IPR002178 (CD…	P:GO:0009401; F:GO:0005351; F:GO:0008982; F:GO:0022877; F:GO:0090563; C:GO:0005886; C:GO:0016020	P:phosphoenolpyruvate-dependent sugar phosphotransferase system; F:carbohydrate:proton symporter activity; F:protein-N(PI)-phosphohistidine-sugar phosphotransferase activity; F:protein-N(PI)-phosphohistidine-fructose phosphotransferase system transporter activity; F:protein-phosphocysteine-sugar phosphotransferase activity; C:plasma membrane; C:membrane
WP_000701483.1	DNA-directed RNA polymerase subunit delta	34.09	1	5	6	22	1.64029	1.3878	1.79466	0.713581	0.674651	0.688747	0.470124	0.157434	0.229314	1.08422	0.330237	0.603263	0.666855	0.849079	0.505821	3.0678	1.22427	1.60296	0.00539711	0.0943396	0.0209685	3	P:GO:0006355; F:GO:0003899; C:GO:0000428	P:regulation of DNA-templated transcription; F:DNA-directed 5'-3' RNA polymerase activity; C:DNA-directed RNA polymerase complex	EC:2.7.7.6	DNA-directed RNA polymerase	IPR007759 (PFAM); IPR029757 (NCBIFAM); IPR038087 (G3DSA:1.10.10.GENE3D); IPR029757 (HAMAP); IPR007759 (PROSITE_PROFILES)	P:GO:0006351; P:GO:0006355	P:DNA-templated transcription; P:regulation of DNA-templated transcription
WP_000700577.1	ATPase	14.37	1	11	11	30	2.85103	2.40587	2.31572	-0.690314	-1.3167	-1.18973	-0.947025	-0.55052	-1.46407	0.316332	1.19703	1.62335	0.21615	0.707429	1.10401	5.83108	-1.91823	1.64801	0.00426978	0.0648699	0.119109	4	P:GO:0006302; P:GO:0006310; F:GO:0004527; F:GO:0016887	P:double-strand break repair; P:DNA recombination; F:exonuclease activity; F:ATP hydrolysis activity	EC:3.1; EC:3.6.1.15	Acting on ester bonds; nucleoside-triphosphate phosphatase	Coil (COILS); Coil (COILS); Coil (COILS); Coil (COILS); Coil (COILS); IPR038729 (PFAM); G3DSA:1.10.287.1490 (GENE3D); IPR027417 (G3DSA:3.40.50.GENE3D); PTHR32114 (PANTHER); IPR027417 (SUPERFAMILY)	P:GO:0006302; F:GO:0016887	P:double-strand break repair; F:ATP hydrolysis activity
WP_000691766.1	RidA family protein	11.9	1	2	2	7	1.54871	1.86563	1.81372	0.700765	0.794097	0.79796	0.79956	0.561764	0.743311	1.54871	0.676243	0.899214	1.74706	1.17224	0.793562	3.36177	1.63022	2.4479	0.00315634	0.0102993	0.0466768	4	P:GO:0046360; P:GO:1901565; F:GO:0019239; C:GO:0005829	P:2-oxobutyrate biosynthetic process; P:organonitrogen compound catabolic process; F:deaminase activity; C:cytosol	EC:3.5	Acting on carbon-nitrogen bonds, other than peptide bonds	G3DSA:3.30.1330.40:FF:000001 (FUNFAM); IPR006175 (PFAM); IPR006056 (NCBIFAM); IPR035959 (G3DSA:3.30.1330.GENE3D); IPR006175 (PANTHER); cd00448 (CDD); IPR035959 (SUPERFAMILY)	P:GO:1901565; F:GO:0019239; C:GO:0005829	P:organonitrogen compound catabolic process; F:deaminase activity; C:cytosol
WP_000690439.1	pyridoxal 5'-phosphate synthase glutaminase subunit PdxT	17.2	1	3	3	14	0.139121	-0.00678033	0.307218	0.461984	0.526923	0.332925	0.460228	0.502729	0.186891	0.742032	0.732366	0.711223	0.64963	0.675734	0.463674	1.11129	1.31032	1.51507	0.247656	0.0606593	0.0123026	14	P:GO:0006543; P:GO:0006805; P:GO:0007154; P:GO:0008614; P:GO:0009432; P:GO:0040007; P:GO:0042823; P:GO:0071496; F:GO:0004359; F:GO:0016740; F:GO:0036381; F:GO:0042802; C:GO:0005829; C:GO:1903600	P:glutamine catabolic process; P:xenobiotic metabolic process; P:cell communication; P:pyridoxine metabolic process; P:SOS response; P:growth; P:pyridoxal phosphate biosynthetic process; P:cellular response to external stimulus; F:glutaminase activity; F:transferase activity; F:pyridoxal 5'-phosphate synthase (glutamine hydrolysing) activity; F:identical protein binding; C:cytosol; C:glutaminase …	EC:3.5.1.2; EC:2; EC:4.3.3.6	glutaminase; Transferases; pyridoxal 5'-phosphate synthase (glutamine hydrolyzing)	G3DSA:3.40.50.880:FF:000010 (FUNFAM); IPR002161 (PFAM); IPR002161 (NCBIFAM); IPR029062 (G3DSA:3.40.50.GENE3D); IPR002161 (PIRSF); PIRSR005639-2 (PIRSR); PIRSR005639-1 (PIRSR); PIRSR615527-1 (PIRSR); IPR002161 (PANTHER); IPR002161 (HAMAP); IPR002161 (PROSITE_PROFILES); PS51273 (PROSITE_PROFILES); IPR002161 (CDD); IPR029062 (SUPERFAMILY)	P:GO:0008614; P:GO:0042819; P:GO:0042823; F:GO:0004359; C:GO:0005829; C:GO:1903600	P:pyridoxine metabolic process; P:vitamin B6 biosynthetic process; P:pyridoxal phosphate biosynthetic process; F:glutaminase activity; C:cytosol; C:glutaminase complex
WP_000690027.1	N-acetyl-alpha-D-glucosaminyl L-malate synthase BshA	10.53	1	4	4	12	0.527644	0.460084	0.567513	1.62729	1.56279	1.53405	1.61364	1.48987	1.48064	0.753144	1.00265	1.12077	0.812157	0.966504	0.757585	1.43305	2.88653	1.8002	0.00363789	0.000786449	0.00543131	2	P:GO:0071793; F:GO:0016757	P:bacillithiol biosynthetic process; F:glycosyltransferase activity	EC:2.4	Glycosyltransferases	G3DSA:3.40.50.2000 (GENE3D); IPR028098 (PFAM); IPR023881 (NCBIFAM); G3DSA:3.40.50.2000 (GENE3D); IPR001296 (PFAM); PTHR12526 (PANTHER); cd04962 (CDD); SSF53756 (SUPERFAMILY)	P:GO:0071793; F:GO:0016757	P:bacillithiol biosynthetic process; F:glycosyltransferase activity
WP_000689998.1	alanine dehydrogenase	19.62	1	6	6	14	0.870165	0.776037	1.23641	1.56495	1.52481	1.24131	1.49144	1.03994	1.08327	1.57633	0.692669	1.5804	1.10171	1.1199	0.497937	1.96547	2.32889	1.91053	0.0206965	0.0139509	0.0472468	3	P:GO:0042853; F:GO:0000286; C:GO:0005886	P:L-alanine catabolic process; F:alanine dehydrogenase activity; C:plasma membrane	EC:1.4.1.1	alanine dehydrogenase	G3DSA:3.40.50.720:FF:000049 (FUNFAM); G3DSA:3.40.50.720 (GENE3D); G3DSA:3.40.50.720 (GENE3D); IPR007886 (PFAM); IPR008141 (NCBIFAM); IPR008141 (PIRSF); IPR007698 (PFAM); PIRSR000183-2 (PIRSR); PIRSR000183-1 (PIRSR); PIRSR038051-1 (PIRSR); PIRSR000183-3 (PIRSR); PTHR42795 (PANTHER); IPR008141 (CDD); SSF52283 (SUPERFAMILY); IPR036291 (SUPERFAMILY)	P:GO:0006524; P:GO:0042853; F:GO:0000286; C:GO:0005886	P:alanine catabolic process; P:L-alanine catabolic process; F:alanine dehydrogenase activity; C:plasma membrane
WP_000686168.1	dehydrosqualene desaturase	6.77	1	4	4	8	-0.261922	-0.608915	-0.488788	1.39399	0.539719	0.760337	1.58869	0.98045	0.996583	-0.401579	1.13337	1.25668	0.441769	-0.515869	0.459314	-1.36222	2.32537	1.14418	0.0468759	0.0271948	0.728746	3	P:GO:0016117; F:GO:0102223; F:GO:0140868	P:carotenoid biosynthetic process; F:4,4'-diapophytoene desaturase (4,4'-diaponeurosporene-forming); F:4,4'-diapophytoene desaturase (4,4'-diapolycopene-forming)	EC:1.3.8.2	4,4'-diapophytoene desaturase (4,4'-diapolycopene-forming)	PR00419 (PRINTS); IPR036188 (G3DSA:3.50.50.GENE3D); IPR002937 (PFAM); IPR014105 (NCBIFAM); PIRSR038051-1 (PIRSR); PIRSR000114-3 (PIRSR); PTHR43734 (PANTHER); IPR036188 (SUPERFAMILY)	P:GO:0016117; F:GO:0016491	P:carotenoid biosynthetic process; F:oxidoreductase activity
WP_000684567.1	octopine dehydrogenase	24.72	1	7	7	45	-0.269558	-0.129324	0.175559	0.193179	-0.0536086	-0.00475445	0.213902	0.162813	0.00728629	0.598089	0.153139	0.608714	0.0439738	0.423142	-0.319197	-1.04412	1.09478	1.05777	0.628117	0.175564	0.839428	1	F:GO:0004616	F:phosphogluconate dehydrogenase (decarboxylating) activity	EC:1.1.1.44	phosphogluconate dehydrogenase (NADP(+)-dependent, decarboxylating)	IPR013328 (G3DSA:1.10.1040.GENE3D); G3DSA:3.40.50.720 (GENE3D); IPR003421 (PFAM); IPR051729 (PANTHER); IPR008927 (SUPERFAMILY); IPR036291 (SUPERFAMILY)	F:GO:0016491	F:oxidoreductase activity
WP_000684141.1	hypothetical protein	10.96	1	5	5	30	0.00449801	0.321203	0.205911	1.34633	1.35521	0.985317	1.37734	1.40763	1.25633	0.335842	1.68085	0.81565	1.46549	0.842268	1.70105	1.1353	2.54659	2.60194	0.19561	0.00117515	0.0348467	2	F:GO:0016491; F:GO:0071949	F:oxidoreductase activity; F:FAD binding	EC:1	Oxidoreductases	PR00420 (PRINTS); IPR036188 (G3DSA:3.50.50.GENE3D); IPR002938 (PFAM); PTHR46496 (PANTHER); IPR036188 (SUPERFAMILY)	F:GO:0071949	F:FAD binding
WP_000682646.1	tRNA threonylcarbamoyladenosine dehydratase	8.95	1	2	2	9	0.236399	-0.402251	-0.425292	1.35894	1.37056	1.34644	1.43358	1.42009	1.46416	0.250752	1.62391	0.450137	0.966958	0.404127	1.59497	-1.11965	2.71207	2.09963	0.45939	8.20469e-05	0.102709	4	P:GO:0061504; F:GO:0008641; F:GO:0016779; F:GO:0061503	P:cyclic threonylcarbamoyladenosine biosynthetic process; F:ubiquitin-like modifier activating enzyme activity; F:nucleotidyltransferase activity; F:tRNA threonylcarbamoyladenosine dehydratase	EC:4.2.1; EC:6.2; EC:2.7.7	Carbon-oxygen lyases; Forming carbon-sulfur bonds; Transferring phosphorus-containing groups	G3DSA:3.40.50.720:FF:000141 (FUNFAM); G3DSA:3.40.50.720 (GENE3D); IPR000594 (PFAM); PIRSR039133-2 (PIRSR); PIRSR000445-3 (PIRSR); PIRSR036497-2 (PIRSR); PIRSR612731-2 (PIRSR); IPR045886 (PANTHER); cd00755 (CDD); IPR035985 (SUPERFAMILY)	P:GO:0061504; F:GO:0008641; F:GO:0061503	P:cyclic threonylcarbamoyladenosine biosynthetic process; F:ubiquitin-like modifier activating enzyme activity; F:tRNA threonylcarbamoyladenosine dehydratase
WP_000673309.1	glycine glycyltransferase FemA	10.48	1	5	5	16	-0.043365	0.121265	0.392279	0.794059	0.653264	0.388309	0.39165	0.976528	0.736687	0.168326	0.87479	0.144853	0.864341	0.293817	0.883737	1.12351	1.64865	1.63051	0.342523	0.0538488	0.072174	7	P:GO:0008360; P:GO:0009252; P:GO:0046677; P:GO:0071555; F:GO:0000166; F:GO:0016755; C:GO:0005737	P:regulation of cell shape; P:peptidoglycan biosynthetic process; P:response to antibiotic; P:cell wall organization; F:nucleotide binding; F:aminoacyltransferase activity; C:cytoplasm	EC:2.3.2	Acyltransferases	Coil (COILS); Coil (COILS); G3DSA:3.40.630.30 (GENE3D); IPR003447 (PFAM); G3DSA:3.40.630.30 (GENE3D); G3DSA:1.20.58.90 (GENE3D); IPR050644 (PANTHER); IPR003447 (PROSITE_PROFILES); IPR010978 (SUPERFAMILY); IPR016181 (SUPERFAMILY); IPR016181 (SUPERFAMILY)	P:GO:0044038; F:GO:0000166; F:GO:0016755	P:cell wall macromolecule biosynthetic process; F:nucleotide binding; F:aminoacyltransferase activity
WP_000670752.1	FAA hydrolase family protein	43.33	1	12	12	54	0.275812	0.25412	-0.0518372	0.0656956	0.0625035	0.0367458	0.0945038	0.248123	0.0694833	0.670374	0.674358	0.788906	0.406431	0.144454	0.410166	1.12266	1.10157	1.25318	0.27092	0.133066	0.0678049	2	F:GO:0018773; F:GO:0046872	F:acetylpyruvate hydrolase activity; F:metal ion binding	EC:3.7.1.6	acetylpyruvate hydrolase	G3DSA:3.90.850.10:FF:000010 (FUNFAM); IPR011234 (PFAM); IPR036663 (G3DSA:3.90.850.GENE3D); PTHR11820 (PANTHER); IPR036663 (SUPERFAMILY)	F:GO:0003824; F:GO:0018773	F:catalytic activity; F:acetylpyruvate hydrolase activity
WP_000669376.1	RluA family pseudouridine synthase	23.08	1	7	7	27	0.323856	0.0628242	0.00577808	0.499801	0.479905	0.409363	0.553087	0.536665	0.397179	0.342434	0.711219	0.350917	0.393765	0.47387	0.612665	1.10006	1.41159	1.41058	0.313259	0.00981164	0.0163818	5	P:GO:0000455; F:GO:0003723; F:GO:0004730; F:GO:0009982; F:GO:0140098	P:enzyme-directed rRNA pseudouridine synthesis; F:RNA binding; F:pseudouridylate synthase activity; F:pseudouridine synthase activity; F:catalytic activity, acting on RNA	EC:4.2.1.70; EC:5.4	pseudouridylate synthase; Intramolecular transferases	G3DSA:3.30.2350.10:FF:000022 (FUNFAM); IPR006145 (PFAM); G3DSA:3.30.2350.10 (GENE3D); PIRSR606225-1 (PIRSR); IPR050188 (PANTHER); IPR006145 (CDD); IPR020103 (SUPERFAMILY)	P:GO:0001522; P:GO:0009451; F:GO:0003723; F:GO:0009982	P:pseudouridine synthesis; P:RNA modification; F:RNA binding; F:pseudouridine synthase activity
WP_000669046.1	hypothetical protein	22.6	1	4	4	16	0.896967	1.18761	0.980214	2.12297	2.11422	2.3006	2.36997	2.37553	2.2191	1.33441	0.577096	2.13936	0.850719	1.92642	1.09321	2.03755	5.00486	2.57933	0.00707933	0.000486819	0.058244						PS51257 (PROSITE_PROFILES)	no GO terms	no GO terms
WP_000668820.1	lipoate--protein ligase A	12.8	1	3	3	10	0.287611	0.137967	0.214443	0.219095	0.0279633	0.0600482	0.393233	0.541634	0.324904	0.0311961	0.631318	0.823505	0.857023	0.280771	0.610891	1.16041	1.34051	1.51778	0.0386458	0.0224302	0.0731373	5	P:GO:0009249; F:GO:0005524; F:GO:0016979; F:GO:0017118; C:GO:0005737	P:protein lipoylation; F:ATP binding; F:lipoate-protein ligase activity; F:lipoyltransferase activity; C:cytoplasm	EC:6.3.1.20; EC:2.7.7; EC:2.3.1	lipoate--protein ligase; Transferring phosphorus-containing groups; Acyltransferases	G3DSA:3.30.930.10:FF:000072 (FUNFAM); IPR019491 (PFAM); IPR004562 (NCBIFAM); G3DSA:3.30.390.50 (GENE3D); IPR045864 (G3DSA:3.30.930.GENE3D); IPR004143 (PFAM); IPR004562 (PANTHER); IPR004143 (PROSITE_PROFILES); cd16443 (CDD); IPR045864 (SUPERFAMILY); SSF82649 (SUPERFAMILY)	P:GO:0009249; P:GO:0036211; F:GO:0016979; F:GO:0017118; C:GO:0005737	P:protein lipoylation; P:protein modification process; F:lipoate-protein ligase activity; F:lipoyltransferase activity; C:cytoplasm
WP_000668339.1	cell-wall-binding lipoprotein	39.9	1	14	14	50	1.77473	1.50855	1.61396	0.119321	0.216507	0.348769	-0.0502796	-0.0540289	0.114568	1.22434	0.0510144	1.05946	0.00945616	1.19289	0.0484885	3.1093	1.00388	1.44228	0.00224017	0.956534	0.395123						Coil (COILS); Coil (COILS); IPR019454 (PFAM); IPR036785 (G3DSA:1.20.120.GENE3D); PIRSR002855-2 (PIRSR); PS51257 (PROSITE_PROFILES); IPR036785 (SUPERFAMILY)	no GO terms	no GO terms
WP_000667269.1	2-deoxyribose-5-phosphate aldolase	41.36	1	1	10	37	2.41223	1.99775	1.89209	0.204463	0.379609	0.356523	0.0960246	0.191499	0.102567	1.00506	-0.00137037	1.17802	0.311937	1.36846	0.509522	4.34282	1.09482	1.74896	0.00566093	0.0517628	0.153252	5	P:GO:0009264; P:GO:0016052; P:GO:0046386; F:GO:0004139; C:GO:0005737	P:deoxyribonucleotide catabolic process; P:carbohydrate catabolic process; P:deoxyribose phosphate catabolic process; F:deoxyribose-phosphate aldolase activity; C:cytoplasm	EC:4.1.2.4	deoxyribose-phosphate aldolase	G3DSA:3.20.20.70:FF:000044 (FUNFAM); IPR011343 (PIRSF); IPR011343 (NCBIFAM); IPR013785 (G3DSA:3.20.20.GENE3D); IPR002915 (PFAM); PIRSR001357-50 (PIRSR); IPR011343 (PANTHER); IPR028581 (HAMAP); IPR011343 (CDD); SSF51569 (SUPERFAMILY)	P:GO:0009264; P:GO:0016052; F:GO:0004139; F:GO:0016829; C:GO:0005737	P:deoxyribonucleotide catabolic process; P:carbohydrate catabolic process; F:deoxyribose-phosphate aldolase activity; F:lyase activity; C:cytoplasm
WP_000664764.1	insulinase family protein	10.51	1	6	6	15	0.592928	0.780491	1.0385	1.26714	1.05679	1.26836	1.07985	1.11526	1.39367	-0.0238447	1.07221	-0.120262	1.26714	0.811416	1.07842	1.76004	2.30254	2.09116	0.0248516	0.00681102	0.0154181	1	F:GO:0046872	F:metal ion binding			IPR011765 (PFAM); G3DSA:3.30.830.10 (GENE3D); G3DSA:3.30.830.10 (GENE3D); IPR007863 (PFAM); IPR050361 (PANTHER); IPR011249 (SUPERFAMILY); IPR011249 (SUPERFAMILY)	F:GO:0046872	F:metal ion binding
WP_000664738.1	NYN domain-containing protein	16.67	1	3	3	12	0.554429	0.624866	0.699762	0.742887	0.695922	0.622538	0.641265	0.745871	0.724462	0.439354	0.893035	0.371615	0.878762	1.15336	1.06793	1.54496	1.62966	2.05318	0.00445795	0.00204832	0.00610831						Coil (COILS); IPR010298 (PFAM); IPR010298 (PANTHER); cd10912 (CDD)	no GO terms	no GO terms
WP_000662681.1	excinuclease ABC subunit A	24.16	1	17	18	53	0.883161	1.3189	0.936397	0.74818	0.791041	0.757634	1.04157	0.811451	0.909233	0.492887	0.801211	0.465403	0.55658	0.425558	1.02976	2.08431	1.89716	1.61852	0.016777	0.00520351	0.0673924	9	P:GO:0006289; P:GO:0009432; F:GO:0003677; F:GO:0005524; F:GO:0008270; F:GO:0009381; F:GO:0016887; C:GO:0005737; C:GO:0009380	P:nucleotide-excision repair; P:SOS response; F:DNA binding; F:ATP binding; F:zinc ion binding; F:excinuclease ABC activity; F:ATP hydrolysis activity; C:cytoplasm; C:excinuclease repair complex	EC:3.1; EC:3.6.1.15	Acting on ester bonds; nucleoside-triphosphate phosphatase	Coil (COILS); G3DSA:1.20.1580.10:FF:000002 (FUNFAM); G3DSA:3.40.50.300:FF:000028 (FUNFAM); IPR027417 (G3DSA:3.40.50.GENE3D); IPR027417 (G3DSA:3.40.50.GENE3D); IPR013815 (G3DSA:3.30.1490.GENE3D); IPR004602 (NCBIFAM); IPR041552 (PFAM); G3DSA:1.20.1580.10 (GENE3D); G3DSA:1.10.8.280 (GENE3D); G3DSA:1.20.1580.10 (GENE3D); IPR041102 (PFAM); PTHR43152 (PANTHER); IPR004602 (HAMAP); IPR003439 (PROSITE_PRO…	P:GO:0006289; F:GO:0003677; F:GO:0005524; F:GO:0016887; C:GO:0009380	P:nucleotide-excision repair; F:DNA binding; F:ATP binding; F:ATP hydrolysis activity; C:excinuclease repair complex
WP_000660034.1	carbamate kinase 2	25.24	1	7	7	22	0.721302	1.06819	0.589694	-0.244455	-0.315643	-0.620963	-0.55726	-0.530994	0.0808554	1.41715	0.946662	1.50329	0.921655	1.21805	1.12857	1.75013	-1.23492	2.13568	0.0308906	0.248522	0.00642855	4	P:GO:0019546; F:GO:0005524; F:GO:0008804; C:GO:0005829	P:arginine deiminase pathway; F:ATP binding; F:carbamate kinase activity; C:cytosol	EC:2.7.2.2	carbamate kinase	PR01469 (PRINTS); G3DSA:3.40.1160.10:FF:000007 (FUNFAM); IPR003964 (NCBIFAM); IPR036393 (G3DSA:3.40.1160.GENE3D); IPR001048 (PFAM); IPR003964 (PIRSF); PIRSR016496-1 (PIRSR); IPR003964 (PANTHER); IPR003964 (CDD); IPR036393 (SUPERFAMILY)	P:GO:0006525; P:GO:0019546; F:GO:0008804; C:GO:0005829	P:arginine metabolic process; P:arginine deiminase pathway; F:carbamate kinase activity; C:cytosol
WP_000659317.1	non-canonical purine NTP pyrophosphatase	25.13	1	4	4	10	0.479936	0.558565	0.866245	-0.155353	-0.35723	-0.0774382	-0.0874325	-0.238323	-0.280741	0.617997	0.0910764	-0.429777	-0.0430058	0.617752	-0.707157	1.56347	-1.1485	1.03921	0.0327801	0.0748577	0.918671	9	P:GO:0009117; P:GO:0009146; F:GO:0000166; F:GO:0017111; F:GO:0035870; F:GO:0036220; F:GO:0036222; F:GO:0046872; C:GO:0005829	P:nucleotide metabolic process; P:purine nucleoside triphosphate catabolic process; F:nucleotide binding; F:ribonucleoside triphosphate phosphatase activity; F:dITP diphosphatase activity; F:ITP diphosphatase activity; F:XTP diphosphatase activity; F:metal ion binding; C:cytosol	EC:3.6.1.66; EC:3.6.1.9; EC:3.6.1.15	XTP/dITP diphosphatase; nucleotide diphosphatase; nucleoside-triphosphate phosphatase	G3DSA:3.90.950.10:FF:000001 (FUNFAM); IPR002637 (NCBIFAM); IPR002637 (PFAM); IPR029001 (G3DSA:3.90.950.GENE3D); IPR002637 (PANTHER); IPR020922 (HAMAP); IPR002637 (CDD); IPR029001 (SUPERFAMILY)	P:GO:0009143; F:GO:0017111; F:GO:0047429; C:GO:0005737; C:GO:0005829	P:nucleoside triphosphate catabolic process; F:ribonucleoside triphosphate phosphatase activity; F:nucleoside triphosphate diphosphatase activity; C:cytoplasm; C:cytosol
WP_000655864.1	ribose-5-phosphate isomerase	10.96	1	3	3	6	-0.477519	-1.87994	0.152067	1.89402	1.8741	1.51406	0.11342	0.925696	1.3265	0.309006	0.14721	-0.751722	-0.0449458	-1.87994	0.288422	-1.42785	1.82978	-1.21836	0.345554	0.157719	0.503375	5	P:GO:0006014; P:GO:0009052; F:GO:0004751; C:GO:0005829; C:GO:0043231	P:D-ribose metabolic process; P:pentose-phosphate shunt, non-oxidative branch; F:ribose-5-phosphate isomerase activity; C:cytosol; C:intracellular membrane-bounded organelle	EC:5.3.1.6	ribose-5-phosphate isomerase	G3DSA:3.40.50.1360:FF:000001 (FUNFAM); IPR004788 (PFAM); G3DSA:3.40.50.1360 (GENE3D); G3DSA:3.30.70.260 (GENE3D); IPR004788 (NCBIFAM); IPR004788 (PANTHER); IPR020672 (HAMAP); IPR004788 (CDD); SSF75445 (SUPERFAMILY); IPR037171 (SUPERFAMILY)	P:GO:0006014; P:GO:0009052; F:GO:0004751; C:GO:0005829	P:D-ribose metabolic process; P:pentose-phosphate shunt, non-oxidative branch; F:ribose-5-phosphate isomerase activity; C:cytosol
WP_000654030.1	transcriptional regulator	5.93	1	2	2	5	1.13157	0.657699	0.85189	0.0992797	0.311054	0.688841	0.230248	0.778382	0.731782	0.324549	0.844556	0.386317	-0.803524	0.1347	1.21937	1.8578	1.51631	1.33309	0.0235466	0.0805735	0.783256	2	F:GO:0003677; F:GO:0030246	F:DNA binding; F:carbohydrate binding			IPR007324 (PFAM); G3DSA:3.40.50.1360 (GENE3D); IPR048715 (PFAM); IPR036388 (G3DSA:1.10.10.GENE3D); IPR051054 (PANTHER); IPR036390 (SUPERFAMILY); IPR037171 (SUPERFAMILY)	F:GO:0030246	F:carbohydrate binding
WP_000653261.1	biofilm operon icaADBC HTH-type negative transcriptional regulator IcaR	10.75	1	2	2	8	0.83477	0.985193	0.947412	-0.1129	-0.196368	-0.000207824	-0.0171296	0.108513	-0.0749002	0.514678	0.216348	1.28883	0.296009	0.885672	0.505496	1.89719	1.00524	1.49833	0.00239028	0.928426	0.0826613	3	P:GO:0006355; F:GO:0000976; F:GO:0003700	P:regulation of DNA-templated transcription; F:transcription cis-regulatory region binding; F:DNA-binding transcription factor activity			IPR001647 (PRINTS); IPR041646 (PFAM); G3DSA:1.10.357.10 (GENE3D); IPR001647 (PFAM); IPR050624 (PANTHER); IPR001647 (PROSITE_PROFILES); IPR009057 (SUPERFAMILY)	F:GO:0003677	F:DNA binding
WP_000648718.1	mannitol-1-phosphate 5-dehydrogenase	16.3	1	5	5	15	0.774776	-0.0999706	0.542423	0.59133	1.08882	0.546075	1.07955	1.21146	0.739797	1.08384	0.843786	0.863264	1.34567	0.501357	0.678252	1.3668	2.03302	1.85241	0.261061	0.0187962	0.0819673	5	P:GO:0019592; P:GO:0019698; F:GO:0008926; F:GO:0009026; C:GO:0005829	P:mannitol catabolic process; P:D-galacturonate catabolic process; F:mannitol-1-phosphate 5-dehydrogenase activity; F:tagaturonate reductase activity; C:cytosol	EC:1.1.1.58; EC:1.1.1.17	tagaturonate reductase; mannitol-1-phosphate 5-dehydrogenase	IPR000669 (PRINTS); G3DSA:3.40.50.720:FF:000316 (FUNFAM); IPR013328 (G3DSA:1.10.1040.GENE3D); IPR013118 (PFAM); IPR013131 (PFAM); G3DSA:3.40.50.720 (GENE3D); PIRSR000114-3 (PIRSR); PTHR30524 (PANTHER); IPR023028 (HAMAP); IPR008927 (SUPERFAMILY); IPR036291 (SUPERFAMILY)	P:GO:0019592; P:GO:0019594; F:GO:0003824; F:GO:0008926; F:GO:0016491; C:GO:0005829	P:mannitol catabolic process; P:mannitol metabolic process; F:catalytic activity; F:mannitol-1-phosphate 5-dehydrogenase activity; F:oxidoreductase activity; C:cytosol
WP_000648617.1	uridine kinase	28.5	1	6	6	20	0.57774	0.465969	0.379645	1.62886	1.45851	1.48762	1.31669	0.868067	1.31969	-0.386958	0.609489	0.786258	1.18879	1.17866	1.57596	1.39159	2.27076	2.50821	0.0142946	0.016101	0.00975359	10	P:GO:0009224; P:GO:0016310; P:GO:0044206; P:GO:0044211; P:GO:0044249; P:GO:0046132; F:GO:0004849; F:GO:0005524; F:GO:0043771; C:GO:0005829	P:CMP biosynthetic process; P:phosphorylation; P:UMP salvage; P:CTP salvage; P:cellular biosynthetic process; P:pyrimidine ribonucleoside biosynthetic process; F:uridine kinase activity; F:ATP binding; F:cytidine kinase activity; C:cytosol	EC:2.7.1.213	cytidine kinase	PR00988 (PRINTS); IPR027417 (G3DSA:3.40.50.GENE3D); IPR006083 (PFAM); IPR000764 (NCBIFAM); PIRSR000705-3 (PIRSR); PTHR10285 (PANTHER); IPR026008 (HAMAP); IPR000764 (CDD); IPR027417 (SUPERFAMILY)	F:GO:0004849; F:GO:0005524; F:GO:0016301; F:GO:0016773; C:GO:0005737	F:uridine kinase activity; F:ATP binding; F:kinase activity; F:phosphotransferase activity, alcohol group as acceptor; C:cytoplasm
WP_000648118.1	YtxH domain-containing protein	54.55	1	6	6	37	0.751934	0.643914	0.644496	0.536167	0.660913	0.563412	0.568856	0.893332	0.815194	1.00729	1.0246	1.13354	0.77283	0.801886	0.781874	1.60327	1.70011	1.72379	0.00277626	0.0161869	0.000119411						Coil (COILS)	no GO terms	no GO terms
WP_000645780.1	multifunctional 2',3'-cyclic-nucleotide 2'-phosphodiesterase/5'-nucleotidase/3'-nucleotidase	20.34	1	13	13	62	0.645541	0.825523	0.478257	-0.0848435	-0.77118	0.0619973	0.0946624	-0.167581	0.136063	-1.03661	-1.56162	-2.22149	-1.53264	0.98438	-1.39115	1.57652	1.01902	-1.10891	0.0229948	0.84533	0.511468	5	P:GO:0009166; F:GO:0000166; F:GO:0008253; F:GO:0008768; F:GO:0046872	P:nucleotide catabolic process; F:nucleotide binding; F:5'-nucleotidase activity; F:UDP-sugar diphosphatase activity; F:metal ion binding	EC:3.6.1.45; EC:3.1.3.5	UDP-sugar diphosphatase; 5'-nucleotidase	IPR006179 (PRINTS); G3DSA:3.90.780.10:FF:000012 (FUNFAM); IPR004843 (PFAM); IPR008334 (PFAM); TIGR01167 (NCBIFAM); IPR014579 (PIRSF); IPR036907 (G3DSA:3.90.780.GENE3D); IPR029052 (G3DSA:3.60.21.GENE3D); IPR006179 (PANTHER); IPR019931 (PROSITE_PROFILES); IPR041825 (CDD); IPR029052 (SUPERFAMILY); IPR036907 (SUPERFAMILY)	P:GO:0009166; F:GO:0008253; F:GO:0008768; F:GO:0016787; C:GO:0030288	P:nucleotide catabolic process; F:5'-nucleotidase activity; F:UDP-sugar diphosphatase activity; F:hydrolase activity; C:outer membrane-bounded periplasmic space
WP_000645452.1	DNA-binding response regulator	7.32	1	2	2	5	0.184026	0.236984	0.260734	-0.0453223	-0.245767	-0.300011	-0.174367	-0.0986641	-0.318944	0.251165	-0.163295	0.452925	0.367961	0.570836	0.364675	1.17089	-1.14429	1.3545	0.00980781	0.0925826	0.0237494	6	P:GO:0000160; P:GO:0006355; F:GO:0000156; F:GO:0000976; C:GO:0005829; C:GO:0032993	P:phosphorelay signal transduction system; P:regulation of DNA-templated transcription; F:phosphorelay response regulator activity; F:transcription cis-regulatory region binding; C:cytosol; C:protein-DNA complex			G3DSA:3.40.50.2300:FF:000134 (FUNFAM); IPR001789 (PFAM); IPR007492 (PFAM); G3DSA:2.40.50.1020 (GENE3D); G3DSA:3.40.50.2300 (GENE3D); PIRSR026389-4 (PIRSR); PIRSR002937-1 (PIRSR); IPR046947 (PANTHER); IPR007492 (PROSITE_PROFILES); IPR001789 (PROSITE_PROFILES); cd17532 (CDD); IPR011006 (SUPERFAMILY)	P:GO:0000160; F:GO:0000156; F:GO:0003677	P:phosphorelay signal transduction system; F:phosphorelay response regulator activity; F:DNA binding
WP_000644737.1	50S ribosomal protein L29 [Bacteria]	71.01	1	8	8	53	1.31999	1.38244	1.4739	0.608663	0.68184	0.623555	0.346171	0.105306	0.28738	1.2517	0.240254	1.22599	0.504793	0.839326	0.418224	2.62715	1.18911	1.51481	0.0010291	0.0768132	0.0445986	5	P:GO:0000027; P:GO:0006412; P:GO:0040007; F:GO:0003735; C:GO:0022625	P:ribosomal large subunit assembly; P:translation; P:growth; F:structural constituent of ribosome; C:cytosolic large ribosomal subunit			G3DSA:1.10.287.310:FF:000001 (FUNFAM); IPR036049 (G3DSA:1.10.287.GENE3D); IPR001854 (PFAM); IPR001854 (NCBIFAM); IPR050063 (PANTHER); IPR001854 (HAMAP); IPR001854 (CDD); IPR036049 (SUPERFAMILY)	P:GO:0006412; F:GO:0003735; C:GO:0005840; C:GO:0022625	P:translation; F:structural constituent of ribosome; C:ribosome; C:cytosolic large ribosomal subunit
WP_000644391.1	cytidylate kinase	38.81	1	8	8	24	0.770745	0.611948	0.417188	0.273087	0.102435	0.145788	0.139599	0.38736	0.187661	0.568516	0.631096	0.532873	0.678016	0.908601	0.796263	1.52326	1.18284	1.73792	0.0278327	0.0881986	0.00695137	10	P:GO:0006220; P:GO:0010165; P:GO:0015949; P:GO:0016310; P:GO:0044249; P:GO:0046940; F:GO:0005524; F:GO:0036430; F:GO:0036431; C:GO:0005829	P:pyrimidine nucleotide metabolic process; P:response to X-ray; P:nucleobase-containing small molecule interconversion; P:phosphorylation; P:cellular biosynthetic process; P:nucleoside monophosphate phosphorylation; F:ATP binding; F:CMP kinase activity; F:dCMP kinase activity; C:cytosol	EC:2.7.4.4; EC:2.7.4.14	nucleoside-phosphate kinase; UMP/CMP kinase	IPR003136 (NCBIFAM); IPR011994 (PFAM); IPR027417 (G3DSA:3.40.50.GENE3D); PTHR21299 (PANTHER); IPR003136 (HAMAP); IPR011994 (CDD); IPR027417 (SUPERFAMILY)	P:GO:0006139; P:GO:0015949; F:GO:0004127; F:GO:0005524; C:GO:0005829	P:nucleobase-containing compound metabolic process; P:nucleobase-containing small molecule interconversion; F:cytidylate kinase activity; F:ATP binding; C:cytosol
WP_000638475.1	2-C-methyl-D-erythritol 4-phosphate cytidylyltransferase	25.63	1	5	8	29	-1.14207	0.0632071	-0.195325	0.324003	0.266181	0.132219	0.0240285	0.091574	-0.0535881	-0.60956	-0.404074	0.118995	-0.60956	-0.436731	-0.243502	-1.26514	1.01529	-1.33995	0.366022	0.670883	0.0554885	5	P:GO:0008299; P:GO:0071555; P:GO:1902012; F:GO:0047349; F:GO:0050518	P:isoprenoid biosynthetic process; P:cell wall organization; P:poly(ribitol phosphate) teichoic acid biosynthetic process; F:D-ribitol-5-phosphate cytidylyltransferase activity; F:2-C-methyl-D-erythritol 4-phosphate cytidylyltransferase activity	EC:2.7.7.40; EC:2.7.7.60	D-ribitol-5-phosphate cytidylyltransferase; 2-C-methyl-D-erythritol 4-phosphate cytidylyltransferase	G3DSA:3.90.550.10:FF:000003 (FUNFAM); IPR034683 (PFAM); IPR029044 (G3DSA:3.90.550.GENE3D); IPR050088 (PANTHER); IPR034709 (HAMAP); IPR034683 (CDD); IPR029044 (SUPERFAMILY)	F:GO:0047349; F:GO:0050518; F:GO:0070567	F:D-ribitol-5-phosphate cytidylyltransferase activity; F:2-C-methyl-D-erythritol 4-phosphate cytidylyltransferase activity; F:cytidylyltransferase activity
WP_000636142.1	methionine aminopeptidase	13.89	1	5	5	20	0.948846	1.93532	1.45045	1.02691	0.728499	0.73625	0.664491	0.434772	0.762802	0.79651	0.588275	0.175783	1.45853	1.7683	1.38368	2.8293	1.5445	2.92138	0.0367216	0.023654	0.0058173	4	P:GO:0006508; F:GO:0004239; F:GO:0046914; F:GO:0070006	P:proteolysis; F:initiator methionyl aminopeptidase activity; F:transition metal ion binding; F:metalloaminopeptidase activity	EC:3.4.11.18	methionyl aminopeptidase	IPR001714 (PRINTS); IPR002467 (NCBIFAM); IPR036005 (G3DSA:3.90.230.GENE3D); IPR000994 (PFAM); PTHR43330 (PANTHER); IPR002467 (HAMAP); IPR002467 (CDD); IPR036005 (SUPERFAMILY)	P:GO:0006508; F:GO:0070006	P:proteolysis; F:metalloaminopeptidase activity
WP_000634685.1	galactose mutarotase	8.85	1	4	4	11	0.432135	0.778261	0.473957	0.956466	0.802034	0.551652	0.879526	0.826092	0.730768	0.173068	0.725733	0.282359	0.339228	-0.500903	0.144127	1.4844	1.75739	1.0256	0.0357318	0.00285758	0.983708	5	P:GO:0006006; P:GO:0033499; F:GO:0004034; F:GO:0030246; C:GO:0005737	P:glucose metabolic process; P:galactose catabolic process via UDP-galactose; F:aldose 1-epimerase activity; F:carbohydrate binding; C:cytoplasm	EC:5.1.3.3	aldose 1-epimerase	G3DSA:2.70.98.10:FF:000027 (FUNFAM); IPR008183 (PFAM); IPR014718 (G3DSA:2.70.98.GENE3D); PIRSR005096-3 (PIRSR); PIRSR005096-2 (PIRSR); PIRSR005096-1 (PIRSR); PTHR10091 (PANTHER); IPR047215 (CDD); IPR011013 (SUPERFAMILY)	P:GO:0005975; P:GO:0006006; P:GO:0033499; F:GO:0003824; F:GO:0004034; F:GO:0016853; F:GO:0030246; C:GO:0005737	P:carbohydrate metabolic process; P:glucose metabolic process; P:galactose catabolic process via UDP-galactose; F:catalytic activity; F:aldose 1-epimerase activity; F:isomerase activity; F:carbohydrate binding; C:cytoplasm
WP_000634175.1	universal stress protein UspA	56.63	1	9	9	49	0.862897	1.12226	0.676323	1.15604	1.26355	1.20336	1.37055	1.21529	1.20636	0.640849	0.513246	1.13257	1.07609	0.950173	0.951622	1.86454	2.40503	1.99149	0.0205889	0.00177347	0.00176292	1	C:GO:0005737	C:cytoplasm			IPR006015 (PRINTS); IPR006016 (PFAM); IPR014729 (G3DSA:3.40.50.GENE3D); IPR006015 (PIRSF); PTHR46268 (PANTHER); cd00293 (CDD); SSF52402 (SUPERFAMILY)	no GO terms	no GO terms
WP_000633782.1	flavodoxin family protein	8.99	1	2	2	7	0.796156	1.35405	0.349897	1.65014	1.27459	1.51285	1.78941	1.44011	1.62157	0.95192	1.32378	1.25649	0.969286	1.07281	1.15754	1.85574	3.08242	2.09738	0.103048	0.00386787	0.00259466	1	F:GO:0016491	F:oxidoreductase activity	EC:1	Oxidoreductases	IPR005025 (PFAM); IPR029039 (G3DSA:3.40.50.GENE3D); IPR051796 (PANTHER); IPR029039 (SUPERFAMILY)	F:GO:0016491	F:oxidoreductase activity
WP_000631963.1	cysteine--tRNA ligase	13.09	1	7	7	22	1.2744	1.25081	0.863597	0.19731	0.0846431	0.275009	0.142479	0.593973	0.147296	0.640862	0.307872	1.06283	0.745929	0.933816	0.507526	2.2061	1.24023	1.66966	0.0136164	0.187957	0.0274487	10	P:GO:0006423; P:GO:0019752; P:GO:0043043; P:GO:0043604; F:GO:0004817; F:GO:0005524; F:GO:0008270; F:GO:2001065; C:GO:0005829; C:GO:0009986	P:cysteinyl-tRNA aminoacylation; P:carboxylic acid metabolic process; P:peptide biosynthetic process; P:amide biosynthetic process; F:cysteine-tRNA ligase activity; F:ATP binding; F:zinc ion binding; F:mannan binding; C:cytosol; C:cell surface	EC:6.1.1.16	cysteine--tRNA ligase	Coil (COILS); IPR024909 (PRINTS); G3DSA:1.20.120.1910:FF:000002 (FUNFAM); G3DSA:3.40.50.620:FF:000009 (FUNFAM); IPR032678 (PFAM); IPR014729 (G3DSA:3.40.50.GENE3D); IPR015273 (PFAM); IPR015803 (NCBIFAM); G3DSA:1.20.120.1910 (GENE3D); IPR024909 (PANTHER); IPR015803 (HAMAP); IPR032678 (CDD); IPR009080 (SUPERFAMILY); SSF52374 (SUPERFAMILY)	P:GO:0006418; P:GO:0006423; F:GO:0000166; F:GO:0004812; F:GO:0004817; F:GO:0005524; C:GO:0005737	P:tRNA aminoacylation for protein translation; P:cysteinyl-tRNA aminoacylation; F:nucleotide binding; F:aminoacyl-tRNA ligase activity; F:cysteine-tRNA ligase activity; F:ATP binding; C:cytoplasm
WP_000626897.1	23S rRNA (adenine(2503)-C(2))-methyltransferase RlmN	10.16	1	3	3	17	0.920925	1.4292	1.33689	1.45488	1.2215	1.18921	1.27571	0.657163	1.16788	0.845068	0.862064	1.29362	0.643744	0.806514	0.86268	2.37079	2.08166	1.70992	0.0157973	0.0324183	0.00717312	10	P:GO:0030488; P:GO:0046677; P:GO:0070475; F:GO:0000049; F:GO:0002935; F:GO:0019843; F:GO:0046872; F:GO:0051539; F:GO:0070040; C:GO:0005737	P:tRNA methylation; P:response to antibiotic; P:rRNA base methylation; F:tRNA binding; F:tRNA (adenine(37)-C2)-methyltransferase activity; F:rRNA binding; F:metal ion binding; F:4 iron, 4 sulfur cluster binding; F:rRNA (adenine(2503)-C2-)-methyltransferase activity; C:cytoplasm	EC:2.1.1.192	23S rRNA (adenine(2503)-C(2))-methyltransferase	G3DSA:3.20.20.70:FF:000014 (FUNFAM); G3DSA:1.10.150.530:FF:000002 (FUNFAM); IPR048641 (PFAM); IPR013785 (G3DSA:3.20.20.GENE3D); G3DSA:1.10.150.530 (GENE3D); IPR007197 (PFAM); IPR027492 (NCBIFAM); IPR004383 (PIRSF); IPR004383 (SFLD); PIRSR004911-1 (PIRSR); SFLDG01062 (SFLD); IPR040072 (PANTHER); IPR007197 (PROSITE_PROFILES); IPR027492 (HAMAP); cd01335 (CDD); SSF102114 (SUPERFAMILY)	P:GO:0006364; P:GO:0030488; P:GO:0070475; F:GO:0003824; F:GO:0008173; F:GO:0051536	P:rRNA processing; P:tRNA methylation; P:rRNA base methylation; F:catalytic activity; F:RNA methyltransferase activity; F:iron-sulfur cluster binding
WP_000626504.1	elongation factor P	24.86	1	6	6	41	0.939711	0.902068	1.15178	0.852762	0.875358	0.742983	0.669501	0.441909	0.547445	0.947223	0.524853	0.886442	0.649786	0.596806	0.504283	2.00292	1.47014	1.49991	0.00601295	0.0138491	0.00526522	6	P:GO:0006413; P:GO:0006414; P:GO:0043043; F:GO:0003743; F:GO:0003746; C:GO:0005737	P:translational initiation; P:translational elongation; P:peptide biosynthetic process; F:translation initiation factor activity; F:translation elongation factor activity; C:cytoplasm			G3DSA:2.40.50.140:FF:000004 (FUNFAM); G3DSA:2.40.50.140:FF:000009 (FUNFAM); G3DSA:2.30.30.30:FF:000010 (FUNFAM); IPR014722 (G3DSA:2.30.30.GENE3D); IPR020599 (PIRSF); IPR012340 (G3DSA:2.40.50.GENE3D); IPR011768 (NCBIFAM); IPR012340 (G3DSA:2.40.50.GENE3D); IPR001059 (PFAM); IPR013185 (PFAM); IPR015365 (PFAM); IPR020599 (PANTHER); IPR011768 (HAMAP); IPR001059 (CDD); IPR015365 (CDD); IPR008991 (SUPER…	P:GO:0006414; P:GO:0043043; F:GO:0003746; C:GO:0005737	P:translational elongation; P:peptide biosynthetic process; F:translation elongation factor activity; C:cytoplasm
WP_000624584.1	tRNA (adenine-N(1))-methyltransferase	16	1	3	3	11	0.301653	0.379239	0.840697	0.671049	0.914825	0.985653	0.672931	1.28397	1.02928	0.840093	0.819674	-0.0714823	0.633958	0.864877	1.39492	1.44138	2.02347	2.00092	0.0946715	0.0302612	0.0504446	2	P:GO:0030488; F:GO:0160105	P:tRNA methylation; F:tRNA (adenine(22)-N1)-methyltransferase activity	EC:2.1.1.217	tRNA (adenine(22)-N(1))-methyltransferase	Coil (COILS); G3DSA:3.40.50.150:FF:000520 (FUNFAM); IPR006901 (PIRSF); IPR029063 (G3DSA:3.40.50.GENE3D); G3DSA:1.10.287.1890 (GENE3D); IPR006901 (PFAM); PTHR38451 (PANTHER); IPR029063 (SUPERFAMILY)	F:GO:0016429; F:GO:0160105	F:obsolete tRNA (adenine-N1)-methyltransferase activity; F:tRNA (adenine(22)-N1)-methyltransferase activity
WP_000623903.1	hypothetical protein	18.25	1	11	11	52	0.476245	0.41979	0.515924	0.476245	0.40172	0.377275	0.418632	0.497878	0.445636	0.642517	0.857411	1.0094	0.450699	0.616351	0.34526	1.38625	1.37024	1.39003	0.00349367	0.002614	0.0269572	2	P:GO:0006071; F:GO:0004371	P:glycerol metabolic process; F:glycerone kinase activity	EC:2.7.1.29	glycerone kinase	IPR004007 (PFAM); NF038248 (NCBIFAM); IPR036117 (G3DSA:1.25.40.GENE3D); IPR033470 (PFAM); IPR019986 (NCBIFAM); IPR048394 (PFAM); IPR050270 (PANTHER); IPR004007 (PROSITE_PROFILES); IPR036117 (SUPERFAMILY)	P:GO:0006071; F:GO:0004371	P:glycerol metabolic process; F:glycerone kinase activity
WP_000623881.1	50S ribosomal protein L18	65.55	1	12	12	69	1.12319	1.30823	1.40367	0.870849	0.717769	0.797049	0.66972	0.433302	0.451773	1.4818	0.632272	1.61615	1.09179	1.25149	0.730437	2.43347	1.43627	2.05713	0.00412263	0.0207893	0.0218884	6	P:GO:0006412; P:GO:0040007; F:GO:0003735; F:GO:0008097; F:GO:1901363; C:GO:0022625	P:translation; P:growth; F:structural constituent of ribosome; F:5S rRNA binding; F:heterocyclic compound binding; C:cytosolic large ribosomal subunit			G3DSA:3.30.420.100:FF:000001 (FUNFAM); G3DSA:3.30.420.100 (GENE3D); IPR005484 (PFAM); IPR004389 (NCBIFAM); IPR005484 (PANTHER); IPR004389 (HAMAP); cd00432 (CDD); SSF53137 (SUPERFAMILY)	P:GO:0006412; F:GO:0003735; F:GO:0008097; C:GO:0005840; C:GO:0022625	P:translation; F:structural constituent of ribosome; F:5S rRNA binding; C:ribosome; C:cytosolic large ribosomal subunit
WP_000617735.1	ribosomal subunit interface protein	38.95	1	10	10	64	1.10357	1.14315	1.07514	0.632631	0.698558	0.514027	0.487953	0.302191	0.393237	0.582685	0.28659	1.04795	0.875141	0.798368	0.634432	2.1548	1.31627	1.70855	0.000317045	0.0179863	0.00840754	3	P:GO:0045900; F:GO:0043024; C:GO:0022627	P:negative regulation of translational elongation; F:ribosomal small subunit binding; C:cytosolic small ribosomal subunit			Coil (COILS); G3DSA:3.30.505.50:FF:000001 (FUNFAM); G3DSA:3.30.160.100:FF:000003 (FUNFAM); IPR036567 (G3DSA:3.30.160.GENE3D); IPR032528 (PFAM); IPR003489 (NCBIFAM); IPR003489 (PFAM); IPR038416 (G3DSA:3.30.505.GENE3D); IPR050574 (PANTHER); IPR034694 (HAMAP); IPR003489 (CDD); IPR036567 (SUPERFAMILY)	P:GO:0044238; P:GO:0045900; F:GO:0043024; C:GO:0022627	P:primary metabolic process; P:negative regulation of translational elongation; F:ribosomal small subunit binding; C:cytosolic small ribosomal subunit
WP_000616885.1	phosphomevalonate kinase	8.1	1	3	3	8	1.24809	1.40099	0.696806	0.54496	0.515366	0.552903	0.665321	0.731813	0.746368	1.40128	1.42556	1.36167	1.40651	0.675173	1.35262	2.21233	1.6414	2.26717	0.0348542	0.00121676	0.0397504	6	P:GO:0006696; P:GO:0010142; P:GO:0019287; F:GO:0004631; F:GO:0005524; C:GO:0005777	P:ergosterol biosynthetic process; P:farnesyl diphosphate biosynthetic process, mevalonate pathway; P:isopentenyl diphosphate biosynthetic process, mevalonate pathway; F:phosphomevalonate kinase activity; F:ATP binding; C:peroxisome	EC:2.7.4.2	phosphomevalonate kinase	PR00959 (PRINTS); IPR006204 (PFAM); IPR005917 (NCBIFAM); IPR014721 (G3DSA:3.30.230.GENE3D); IPR013750 (PFAM); IPR036554 (G3DSA:3.30.70.GENE3D); IPR035102 (PANTHER); IPR036554 (SUPERFAMILY); IPR020568 (SUPERFAMILY)	F:GO:0005524	F:ATP binding
WP_000615921.1	50S ribosomal protein L14	45.9	1	8	8	56	0.747534	0.762817	0.881503	0.761506	0.629761	0.748518	0.864524	0.624433	0.6786	0.283085	0.686934	0.180146	0.770036	0.419525	0.69664	1.73934	1.65431	1.55451	0.00280823	0.00997429	0.027627	7	P:GO:0006412; P:GO:0040007; F:GO:0003735; F:GO:0070180; F:GO:1901363; C:GO:0005886; C:GO:0022625	P:translation; P:growth; F:structural constituent of ribosome; F:large ribosomal subunit rRNA binding; F:heterocyclic compound binding; C:plasma membrane; C:cytosolic large ribosomal subunit			G3DSA:2.40.150.20:FF:000001 (FUNFAM); IPR036853 (G3DSA:2.40.150.GENE3D); IPR000218 (PFAM); IPR005745 (NCBIFAM); IPR000218 (PANTHER); IPR000218 (HAMAP); IPR036853 (SUPERFAMILY)	P:GO:0006412; F:GO:0003735; F:GO:0070180; C:GO:0005840; C:GO:0015934; C:GO:0022625	P:translation; F:structural constituent of ribosome; F:large ribosomal subunit rRNA binding; C:ribosome; C:large ribosomal subunit; C:cytosolic large ribosomal subunit
WP_000615461.1	amino acid ABC transporter ATP-binding protein	9.88	1	3	3	11	0.88005	1.08086	0.742098	0.62915	0.434818	0.545473	0.661184	0.928196	0.800899	-0.0846504	1.40344	0.0486836	1.36038	0.833583	1.81938	1.87611	1.74215	2.62631	0.0117066	0.00923611	0.0424567	5	P:GO:0003333; F:GO:0005524; F:GO:0015424; F:GO:0016887; C:GO:0005886	P:amino acid transmembrane transport; F:ATP binding; F:ABC-type amino acid transporter activity; F:ATP hydrolysis activity; C:plasma membrane	EC:7.2.2; EC:3.6.1.15	Catalysing the translocation of inorganic cations; nucleoside-triphosphate phosphatase	G3DSA:3.40.50.300:FF:000020 (FUNFAM); IPR027417 (G3DSA:3.40.50.GENE3D); IPR003439 (PFAM); IPR030679 (PIRSF); IPR050086 (PANTHER); IPR003439 (PROSITE_PROFILES); cd03262 (CDD); IPR027417 (SUPERFAMILY)	P:GO:0003333; F:GO:0005524; F:GO:0015424; F:GO:0016887	P:amino acid transmembrane transport; F:ATP binding; F:ABC-type amino acid transporter activity; F:ATP hydrolysis activity
WP_000614712.1	hypothetical protein	16.25	1	3	3	15	0.915774	1.03416	0.691591	0.256959	0.210662	0.162505	0.182221	0.270441	0.215593	0.900863	0.419663	0.6502	0.716773	0.802583	0.392326	1.84986	1.16733	1.56674	0.0127664	0.0130687	0.0363541						no IPS match	no IPS match	no IPS match
WP_000613716.1	2-amino-4-hydroxy-6-hydroxymethyldihydropteridine diphosphokinase	12.66	1	2	2	5	1.08483	1.02989	1.00683	1.37797	1.02989	1.05393	1.09543	0.815547	0.933141	-0.162756	1.32031	0.821944	1.38118	1.17477	1.46509	2.05749	1.93539	2.54106	0.000493968	0.00724545	0.00411632	6	P:GO:0046654; P:GO:0046656; F:GO:0003848; F:GO:0005524; F:GO:0016301; F:GO:0046872	P:tetrahydrofolate biosynthetic process; P:folic acid biosynthetic process; F:2-amino-4-hydroxy-6-hydroxymethyldihydropteridine diphosphokinase activity; F:ATP binding; F:kinase activity; F:metal ion binding	EC:2.7.6.3	2-amino-4-hydroxy-6-hydroxymethyldihydropteridine diphosphokinase	IPR000550 (PFAM); IPR000550 (NCBIFAM); IPR035907 (G3DSA:3.30.70.GENE3D); PTHR43071 (PANTHER); IPR000550 (CDD); IPR035907 (SUPERFAMILY)	P:GO:0009396; F:GO:0003848	P:folic acid-containing compound biosynthetic process; F:2-amino-4-hydroxy-6-hydroxymethyldihydropteridine diphosphokinase activity
WP_000611465.1	UDP-N-acetylmuramoyl-tripeptide--D-alanyl-D-alanine ligase	12.61	1	6	6	19	0.475668	0.938384	0.30106	0.9293	0.597394	0.652295	0.939361	0.525198	0.657885	0.939361	0.881638	0.520691	2.08653	1.30527	1.41225	1.513	1.64486	3.12669	0.0950989	0.0285187	0.0225364	8	P:GO:0008360; P:GO:0009252; P:GO:0051301; P:GO:0071555; F:GO:0005524; F:GO:0008766; F:GO:0047480; C:GO:0005737	P:regulation of cell shape; P:peptidoglycan biosynthetic process; P:cell division; P:cell wall organization; F:ATP binding; F:UDP-N-acetylmuramoylalanyl-D-glutamyl-2,6-diaminopimelate-D-alanyl-D-alanine ligase activity; F:UDP-N-acetylmuramoyl-tripeptide-D-alanyl-D-alanine ligase activity; C:cytoplasm	EC:6.3.2.10	UDP-N-acetylmuramoyl-tripeptide--D-alanyl-D-alanine ligase	G3DSA:3.40.1390.10 (GENE3D); IPR036615 (G3DSA:3.90.190.GENE3D); IPR004101 (PFAM); IPR036565 (G3DSA:3.40.1190.GENE3D); IPR013221 (PFAM); IPR005863 (NCBIFAM); IPR000713 (PFAM); IPR051046 (PANTHER); IPR005863 (HAMAP); IPR035911 (SUPERFAMILY); IPR036615 (SUPERFAMILY); IPR036565 (SUPERFAMILY)	P:GO:0009058; P:GO:0071555; F:GO:0005524; F:GO:0016881; F:GO:0047480	P:biosynthetic process; P:cell wall organization; F:ATP binding; F:acid-amino acid ligase activity; F:UDP-N-acetylmuramoyl-tripeptide-D-alanyl-D-alanine ligase activity
WP_000610306.1	MSCRAMM family adhesin SdrE	23.67	1	26	28	108	0.885067	1.22449	0.390361	1.08744	1.31699	1.34193	2.42881	2.20463	1.5719	-0.683009	-0.878018	1.75286	0.0338316	1.02196	-1.04005	1.83143	4.32234	1.18024	0.0750747	0.0150396	0.993768	3	P:GO:0007155; C:GO:0005576; C:GO:0005618	P:cell adhesion; C:extracellular region; C:cell wall			IPR033764 (PFAM); IPR005877 (PFAM); IPR011252 (G3DSA:2.60.40.GENE3D); G3DSA:2.60.40.1290 (GENE3D); IPR005877 (NCBIFAM); IPR011266 (PFAM); IPR019931 (PFAM); IPR013783 (G3DSA:2.60.40.GENE3D); IPR041171 (PFAM); TIGR01167 (NCBIFAM); PTHR36108 (PANTHER); IPR019931 (PROSITE_PROFILES); SSF117074 (SUPERFAMILY); SSF117074 (SUPERFAMILY); IPR008966 (SUPERFAMILY); SSF117074 (SUPERFAMILY); IPR008966 (SUPERFAM…	P:GO:0007155; C:GO:0005618	P:cell adhesion; C:cell wall
[truncated: 378 more rows]

## Sheet: Newman names added
Accession	Accession	Entry	Entry name	Status	Protein names (Newman)	Gene names (Newman)	Description	ΣCoverage	Σ# Proteins	Σ# Unique Peptides	Σ# Peptides	Σ# PSMs	A4: 126/127_C	B4: 126/127_C	C4: 126/127_C	A4: 127_N/127_C	B4: 127_N/127_C	C4: 127_N/127_C	A4: 130_N/127_C	B4: 130_C/127_C	C4: 130_C/127_C	A4: 130_C/127_C	B4: 130_N/127_C	C4: 130_N/127_C	A4: 131/127_C	B4: 131/127_C	C4: 131/127_C	fold change spa-mutant vs Newman	fold change sortase-mutant vs Newman	fold change clumping factor A-mutant vs Newman	p-value spa-mutant vs Newman	p-value sortase-mutant vs Newman	p-value clumping factor A-mutant vs Newman
[truncated: 826 more rows]

[truncated: 4 more sheets: Sorted spa, Sorted sortase, Sorted clfA, Summary selected down sortase]
