# Supplementary material for: Surface-Shaving of Staphylococcus aureus Strains and Quantitative Proteomic Analysis Reveal Differences in Protein Abundance of the Surfaceome
Source: Microorganisms. 2024 Aug 21;12(8):1725. doi: 10.3390/microorganisms12081725 (PMC11357550; doi:10.3390/microorganisms12081725)
Supplement: Supplementary file 1 [file microorganisms-12-01725-s001.zip › Supplementary_information File S1-qPCR_details.xlsx]

## Sheet: Sheet1
Target	Forward sequence 5' - 3'	Reverse sequence 5' - 3'	Probe 5' - 3'
clfA	CAAAGGTGATTTAGCTTTACGTTCAACTT	TGCTACTTCGTTGTCCCATGAC	FAM-TAGAGCGCCAAATTAT
spA	CAAGCCAAAGCGCTAACCTTTTAG	CATTTTGTTGTTCTTTGTTGAATTTGTTGTC	FAM-TCAAGCACCAAAAGCT
Amplification program
Steps	Temperature °C	Time
Initial denaturation	95	5 minutes
Amplification	95	10 seconds
	60	30 seconds
N° cycles	40
